# Supplementary material for: Transcriptome-wide association study of attention deficit hyperactivity disorder identifies associated genes and phenotypes
Source: Nat Commun. 2019 Oct 1;10:4450. doi: 10.1038/s41467-019-12450-9 (PMC6773763; doi:10.1038/s41467-019-12450-9)
Supplement: Supplementary file 3 — Supplementary Dataset 1 [file 41467_2019_12450_MOESM3_ESM.txt]

PANEL	FILE	ID	CHR	P0	P1	HSQ	BEST.GWAS.ID	BEST.GWAS.Z	EQTL.ID	EQTL.R2	EQTL.Z	EQTL.GWAS.Z	NSNP	NWGT	MODEL	MODELCV.R2	MODELCV.PV	TWAS.Z	TWAS.P
Brain_Cerebellum	/Users/calliao/fusion_twas-master/GTEx.Brain_Cerebellum.P01/Brain_Cerebellum/Brain_Cerebellum.ENSG00000159214.8.wgt.RDat	CCDC24	1	4.45E+07	4.45E+07	0.2064	rs12410155	-7.12	rs12741964	4.43E-02	3.75	-4.819	417	417	blup	0.07384	3.99E-04	-6.11789	9.48E-10
Brain_Putamen_basal_ganglia	/Users/calliao/fusion_twas-master/GTEx.Brain_Putamen_basal_ganglia.P01/Brain_Putamen_basal_ganglia/Brain_Putamen_basal_ganglia.ENSG00000117407.12.wgt.RDat	ARTN	1	4.44E+07	4.44E+07	0.172	rs12410155	-7.12	rs2906457	0.018871	3.72	5.47	412	412	blup	0.04531	1.45E-02	5.68486	1.31E-08
Brain_Cerebellar_Hemisphere	/Users/calliao/fusion_twas-master/GTEx.Brain_Cerebellar_Hemisphere.P01/Brain_Cerebellar_Hemisphere/Brain_Cerebellar_Hemisphere.ENSG00000117407.12.wgt.RDat	ARTN	1	4.44E+07	4.44E+07	0.579	rs12410155	-7.12	rs4448553	3.07E-01	6.83	3.455	413	413	blup	0.264135	6.19E-10	5.65118	1.59E-08
NA	/Users/calliao/fusion_twas-master/CMC.BRAIN.RNASEQ_1/CMC.BRAIN.RNASEQ/CMC.ELOVL1.wgt.RDat	ELOVL1	1	4.38E+07	4.38E+07	0.0356	rs12410155	-7.12	rs1199039	1.30E-02	-4.4	-5.402	450	11	enet	0.014295	6.27E-03	5.64816	1.62E-08
Brain_Substantia_nigra	/Users/calliao/fusion_twas-master/GTEx.Brain_Substantia_nigra.P01/Brain_Substantia_nigra/Brain_Substantia_nigra.ENSG00000271904.1.wgt.RDat	CTC-498M16.4	5	8.77E+07	8.78E+07	0.207	rs190982	-5.9	rs10044618	5.52E-03	3.82	-4.259	255	255	blup	0.05598	2.02E-02	-5.4214	5.91E-08
NA	/Users/calliao/fusion_twas-master/CMC.BRAIN.RNASEQ_1/CMC.BRAIN.RNASEQ/CMC.TIE1.wgt.RDat	TIE1	1	4.38E+07	4.38E+07	0.0447	rs12410155	-7.12	rs3768046	4.84E-02	-5.84	-5.203	469	3	lasso	0.046757	2.08E-06	5.27781	1.31E-07
Brain_Cerebellar_Hemisphere	/Users/calliao/fusion_twas-master/GTEx.Brain_Cerebellar_Hemisphere.P01/Brain_Cerebellar_Hemisphere/Brain_Cerebellar_Hemisphere.ENSG00000109323.4.wgt.RDat	MANBA	4	1.04E+08	1.04E+08	0.16	rs227369	-5.28	rs223508	0.14331	-4.87	-5.261	340	7	enet	0.12533	3.26E-05	5.19608	2.04E-07
NA	/Users/calliao/fusion_twas-master/CMC.BRAIN.RNASEQ_1/CMC.BRAIN.RNASEQ/CMC.MED8.wgt.RDat	MED8	1	4.38E+07	4.39E+07	0.0381	rs12410155	-7.12	rs11210892	3.75E-03	-3.68	5.824	455	455	blup	0.011994	1.13E-02	-5.14192	2.72E-07
Brain_Frontal_Cortex_BA9	/Users/calliao/fusion_twas-master/GTEx.Brain_Frontal_Cortex_BA9.P01/Brain_Frontal_Cortex_BA9/Brain_Frontal_Cortex_BA9.ENSG00000234377.3.wgt.RDat	RNF219-AS1	13	7.85E+07	7.92E+07	0.261	rs1536776	5.01	rs1410739	0.01775	3.38	3.414	466	466	blup	0.01187	1.25E-01	5.1002	3.39E-07
Brain_Caudate_basal_ganglia	/Users/calliao/fusion_twas-master/GTEx.Brain_Caudate_basal_ganglia.P01/Brain_Caudate_basal_ganglia/Brain_Caudate_basal_ganglia.ENSG00000255284.1.wgt.RDat	AP006621.5	11	7.78E+05	7.84E+05	0.5301	rs28633403	-5.05	rs6597981	0.225985	6.93	4.681	420	9	enet	0.29488	1.47E-12	5.01386	5.33E-07
Brain_Cerebellum	/Users/calliao/fusion_twas-master/GTEx.Brain_Cerebellum.P01/Brain_Cerebellum/Brain_Cerebellum.ENSG00000255142.1.wgt.RDat	AP006621.6	11	7.82E+05	7.82E+05	0.4622	rs28633403	-5.05	rs11246314	0.294905	6.84	4.771	422	8	lasso	0.07384	3.86E-12	4.9201	8.65E-07
Brain_Anterior_cingulate_cortex_BA24	/Users/calliao/fusion_twas-master/GTEx.Brain_Anterior_cingulate_cortex_BA24.P01/Brain_Anterior_cingulate_cortex_BA24/Brain_Anterior_cingulate_cortex_BA24.ENSG00000255284.1.wgt.RDat	AP006621.5	11	7.78E+05	7.84E+05	0.365	rs28633403	-5.05	rs11246314	0.2498	5.37	4.771	421	7	enet	0.2111	3.40E-07	4.91454	8.90E-07
Brain_Cerebellar_Hemisphere	/Users/calliao/fusion_twas-master/GTEx.Brain_Cerebellar_Hemisphere.P01/Brain_Cerebellar_Hemisphere/Brain_Cerebellar_Hemisphere.ENSG00000177595.13.wgt.RDat	PIDD	11	7.99E+05	8.10E+05	0.648	rs28633403	-5.05	rs6597981	0.44932	7.82	4.681	412	14	enet	0.484045	1.83E-19	4.9034	9.42E-07
Brain_Caudate_basal_ganglia	/Users/calliao/fusion_twas-master/GTEx.Brain_Caudate_basal_ganglia.P01/Brain_Caudate_basal_ganglia/Brain_Caudate_basal_ganglia.ENSG00000237950.1.wgt.RDat	RP11-7O11.3	1	4.44E+07	4.44E+07	0.2901	rs12410155	-7.12	rs12760274	-7.05E-03	3.49	-5.114	409	409	blup	0.038279	1.09E-02	-4.89057	1.01E-06
Brain_Putamen_basal_ganglia	/Users/calliao/fusion_twas-master/GTEx.Brain_Putamen_basal_ganglia.P01/Brain_Putamen_basal_ganglia/Brain_Putamen_basal_ganglia.ENSG00000255284.1.wgt.RDat	AP006621.5	11	7.78E+05	7.84E+05	0.44	rs28633403	-5.05	rs4963153	0.31425	6.43	4.469	420	3	lasso	0.35763	3.17E-12	4.88933	1.01E-06
Brain_Anterior_cingulate_cortex_BA24	/Users/calliao/fusion_twas-master/GTEx.Brain_Anterior_cingulate_cortex_BA24.P01/Brain_Anterior_cingulate_cortex_BA24/Brain_Anterior_cingulate_cortex_BA24.ENSG00000255142.1.wgt.RDat	AP006621.6	11	7.82E+05	7.82E+05	0.304	rs28633403	-5.05	rs11246314	0.20081	5.13	4.771	422	9	enet	0.16007	1.06E-05	4.86716	1.13E-06
Brain_Cerebellum	/Users/calliao/fusion_twas-master/GTEx.Brain_Cerebellum.P01/Brain_Cerebellum/Brain_Cerebellum.ENSG00000177595.13.wgt.RDat	PIDD	11	7.99E+05	8.10E+05	0.7421	rs28633403	-5.05	rs10902221	0.443304	8.42	4.895	412	36	enet	0.07384	1.50E-22	4.84669	1.26E-06
Brain_Caudate_basal_ganglia	/Users/calliao/fusion_twas-master/GTEx.Brain_Caudate_basal_ganglia.P01/Brain_Caudate_basal_ganglia/Brain_Caudate_basal_ganglia.ENSG00000255142.1.wgt.RDat	AP006621.6	11	7.82E+05	7.82E+05	0.3372	rs28633403	-5.05	rs7942564	0.158571	5.61	4.296	421	8	enet	0.18108	7.01E-08	4.84037	1.30E-06
NA	/Users/calliao/fusion_twas-master/CMC.BRAIN.RNASEQ_1/CMC.BRAIN.RNASEQ/CMC.RPLP2.wgt.RDat	RPLP2	11	8.10E+05	8.13E+05	0.176	rs28633403	-5.05	rs10902222	0.212729	10.07	-4.707	416	3	lasso	0.20661	1.20E-24	-4.8369	1.32E-06
Brain_Nucleus_accumbens_basal_ganglia	/Users/calliao/fusion_twas-master/GTEx.Brain_Nucleus_accumbens_basal_ganglia.P01/Brain_Nucleus_accumbens_basal_ganglia/Brain_Nucleus_accumbens_basal_ganglia.ENSG00000255142.1.wgt.RDat	AP006621.6	11	7.82E+05	7.82E+05	0.356	rs28633403	-5.05	rs12224894	0.217628	5.67	4.355	422	12	enet	0.21697	1.59E-08	4.83448	1.33E-06
Brain_Cerebellar_Hemisphere	/Users/calliao/fusion_twas-master/GTEx.Brain_Cerebellar_Hemisphere.P01/Brain_Cerebellar_Hemisphere/Brain_Cerebellar_Hemisphere.ENSG00000230069.3.wgt.RDat	LRRC37A15P	4	1.04E+08	1.04E+08	0.275	rs227369	-5.28	rs7685399	0.154146	-5.86	-3.757	345	24	enet	0.23819	5.37E-09	4.83387	1.34E-06
Brain_Putamen_basal_ganglia	/Users/calliao/fusion_twas-master/GTEx.Brain_Putamen_basal_ganglia.P01/Brain_Putamen_basal_ganglia/Brain_Putamen_basal_ganglia.ENSG00000177236.3.wgt.RDat	AP006621.1	11	7.80E+05	7.81E+05	0.694	rs28633403	-5.05	rs4963153	0.387284	7.24	4.469	420	25	enet	0.42496	7.41E-15	4.82132	1.43E-06
Brain_Nucleus_accumbens_basal_ganglia	/Users/calliao/fusion_twas-master/GTEx.Brain_Nucleus_accumbens_basal_ganglia.P01/Brain_Nucleus_accumbens_basal_ganglia/Brain_Nucleus_accumbens_basal_ganglia.ENSG00000255284.1.wgt.RDat	AP006621.5	11	7.78E+05	7.84E+05	0.585	rs28633403	-5.05	rs4131364	0.36004	7.09	4.801	421	14	lasso	0.4133	1.29E-16	4.79879	1.60E-06
Brain_Hippocampus	/Users/calliao/fusion_twas-master/GTEx.Brain_Hippocampus.P01/Brain_Hippocampus/Brain_Hippocampus.ENSG00000184260.4.wgt.RDat	HIST2H2AC	1	1.50E+08	1.50E+08	0.272	rs577935	-3.93	rs577935	0.042047	-3.77	-3.935	128	4	lasso	0.12366	9.76E-05	4.75582	1.98E-06
Brain_Cortex	/Users/calliao/fusion_twas-master/GTEx.Brain_Cortex.P01/Brain_Cortex/Brain_Cortex.ENSG00000255284.1.wgt.RDat	AP006621.5	11	7.78E+05	7.84E+05	0.571	rs28633403	-5.05	rs7942564	0.434797	7.87	4.296	421	28	enet	0.43615	1.77E-18	4.7334	2.21E-06
Brain_Cerebellar_Hemisphere	/Users/calliao/fusion_twas-master/GTEx.Brain_Cerebellar_Hemisphere.P01/Brain_Cerebellar_Hemisphere/Brain_Cerebellar_Hemisphere.ENSG00000255142.1.wgt.RDat	AP006621.6	11	7.82E+05	7.82E+05	0.481	rs28633403	-5.05	rs7942564	0.29949	6.34	4.296	422	8	lasso	0.30319	2.09E-11	4.7236	2.32E-06
NA	/Users/calliao/fusion_twas-master/CMC.BRAIN.RNASEQ_1/CMC.BRAIN.RNASEQ/CMC.PIDD.wgt.RDat	PIDD	11	7.99E+05	8.05E+05	0.0783	rs28633403	-5.05	rs10902222	0.072514	-5.89	-4.707	422	1	lasso	0.06529	2.16E-08	4.707	2.51E-06
NA	/Users/calliao/fusion_twas-master/CMC.BRAIN.RNASEQ_1/CMC.BRAIN.RNASEQ/CMC.PNPLA2.wgt.RDat	PNPLA2	11	8.19E+05	8.26E+05	0.2314	rs28633403	-5.05	rs10902222	0.231917	10.36	-4.707	422	6	lasso	0.22495	5.98E-27	-4.7038	2.55E-06
Brain_Frontal_Cortex_BA9	/Users/calliao/fusion_twas-master/GTEx.Brain_Frontal_Cortex_BA9.P01/Brain_Frontal_Cortex_BA9/Brain_Frontal_Cortex_BA9.ENSG00000177666.11.wgt.RDat	PNPLA2	11	8.19E+05	8.26E+05	0.4208	rs28633403	-5.05	rs28633403	1.56E-01	5.3	-5.048	414	5	lasso	0.21432	8.84E-08	-4.6689	3.03E-06
Brain_Putamen_basal_ganglia	/Users/calliao/fusion_twas-master/GTEx.Brain_Putamen_basal_ganglia.P01/Brain_Putamen_basal_ganglia/Brain_Putamen_basal_ganglia.ENSG00000079102.12.wgt.RDat	RUNX1T1	8	9.30E+07	9.31E+07	0.167	rs10808648	-4.73	rs746142	1.45E-02	3.89	-4.256	319	319	blup	0.044469	1.53E-02	-4.64585	3.39E-06
Brain_Amygdala	/Users/calliao/fusion_twas-master/GTEx.Brain_Amygdala.P01/Brain_Amygdala/Brain_Amygdala.ENSG00000255284.1.wgt.RDat	AP006621.5	11	7.78E+05	7.84E+05	0.517	rs28633403	-5.05	rs7942159	2.42E-01	-5.7	-3.869	421	9	enet	0.3008	2.29E-08	4.6383	3.51E-06
NA	/Users/calliao/fusion_twas-master/CMC.BRAIN.RNASEQ_1/CMC.BRAIN.RNASEQ/CMC.CDHR5.wgt.RDat	CDHR5	11	6.17E+05	6.25E+05	0.0396	rs28633403	-5.05	rs4131364	0.006075	-4.01	4.801	472	472	bslmm	0.00224	1.57E-01	-4.6132	3.96E-06
Brain_Caudate_basal_ganglia	/Users/calliao/fusion_twas-master/GTEx.Brain_Caudate_basal_ganglia.P01/Brain_Caudate_basal_ganglia/Brain_Caudate_basal_ganglia.ENSG00000179178.6.wgt.RDat	TMEM125	1	4.37E+07	4.37E+07	0.313	rs12410155	-7.12	rs1467809	8.25E-03	-3.68	-5.377	453	8	lasso	0.033501	1.62E-02	4.6064	4.10E-06
Brain_Amygdala	/Users/calliao/fusion_twas-master/GTEx.Brain_Amygdala.P01/Brain_Amygdala/Brain_Amygdala.ENSG00000271904.1.wgt.RDat	CTC-498M16.4	5	8.77E+07	8.78E+07	0.677	rs190982	-5.9	rs7448716	0.21681	5.2	-4.743	256	12	enet	0.21588	3.46E-06	-4.6053	4.12E-06
Brain_Cerebellar_Hemisphere	/Users/calliao/fusion_twas-master/GTEx.Brain_Cerebellar_Hemisphere.P01/Brain_Cerebellar_Hemisphere/Brain_Cerebellar_Hemisphere.ENSG00000255284.1.wgt.RDat	AP006621.5	11	7.78E+05	7.84E+05	0.52	rs28633403	-5.05	rs7942564	0.37769	7.4	4.296	421	20	enet	0.439576	2.97E-17	4.5766	4.73E-06
Brain_Anterior_cingulate_cortex_BA24	/Users/calliao/fusion_twas-master/GTEx.Brain_Anterior_cingulate_cortex_BA24.P01/Brain_Anterior_cingulate_cortex_BA24/Brain_Anterior_cingulate_cortex_BA24.ENSG00000271967.1.wgt.RDat	RP11-134K13.4	6	7.13E+07	7.13E+07	0.303	rs3806041	5.06	rs2747703	0.001801	-4.45	-2.128	494	494	blup	0.08321	1.44E-03	4.5721	4.83E-06
Brain_Anterior_cingulate_cortex_BA24	/Users/calliao/fusion_twas-master/GTEx.Brain_Anterior_cingulate_cortex_BA24.P01/Brain_Anterior_cingulate_cortex_BA24/Brain_Anterior_cingulate_cortex_BA24.ENSG00000250377.1.wgt.RDat	CTC-467M3.3	5	8.80E+07	8.80E+07	0.2147	rs190982	-5.81	rs2304607	1.93E-02	-3.67	0.041	266	266	blup	0.11322	2.18E-04	4.57066	4.86E-06
NA	/Users/calliao/fusion_twas-master/CMC.BRAIN.RNASEQ_1/CMC.BRAIN.RNASEQ/CMC.PDDC1.wgt.RDat	PDDC1	11	7.67E+05	7.77E+05	0.107	rs28633403	-5.05	rs12223324	0.124963	7.7	4.327	434	4	lasso	0.11108	2.08E-13	4.5515	5.33E-06
Brain_Cerebellum	/Users/calliao/fusion_twas-master/GTEx.Brain_Cerebellum.P01/Brain_Cerebellum/Brain_Cerebellum.ENSG00000255284.1.wgt.RDat	AP006621.5	11	7.78E+05	7.84E+05	0.5971	rs28633403	-5.05	rs4963153	0.398245	7.91	4.469	421	12	lasso	0.07384	2.48E-18	4.50716	6.57E-06
Brain_Hypothalamus	/Users/calliao/fusion_twas-master/GTEx.Brain_Hypothalamus.P01/Brain_Hypothalamus/Brain_Hypothalamus.ENSG00000177236.3.wgt.RDat	AP006621.1	11	7.80E+05	7.81E+05	0.797	rs28633403	-5.05	rs12224894	0.49763	7.66	4.355	421	10	lasso	0.58328	6.74E-22	4.47354	7.69E-06
Brain_Cortex	/Users/calliao/fusion_twas-master/GTEx.Brain_Cortex.P01/Brain_Cortex/Brain_Cortex.ENSG00000177236.3.wgt.RDat	AP006621.1	11	7.80E+05	7.81E+05	0.797	rs28633403	-5.05	rs12223324	0.548154	9.15	4.327	421	24	enet	0.60997	3.43E-29	4.4664	7.95E-06
Brain_Nucleus_accumbens_basal_ganglia	/Users/calliao/fusion_twas-master/GTEx.Brain_Nucleus_accumbens_basal_ganglia.P01/Brain_Nucleus_accumbens_basal_ganglia/Brain_Nucleus_accumbens_basal_ganglia.ENSG00000177236.3.wgt.RDat	AP006621.1	11	7.80E+05	7.81E+05	0.741	rs28633403	-5.05	rs4963153	0.467449	8.06	4.469	421	9	lasso	0.48437	3.30E-20	4.43676	9.13E-06
Brain_Putamen_basal_ganglia	/Users/calliao/fusion_twas-master/GTEx.Brain_Putamen_basal_ganglia.P01/Brain_Putamen_basal_ganglia/Brain_Putamen_basal_ganglia.ENSG00000186792.11.wgt.RDat	HYAL3	3	5.03E+07	5.03E+07	0.3361	rs1996664	4.32	rs13100173	0.25397	-5.56	4.014	328	6	lasso	0.23765	3.97E-08	-4.4296	9.44E-06
Brain_Hypothalamus	/Users/calliao/fusion_twas-master/GTEx.Brain_Hypothalamus.P01/Brain_Hypothalamus/Brain_Hypothalamus.ENSG00000255284.1.wgt.RDat	AP006621.5	11	7.78E+05	7.84E+05	0.503	rs28633403	-5.05	rs4963153	0.23807	5.85	4.469	421	12	lasso	0.24542	3.48E-08	4.428	9.51E-06
Brain_Hippocampus	/Users/calliao/fusion_twas-master/GTEx.Brain_Hippocampus.P01/Brain_Hippocampus/Brain_Hippocampus.ENSG00000177236.3.wgt.RDat	AP006621.1	11	7.80E+05	7.81E+05	0.725	rs28633403	-5.05	rs4963153	0.47174	7.37	4.469	420	8	lasso	0.471	7.79E-17	4.4163	0.00001
Brain_Caudate_basal_ganglia	/Users/calliao/fusion_twas-master/GTEx.Brain_Caudate_basal_ganglia.P01/Brain_Caudate_basal_ganglia/Brain_Caudate_basal_ganglia.ENSG00000177236.3.wgt.RDat	AP006621.1	11	7.80E+05	7.81E+05	0.6909	rs28633403	-5.05	rs4963153	0.453036	8.58	4.469	420	6	lasso	0.50853	1.01E-23	4.41565	1.01E-05
NA	/Users/calliao/fusion_twas-master/CMC.BRAIN.RNASEQ_1/CMC.BRAIN.RNASEQ/CMC.RIT2.wgt.RDat	RIT2	18	40323182	40695657	0.0569	rs12605254	3.84	rs1835496	0.014133	4.19	3.625	493	14	enet	0.02129	1.09E-03	4.4076	1.05E-05
Brain_Hippocampus	/Users/calliao/fusion_twas-master/GTEx.Brain_Hippocampus.P01/Brain_Hippocampus/Brain_Hippocampus.ENSG00000271904.1.wgt.RDat	CTC-498M16.4	5	8.77E+07	8.78E+07	0.42	rs190982	-5.9	rs7448716	0.119398	5.01	-4.743	255	255	blup	0.34292	1.10E-11	-4.3883	1.14E-05
Brain_Nucleus_accumbens_basal_ganglia	/Users/calliao/fusion_twas-master/GTEx.Brain_Nucleus_accumbens_basal_ganglia.P01/Brain_Nucleus_accumbens_basal_ganglia/Brain_Nucleus_accumbens_basal_ganglia.ENSG00000041802.6.wgt.RDat	LSG1	3	1.94E+08	1.94E+08	0.8047	rs3821402	4.17	rs3821402	0.490581	8.07	4.172	536	13	lasso	0.468	2.44E-19	4.3879	1.14E-05
Brain_Cerebellar_Hemisphere	/Users/calliao/fusion_twas-master/GTEx.Brain_Cerebellar_Hemisphere.P01/Brain_Cerebellar_Hemisphere/Brain_Cerebellar_Hemisphere.ENSG00000186792.11.wgt.RDat	HYAL3	3	5.03E+07	5.03E+07	0.4712	rs1996664	4.32	rs2236947	0.307537	-6.55	3.817	328	22	enet	0.352	2.32E-13	-4.3779	1.20E-05
Brain_Hippocampus	/Users/calliao/fusion_twas-master/GTEx.Brain_Hippocampus.P01/Brain_Hippocampus/Brain_Hippocampus.ENSG00000255284.1.wgt.RDat	AP006621.5	11	7.78E+05	7.84E+05	0.417	rs28633403	-5.05	rs12224894	0.29958	6.21	4.355	420	28	enet	0.3182	8.36E-11	4.377	0.000012
Brain_Frontal_Cortex_BA9	/Users/calliao/fusion_twas-master/GTEx.Brain_Frontal_Cortex_BA9.P01/Brain_Frontal_Cortex_BA9/Brain_Frontal_Cortex_BA9.ENSG00000255284.1.wgt.RDat	AP006621.5	11	7.78E+05	7.84E+05	0.4164	rs28633403	-5.05	rs12223324	1.45E-01	5.25	4.327	420	13	enet	0.16342	3.68E-06	4.3459	1.39E-05
Brain_Cerebellar_Hemisphere	/Users/calliao/fusion_twas-master/GTEx.Brain_Cerebellar_Hemisphere.P01/Brain_Cerebellar_Hemisphere/Brain_Cerebellar_Hemisphere.ENSG00000251288.2.wgt.RDat	RP11-10L12.2	4	1.04E+08	1.04E+08	0.2	rs227369	-5.28	rs230500	0.030494	-4.06	-3.05	346	346	blup	0.12874	2.54E-05	4.32369	1.53E-05
Brain_Amygdala	/Users/calliao/fusion_twas-master/GTEx.Brain_Amygdala.P01/Brain_Amygdala/Brain_Amygdala.ENSG00000177236.3.wgt.RDat	AP006621.1	11	7.80E+05	7.81E+05	0.82	rs28633403	-5.05	rs4963153	6.27E-01	7.36	4.469	421	14	lasso	0.61155	2.34E-19	4.3054	1.67E-05
Brain_Cerebellar_Hemisphere	/Users/calliao/fusion_twas-master/GTEx.Brain_Cerebellar_Hemisphere.P01/Brain_Cerebellar_Hemisphere/Brain_Cerebellar_Hemisphere.ENSG00000177236.3.wgt.RDat	AP006621.1	11	7.80E+05	7.81E+05	0.739	rs28633403	-5.05	rs4963153	0.49398	8.25	4.469	421	7	lasso	0.603847	1.65E-26	4.3038	1.68E-05
NA	/Users/calliao/fusion_twas-master/CMC.BRAIN.RNASEQ_1/CMC.BRAIN.RNASEQ/CMC.MANBA.wgt.RDat	MANBA	4	1.04E+08	1.04E+08	0.0838	rs227369	-5.28	rs227368	0.044109	-5.29	4.143	390	390	bslmm	0.031128	9.61E-05	-4.3005	1.70E-05
Brain_Substantia_nigra	/Users/calliao/fusion_twas-master/GTEx.Brain_Substantia_nigra.P01/Brain_Substantia_nigra/Brain_Substantia_nigra.ENSG00000177236.3.wgt.RDat	AP006621.1	11	7.80E+05	7.81E+05	0.645	rs28633403	-5.05	rs12224894	0.23948	5.07	4.355	421	9	lasso	0.2122	1.16E-05	4.2887	0.000018
Brain_Cerebellum	/Users/calliao/fusion_twas-master/GTEx.Brain_Cerebellum.P01/Brain_Cerebellum/Brain_Cerebellum.ENSG00000109323.4.wgt.RDat	MANBA	4	1.04E+08	1.04E+08	0.236	rs227369	-5.28	rs223508	0.07946	-4.7	-5.261	340	340	blup	0.07384	7.78E-07	4.26799	1.97E-05
Brain_Hypothalamus	/Users/calliao/fusion_twas-master/GTEx.Brain_Hypothalamus.P01/Brain_Hypothalamus/Brain_Hypothalamus.ENSG00000230069.3.wgt.RDat	LRRC37A15P	4	1.04E+08	1.04E+08	0.154	rs227369	-5.28	rs10516496	0.02171	-3.59	-3.427	345	345	blup	0.05052	1.14E-02	4.26117	2.03E-05
Brain_Nucleus_accumbens_basal_ganglia	/Users/calliao/fusion_twas-master/GTEx.Brain_Nucleus_accumbens_basal_ganglia.P01/Brain_Nucleus_accumbens_basal_ganglia/Brain_Nucleus_accumbens_basal_ganglia.ENSG00000271904.1.wgt.RDat	CTC-498M16.4	5	8.77E+07	8.78E+07	0.406	rs190982	-5.9	rs7444298	0.294695	6.44	-2.692	256	5	lasso	0.31021	4.31E-12	-4.2618	2.03E-05
NA	/Users/calliao/fusion_twas-master/CMC.BRAIN.RNASEQ_1/CMC.BRAIN.RNASEQ/CMC.CISD2.wgt.RDat	CISD2	4	1.04E+08	1.04E+08	0.0218	rs227369	-5.28	rs227361	-0.001352	-3.57	4.425	322	322	blup	0.000477	2.71E-01	-4.2581	2.06E-05
Brain_Frontal_Cortex_BA9	/Users/calliao/fusion_twas-master/GTEx.Brain_Frontal_Cortex_BA9.P01/Brain_Frontal_Cortex_BA9/Brain_Frontal_Cortex_BA9.ENSG00000177236.3.wgt.RDat	AP006621.1	11	7.80E+05	7.81E+05	0.755	rs28633403	-5.05	rs12224894	4.26E-01	7.31	4.355	420	14	lasso	0.48051	2.84E-18	4.2474	2.16E-05
Brain_Anterior_cingulate_cortex_BA24	/Users/calliao/fusion_twas-master/GTEx.Brain_Anterior_cingulate_cortex_BA24.P01/Brain_Anterior_cingulate_cortex_BA24/Brain_Anterior_cingulate_cortex_BA24.ENSG00000145020.10.wgt.RDat	AMT	3	4.95E+07	4.95E+07	0.1937	rs9870755	4.43	rs1464569	0.15062	-4.76	3.279	288	288	blup	0.1414	3.59E-05	-4.2156	2.49E-05
Brain_Hypothalamus	/Users/calliao/fusion_twas-master/GTEx.Brain_Hypothalamus.P01/Brain_Hypothalamus/Brain_Hypothalamus.ENSG00000198169.4.wgt.RDat	ZNF251	8	1.46E+08	1.46E+08	0.283	rs11784860	3.66	rs2953854	0.28412	-5.84	3.275	218	218	blup	0.2827	2.29E-09	-4.20881	2.57E-05
Brain_Cortex	/Users/calliao/fusion_twas-master/GTEx.Brain_Cortex.P01/Brain_Cortex/Brain_Cortex.ENSG00000041802.6.wgt.RDat	LSG1	3	1.94E+08	1.94E+08	0.6503	rs3821402	4.17	rs3821402	0.40947	7.46	4.172	536	4	lasso	0.38657	5.11E-16	4.18257	2.88E-05
Brain_Cerebellar_Hemisphere	/Users/calliao/fusion_twas-master/GTEx.Brain_Cerebellar_Hemisphere.P01/Brain_Cerebellar_Hemisphere/Brain_Cerebellar_Hemisphere.ENSG00000157388.9.wgt.RDat	CACNA1D	3	5.35E+07	5.38E+07	0.4503	rs898417	3.98	rs6803827	0.051321	4.06	-2.013	435	435	blup	0.16481	1.73E-06	-4.1823	2.89E-05
Brain_Anterior_cingulate_cortex_BA24	/Users/calliao/fusion_twas-master/GTEx.Brain_Anterior_cingulate_cortex_BA24.P01/Brain_Anterior_cingulate_cortex_BA24/Brain_Anterior_cingulate_cortex_BA24.ENSG00000272894.1.wgt.RDat	RP5-1159O4.1	7	7.59E+06	7.61E+06	0.3751	rs3757526	3.98	rs7796700	1.41E-01	4.7	1.902	713	713	blup	0.1543	1.55E-05	4.17925	2.92E-05
NA	/Users/calliao/fusion_twas-master/CMC.BRAIN.RNASEQ_1/CMC.BRAIN.RNASEQ/CMC.HYAL3.wgt.RDat	HYAL3	3	5.03E+07	5.03E+07	0.4909	rs1996664	4.32	rs13100173	0.382011	-13.2	4.014	275	3	lasso	0.38384	1.75E-49	-4.1765	2.96E-05
Brain_Anterior_cingulate_cortex_BA24	/Users/calliao/fusion_twas-master/GTEx.Brain_Anterior_cingulate_cortex_BA24.P01/Brain_Anterior_cingulate_cortex_BA24/Brain_Anterior_cingulate_cortex_BA24.ENSG00000140830.4.wgt.RDat	TXNL4B	16	72078188	72128295	0.401	rs34522712	5.34	rs2000999	0.06343	4.95	3.074	350	6	lasso	1.41E-01	3.68E-05	4.1633	3.14E-05
Brain_Substantia_nigra	/Users/calliao/fusion_twas-master/GTEx.Brain_Substantia_nigra.P01/Brain_Substantia_nigra/Brain_Substantia_nigra.ENSG00000145020.10.wgt.RDat	AMT	3	4.95E+07	4.95E+07	0.21	rs9870755	4.43	rs1464569	0.04331	-3.76	3.279	287	287	blup	0.046753	3.10E-02	-4.1565	3.23E-05
Brain_Nucleus_accumbens_basal_ganglia	/Users/calliao/fusion_twas-master/GTEx.Brain_Nucleus_accumbens_basal_ganglia.P01/Brain_Nucleus_accumbens_basal_ganglia/Brain_Nucleus_accumbens_basal_ganglia.ENSG00000241288.3.wgt.RDat	RP11-379B18.5	3	1.26E+08	1.26E+08	0.3814	rs1127717	-4.25	rs9859596	0.09135	4.59	2.779	401	23	enet	0.23283	4.21E-09	4.1528	3.28E-05
Brain_Hippocampus	/Users/calliao/fusion_twas-master/GTEx.Brain_Hippocampus.P01/Brain_Hippocampus/Brain_Hippocampus.ENSG00000041802.6.wgt.RDat	LSG1	3	1.94E+08	1.94E+08	0.731	rs3821402	4.17	rs3821402	0.38951	6.64	4.172	536	7	enet	0.34806	7.14E-12	4.135197	3.55E-05
Brain_Cortex	/Users/calliao/fusion_twas-master/GTEx.Brain_Cortex.P01/Brain_Cortex/Brain_Cortex.ENSG00000177595.13.wgt.RDat	PIDD	11	7.99E+05	8.10E+05	0.223	rs28633403	-5.05	rs4963120	0.054101	-4.78	-3.881	412	10	enet	0.0674	1.38E-03	4.12404	3.72E-05
Brain_Frontal_Cortex_BA9	/Users/calliao/fusion_twas-master/GTEx.Brain_Frontal_Cortex_BA9.P01/Brain_Frontal_Cortex_BA9/Brain_Frontal_Cortex_BA9.ENSG00000243477.1.wgt.RDat	NAT6	3	5.03E+07	5.03E+07	0.3506	rs1996664	4.32	rs2236947	0.108113	4.65	3.817	329	4	lasso	0.11823	8.70E-05	4.1234	3.73E-05
Brain_Frontal_Cortex_BA9	/Users/calliao/fusion_twas-master/GTEx.Brain_Frontal_Cortex_BA9.P01/Brain_Frontal_Cortex_BA9/Brain_Frontal_Cortex_BA9.ENSG00000255142.1.wgt.RDat	AP006621.6	11	7.82E+05	7.82E+05	0.3135	rs28633403	-5.05	rs11246300	1.92E-03	3.43	3.215	421	421	blup	0.02925	3.61E-02	4.1059	4.03E-05
Brain_Cerebellar_Hemisphere	/Users/calliao/fusion_twas-master/GTEx.Brain_Cerebellar_Hemisphere.P01/Brain_Cerebellar_Hemisphere/Brain_Cerebellar_Hemisphere.ENSG00000271904.1.wgt.RDat	CTC-498M16.4	5	8.77E+07	8.78E+07	0.1914	rs190982	-5.895	rs412458	0.025514	3.94	-5.414	256	256	blup	0.04353	1.14E-02	-4.10326	4.07E-05
NA	/Users/calliao/fusion_twas-master/CMC.BRAIN.RNASEQ_1/CMC.BRAIN.RNASEQ/CMC.RMI1.wgt.RDat	RMI1	9	8.66E+07	8.66E+07	0.0651	rs2576363	-4.53	rs3180887	0.056479	-5.57	-3.799	521	3	lasso	0.05769	1.41E-07	4.10059	4.12E-05
Brain_Cerebellum	/Users/calliao/fusion_twas-master/GTEx.Brain_Cerebellum.P01/Brain_Cerebellum/Brain_Cerebellum.ENSG00000177236.3.wgt.RDat	AP006621.1	11	7.80E+05	7.81E+05	0.6786	rs28633403	-5.05	rs4963153	0.387834	8.42	4.469	421	6	lasso	0.07384	1.83E-26	4.09594	4.20E-05
Brain_Cerebellar_Hemisphere	/Users/calliao/fusion_twas-master/GTEx.Brain_Cerebellar_Hemisphere.P01/Brain_Cerebellar_Hemisphere/Brain_Cerebellar_Hemisphere.ENSG00000261829.1.wgt.RDat	RP11-223I10.1	2	2.32E+08	2.32E+08	0.1616	rs3731783	-4.1	rs737126	0.115956	4.56	-4.03	437	6	enet	0.10441	1.49E-04	-4.09283	4.26E-05
Brain_Hippocampus	/Users/calliao/fusion_twas-master/GTEx.Brain_Hippocampus.P01/Brain_Hippocampus/Brain_Hippocampus.ENSG00000109323.4.wgt.RDat	MANBA	4	1.04E+08	1.04E+08	0.138	rs227369	-5.28	rs1609798	0.02647	-3.9	-2.707	340	7	enet	0.086074	1.09E-03	4.078391	4.53E-05
Brain_Nucleus_accumbens_basal_ganglia	/Users/calliao/fusion_twas-master/GTEx.Brain_Nucleus_accumbens_basal_ganglia.P01/Brain_Nucleus_accumbens_basal_ganglia/Brain_Nucleus_accumbens_basal_ganglia.ENSG00000177666.11.wgt.RDat	PNPLA2	11	8.19E+05	8.26E+05	0.269	rs28633403	-5.05	rs7942159	0.019722	4.19	-3.869	415	6	lasso	0.03681	1.66E-02	-4.07879	4.53E-05
Brain_Substantia_nigra	/Users/calliao/fusion_twas-master/GTEx.Brain_Substantia_nigra.P01/Brain_Substantia_nigra/Brain_Substantia_nigra.ENSG00000196378.7.wgt.RDat	ZNF34	8	1.46E+08	1.46E+08	0.239	rs11784860	3.66	rs9004	0.07869	-4.13	2.371	214	214	blup	0.115851	1.26E-03	-4.0783	4.54E-05
Brain_Cerebellum	/Users/calliao/fusion_twas-master/GTEx.Brain_Cerebellum.P01/Brain_Cerebellum/Brain_Cerebellum.ENSG00000041802.6.wgt.RDat	LSG1	3	1.94E+08	1.94E+08	0.8026	rs3821402	4.17	rs3821402	6.14E-01	9.69	4.172	536	19	enet	0.07384	9.27E-35	4.07775	4.55E-05
Brain_Frontal_Cortex_BA9	/Users/calliao/fusion_twas-master/GTEx.Brain_Frontal_Cortex_BA9.P01/Brain_Frontal_Cortex_BA9/Brain_Frontal_Cortex_BA9.ENSG00000186792.11.wgt.RDat	HYAL3	3	5.03E+07	5.03E+07	0.4864	rs1996664	4.32	rs13100173	0.334846	-6.4	4.014	329	6	lasso	0.28569	3.25E-10	-4.074	4.62E-05
Brain_Cerebellum	/Users/calliao/fusion_twas-master/GTEx.Brain_Cerebellum.P01/Brain_Cerebellum/Brain_Cerebellum.ENSG00000186792.11.wgt.RDat	HYAL3	3	5.03E+07	5.03E+07	0.6038	rs1996664	4.32	rs2236947	4.08E-01	-7.93	3.817	329	8	lasso	0.07384	8.17E-19	-4.06418	4.82E-05
Brain_Cerebellar_Hemisphere	/Users/calliao/fusion_twas-master/GTEx.Brain_Cerebellar_Hemisphere.P01/Brain_Cerebellar_Hemisphere/Brain_Cerebellar_Hemisphere.ENSG00000124279.7.wgt.RDat	FASTKD3	5	7.86E+06	7.87E+06	0.301	rs2961986	3.164	rs162024	-0.006605	3.33	1.216	600	600	blup	0.05212	6.18E-03	4.06276	4.85E-05
NA	/Users/calliao/fusion_twas-master/CMC.BRAIN.RNASEQ_1/CMC.BRAIN.RNASEQ/CMC.VSIG10.wgt.RDat	VSIG10	12	1.19E+08	1.19E+08	0.1761	rs11068826	-3.8	rs11068826	0.084449	6.81	-3.796	560	13	lasso	0.0914	3.14E-11	-4.06064	4.89E-05
Brain_Nucleus_accumbens_basal_ganglia	/Users/calliao/fusion_twas-master/GTEx.Brain_Nucleus_accumbens_basal_ganglia.P01/Brain_Nucleus_accumbens_basal_ganglia/Brain_Nucleus_accumbens_basal_ganglia.ENSG00000176349.7.wgt.RDat	AC110781.3	7	1.88E+06	1.89E+06	0.1932	rs13234909	4.42	rs10234557	0.076438	4.36	4.165	359	3	lasso	0.057357	3.62E-03	4.05216	5.07E-05
Brain_Frontal_Cortex_BA9	/Users/calliao/fusion_twas-master/GTEx.Brain_Frontal_Cortex_BA9.P01/Brain_Frontal_Cortex_BA9/Brain_Frontal_Cortex_BA9.ENSG00000250377.1.wgt.RDat	CTC-467M3.3	5	8.80E+07	8.80E+07	0.1824	rs190982	-5.81	rs1081158	0.013998	-4.2	-3.387	267	267	blup	0.0523	7.53E-03	4.0511	0.000051
Brain_Cerebellum	/Users/calliao/fusion_twas-master/GTEx.Brain_Cerebellum.P01/Brain_Cerebellum/Brain_Cerebellum.ENSG00000204128.5.wgt.RDat	C2orf72	2	2.32E+08	2.32E+08	0.1695	rs3731783	-4.1	rs3731783	0.101129	4.8	-4.1	447	5	lasso	0.07384	1.60E-03	-4.02544	5.69E-05
Brain_Hypothalamus	/Users/calliao/fusion_twas-master/GTEx.Brain_Hypothalamus.P01/Brain_Hypothalamus/Brain_Hypothalamus.ENSG00000176095.7.wgt.RDat	IP6K1	3	4.98E+07	4.98E+07	0.143	rs9870755	4.43	rs6809879	0.000881	-3.66	4.291	323	323	blup	0.06773	3.92E-03	-4.01938	5.84E-05
NA	/Users/calliao/fusion_twas-master/CMC.BRAIN.RNASEQ_1/CMC.BRAIN.RNASEQ/CMC.NAT6.wgt.RDat	NAT6	3	5.03E+07	5.03E+07	0.049	rs1996664	4.32	rs13100173	0.039036	4.47	4.014	274	1	lasso	0.03503	3.69E-05	4.014	5.97E-05
Brain_Cortex	/Users/calliao/fusion_twas-master/GTEx.Brain_Cortex.P01/Brain_Cortex/Brain_Cortex.ENSG00000086015.16.wgt.RDat	MAST2	1	4.63E+07	4.65E+07	0.1219	rs1052607	4.25	rs3893383	0.073021	3.87	3.607	305	13	enet	0.083923	3.84E-04	4.01279	0.00006
Brain_Hypothalamus	/Users/calliao/fusion_twas-master/GTEx.Brain_Hypothalamus.P01/Brain_Hypothalamus/Brain_Hypothalamus.ENSG00000145020.10.wgt.RDat	AMT	3	4.95E+07	4.95E+07	0.24	rs9870755	4.43	rs3448	0.065456	-4.1	3.287	288	288	blup	0.15073	2.14E-05	-4.01227	6.01E-05
NA	/Users/calliao/fusion_twas-master/CMC.BRAIN.RNASEQ_1/CMC.BRAIN.RNASEQ/CMC.KAT2B.wgt.RDat	KAT2B	3	2.01E+07	2.02E+07	0.048	rs4292253	-5.09	rs2948094	0.018751	4.9	-3.449	462	462	bslmm	0.01757	2.75E-03	-3.9978	6.39E-05
Brain_Putamen_basal_ganglia	/Users/calliao/fusion_twas-master/GTEx.Brain_Putamen_basal_ganglia.P01/Brain_Putamen_basal_ganglia/Brain_Putamen_basal_ganglia.ENSG00000041802.6.wgt.RDat	LSG1	3	1.94E+08	1.94E+08	0.5774	rs3821402	4.17	rs3821402	0.32229	5.95	4.172	536	10	lasso	0.28146	1.50E-09	3.9876	6.67E-05
Brain_Cerebellar_Hemisphere	/Users/calliao/fusion_twas-master/GTEx.Brain_Cerebellar_Hemisphere.P01/Brain_Cerebellar_Hemisphere/Brain_Cerebellar_Hemisphere.ENSG00000041802.6.wgt.RDat	LSG1	3	1.94E+08	1.94E+08	0.8185	rs3821402	4.17	rs3821402	0.604689	8.6	4.172	536	14	lasso	0.5754	1.16E-24	3.9858	6.72E-05
Brain_Substantia_nigra	/Users/calliao/fusion_twas-master/GTEx.Brain_Substantia_nigra.P01/Brain_Substantia_nigra/Brain_Substantia_nigra.ENSG00000226496.1.wgt.RDat	LINC00323	21	42513427	42520060	0.889	rs7280718	4.59	rs11701851	0.1318	-4.8	-2.543	585	585	blup	0.1919	3.21E-05	3.9757	7.02E-05
Brain_Cerebellar_Hemisphere	/Users/calliao/fusion_twas-master/GTEx.Brain_Cerebellar_Hemisphere.P01/Brain_Cerebellar_Hemisphere/Brain_Cerebellar_Hemisphere.ENSG00000250673.1.wgt.RDat	RP11-6L6.2	4	1.47E+08	1.47E+08	0.397	rs9308199	3.91	rs6815527	0.271204	6.29	3.891	357	5	lasso	0.25292	1.59E-09	3.97512	7.03E-05
Brain_Cerebellar_Hemisphere	/Users/calliao/fusion_twas-master/GTEx.Brain_Cerebellar_Hemisphere.P01/Brain_Cerebellar_Hemisphere/Brain_Cerebellar_Hemisphere.ENSG00000256508.2.wgt.RDat	RP11-554A11.6	11	6.88E+07	6.88E+07	0.322	rs11602122	-4.04	rs11602122	0.14646	4.58	-4.037	434	2	lasso	0.078611	9.41E-04	-3.9657	7.32E-05
NA	/Users/calliao/fusion_twas-master/CMC.BRAIN.RNASEQ_1/CMC.BRAIN.RNASEQ/CMC.GMPPB.wgt.RDat	GMPPB	3	4.98E+07	4.98E+07	0.1968	rs9870755	4.43	rs6809879	0.14978	8.6	4.291	313	313	bslmm	0.16218	2.85E-19	3.9622	7.43E-05
Brain_Cortex	/Users/calliao/fusion_twas-master/GTEx.Brain_Cortex.P01/Brain_Cortex/Brain_Cortex.ENSG00000258017.1.wgt.RDat	RP11-386G11.10	12	4.95E+07	4.95E+07	0.1522	rs2278069	-4.32	rs7132792	-1.43E-03	-3.08	-2.821	309	309	blup	0.00779	1.54E-01	3.95651	7.61E-05
NA	/Users/calliao/fusion_twas-master/CMC.BRAIN.RNASEQ_1/CMC.BRAIN.RNASEQ/CMC.DOT1L.wgt.RDat	DOT1L	19	2164147	2232577	0.049	rs7251550	-4.04	rs878439	-6.56E-05	-3.45	-3.321	431	431	blup	0.01198	1.13E-02	3.9498	7.82E-05
NA	/Users/calliao/fusion_twas-master/CMC.BRAIN.RNASEQ_1/CMC.BRAIN.RNASEQ/CMC.MAU2.wgt.RDat	MAU2	19	19431629	19469563	0.0928	rs2074301	3.55	rs1009136	8.19E-02	-7.2	2.958	369	369	blup	0.10492	1.01E-12	-3.946	7.95E-05
Brain_Cerebellum	/Users/calliao/fusion_twas-master/GTEx.Brain_Cerebellum.P01/Brain_Cerebellum/Brain_Cerebellum.ENSG00000177666.11.wgt.RDat	PNPLA2	11	8.19E+05	8.26E+05	0.266	rs28633403	-5.05	rs28633403	0.159823	5.01	-5.048	415	18	enet	0.07384	4.77E-06	-3.94475	7.99E-05
Brain_Cerebellum	/Users/calliao/fusion_twas-master/GTEx.Brain_Cerebellum.P01/Brain_Cerebellum/Brain_Cerebellum.ENSG00000133243.4.wgt.RDat	BTBD2	19	1985447	2034880	0.186	rs7251550	-4.06	rs2396366	3.72E-02	3.98	-3.689	395	4	lasso	0.07384	5.93E-02	-3.93E+00	8.57E-05
Brain_Frontal_Cortex_BA9	/Users/calliao/fusion_twas-master/GTEx.Brain_Frontal_Cortex_BA9.P01/Brain_Frontal_Cortex_BA9/Brain_Frontal_Cortex_BA9.ENSG00000164167.5.wgt.RDat	LSM6	4	1.47E+08	1.47E+08	0.191	rs9308199	3.91	rs6537402	1.12E-01	4.29	3.837	371	3	lasso	0.09715	3.67E-04	3.9181	8.92E-05
Brain_Nucleus_accumbens_basal_ganglia	/Users/calliao/fusion_twas-master/GTEx.Brain_Nucleus_accumbens_basal_ganglia.P01/Brain_Nucleus_accumbens_basal_ganglia/Brain_Nucleus_accumbens_basal_ganglia.ENSG00000186792.11.wgt.RDat	HYAL3	3	5.03E+07	5.03E+07	0.3062	rs1996664	4.32	rs2236947	0.156195	-5.5	3.817	327	9	lasso	0.2177	1.50E-08	-3.909	9.27E-05
Brain_Cerebellum	/Users/calliao/fusion_twas-master/GTEx.Brain_Cerebellum.P01/Brain_Cerebellum/Brain_Cerebellum.ENSG00000189419.5.wgt.RDat	SPATA41	15	1.01E+08	1.01E+08	0.4813	rs922669	3.87	rs990422	1.49E-01	5.42	3.118	565	12	lasso	0.07384	1.77E-06	3.907745	9.32E-05
NA	/Users/calliao/fusion_twas-master/CMC.BRAIN.RNASEQ_1/CMC.BRAIN.RNASEQ/CMC.ALS2CR8.wgt.RDat	ALS2CR8	2	2.04E+08	2.04E+08	0.1191	rs2250522	-3.67	rs6705330	0.084568	-6.62	-3.356	278	11	lasso	0.11319	1.21E-13	3.9045	9.44E-05
Brain_Putamen_basal_ganglia	/Users/calliao/fusion_twas-master/GTEx.Brain_Putamen_basal_ganglia.P01/Brain_Putamen_basal_ganglia/Brain_Putamen_basal_ganglia.ENSG00000204929.7.wgt.RDat	AC074391.1	2	6.57E+07	6.63E+07	0.266	rs7570905	3.19	rs840783	-0.008782	-3.32	0.945	516	516	blup	0.018103	8.56E-02	-3.9013	9.57E-05
NA	/Users/calliao/fusion_twas-master/CMC.BRAIN.RNASEQ_1/CMC.BRAIN.RNASEQ/CMC.LSM6.wgt.RDat	LSM6	4	1.47E+08	1.47E+08	0.0941	rs9308199	3.91	rs6815527	0.135877	8.02	3.891	364	2	lasso	0.132726	7.46E-16	3.8966	9.75E-05
Brain_Cortex	/Users/calliao/fusion_twas-master/GTEx.Brain_Cortex.P01/Brain_Cortex/Brain_Cortex.ENSG00000186792.11.wgt.RDat	HYAL3	3	5.03E+07	5.03E+07	0.5501	rs1996664	4.32	rs13100173	0.398981	-7.4	4.014	329	4	lasso	0.36294	6.50E-15	-3.89562	9.79E-05
Brain_Hippocampus	/Users/calliao/fusion_twas-master/GTEx.Brain_Hippocampus.P01/Brain_Hippocampus/Brain_Hippocampus.ENSG00000186792.11.wgt.RDat	HYAL3	3	5.03E+07	5.03E+07	0.34	rs1996664	4.32	rs2236947	0.23001	-5.49	3.817	327	3	lasso	0.17953	2.38E-06	-3.895164	9.81E-05
Brain_Hippocampus	/Users/calliao/fusion_twas-master/GTEx.Brain_Hippocampus.P01/Brain_Hippocampus/Brain_Hippocampus.ENSG00000134222.12.wgt.RDat	PSRC1	1	1.10E+08	1.10E+08	0.264	rs17641977	-3.77	rs658435	0.03977	-3.98	0.059	442	442	blup	0.09526	6.07E-04	3.88257	1.03E-04
Brain_Cerebellar_Hemisphere	/Users/calliao/fusion_twas-master/GTEx.Brain_Cerebellar_Hemisphere.P01/Brain_Cerebellar_Hemisphere/Brain_Cerebellar_Hemisphere.ENSG00000170837.2.wgt.RDat	GPR27	3	7.18E+07	7.18E+07	0.3199	rs17718736	-4.17	rs9310221	0.000512	4	1.505	559	559	blup	0.03195	2.63E-02	3.881	1.04E-04
Brain_Hippocampus	/Users/calliao/fusion_twas-master/GTEx.Brain_Hippocampus.P01/Brain_Hippocampus/Brain_Hippocampus.ENSG00000140470.9.wgt.RDat	ADAMTS17	15	1.01E+08	1.01E+08	0.292	rs922669	3.87	rs4633693	2.18E-01	-5.36	3.849	565	3	lasso	0.22058	1.36E-07	-3.87976	0.000105
Brain_Cerebellum	/Users/calliao/fusion_twas-master/GTEx.Brain_Cerebellum.P01/Brain_Cerebellum/Brain_Cerebellum.ENSG00000172938.3.wgt.RDat	MRGPRD	11	6.87E+07	6.87E+07	0.5074	rs11602122	-4.04	rs1054252	0.428563	-8.15	-3.832	416	2	lasso	0.07384	3.43E-20	3.87732	1.06E-04
Brain_Cerebellar_Hemisphere	/Users/calliao/fusion_twas-master/GTEx.Brain_Cerebellar_Hemisphere.P01/Brain_Cerebellar_Hemisphere/Brain_Cerebellar_Hemisphere.ENSG00000250377.1.wgt.RDat	CTC-467M3.3	5	8.80E+07	8.80E+07	0.1292	rs190982	-5.813	rs454214	0.019687	-4.57	-3.284	266	5	lasso	0.02146	5.68E-02	3.8737	1.07E-04
Brain_Caudate_basal_ganglia	/Users/calliao/fusion_twas-master/GTEx.Brain_Caudate_basal_ganglia.P01/Brain_Caudate_basal_ganglia/Brain_Caudate_basal_ganglia.ENSG00000160957.8.wgt.RDat	RECQL4	8	1.46E+08	1.46E+08	0.1972	rs11784860	3.66	rs6989368	-3.45E-03	-2.94	2.691	208	208	blup	0.0609	1.72E-03	-3.86902	0.000109
Brain_Cortex	/Users/calliao/fusion_twas-master/GTEx.Brain_Cortex.P01/Brain_Cortex/Brain_Cortex.ENSG00000243477.1.wgt.RDat	NAT6	3	5.03E+07	5.03E+07	0.289	rs1996664	4.32	rs13100173	0.215197	5.49	4.014	329	5	lasso	0.20623	1.90E-08	3.86328	1.12E-04
Brain_Cerebellar_Hemisphere	/Users/calliao/fusion_twas-master/GTEx.Brain_Cerebellar_Hemisphere.P01/Brain_Cerebellar_Hemisphere/Brain_Cerebellar_Hemisphere.ENSG00000261625.1.wgt.RDat	RP11-554A11.4	11	6.88E+07	6.88E+07	0.488	rs11602122	-4.04	rs1054252	0.30545	-6.55	-3.832	423	3	lasso	0.279446	1.67E-10	3.8611	1.13E-04
Brain_Cortex	/Users/calliao/fusion_twas-master/GTEx.Brain_Cortex.P01/Brain_Cortex/Brain_Cortex.ENSG00000176349.7.wgt.RDat	AC110781.3	7	1.88E+06	1.89E+06	0.3333	rs13234909	4.42	rs13225346	0.057865	3.87	3.314	359	4	lasso	0.06864	1.25E-03	3.8594	0.000114
Brain_Cerebellum	/Users/calliao/fusion_twas-master/GTEx.Brain_Cerebellum.P01/Brain_Cerebellum/Brain_Cerebellum.ENSG00000013374.11.wgt.RDat	NUB1	7	1.51E+08	1.51E+08	0.3906	rs2108725	-4.06	rs438559	0.000173	3.49	-2.722	542	542	blup	0.07384	6.53E-03	-3.84395	0.000121
Brain_Cerebellum	/Users/calliao/fusion_twas-master/GTEx.Brain_Cerebellum.P01/Brain_Cerebellum/Brain_Cerebellum.ENSG00000165113.8.wgt.RDat	GKAP1	9	8.64E+07	8.64E+07	0.1683	rs2576363	-4.53	rs10746724	0.02485	-4.08	-3.411	548	548	blup	0.07384	5.86E-03	3.841	0.000123
NA	/Users/calliao/fusion_twas-master/CMC.BRAIN.RNASEQ_1/CMC.BRAIN.RNASEQ/CMC.NBEAL1.wgt.RDat	NBEAL1	2	2.04E+08	2.04E+08	0.1103	rs2250522	-3.67	rs4510208	0.078783	-6.09	-3.296	330	26	enet	0.08393	2.07E-10	3.83782	1.24E-04
Brain_Caudate_basal_ganglia	/Users/calliao/fusion_twas-master/GTEx.Brain_Caudate_basal_ganglia.P01/Brain_Caudate_basal_ganglia/Brain_Caudate_basal_ganglia.ENSG00000254714.1.wgt.RDat	RP11-163O19.1	11	4.99E+07	4.99E+07	0.2352	rs7951980	4.53	rs11040464	-0.004812	3.43	4.299	218	218	blup	0.09028	1.57E-04	3.83035	1.28E-04
Brain_Amygdala	/Users/calliao/fusion_twas-master/GTEx.Brain_Amygdala.P01/Brain_Amygdala/Brain_Amygdala.ENSG00000120008.11.wgt.RDat	WDR11	10	1.23E+08	1.23E+08	0.387	rs1897195	-4.16	rs1045154	0.203562	-5.27	-3.786	645	9	lasso	0.33295	2.96E-09	3.8286	0.000129
Brain_Cortex	/Users/calliao/fusion_twas-master/GTEx.Brain_Cortex.P01/Brain_Cortex/Brain_Cortex.ENSG00000145020.10.wgt.RDat	AMT	3	4.95E+07	4.95E+07	0.2303	rs9870755	4.43	rs7644148	0.266764	-6.32	3.321	288	288	blup	0.21711	7.40E-09	-3.8251	1.31E-04
Brain_Substantia_nigra	/Users/calliao/fusion_twas-master/GTEx.Brain_Substantia_nigra.P01/Brain_Substantia_nigra/Brain_Substantia_nigra.ENSG00000075131.5.wgt.RDat	TIPIN	15	6.66E+07	6.67E+07	0.709	rs11636566	-3.83	rs11858742	0.123058	4.55	2.202	520	18	lasso	0.22164	7.13E-06	3.8239	0.000131
Brain_Cerebellum	/Users/calliao/fusion_twas-master/GTEx.Brain_Cerebellum.P01/Brain_Cerebellum/Brain_Cerebellum.ENSG00000270441.1.wgt.RDat	RP11-694I15.7	3	4.92E+07	4.92E+07	0.0796	rs3774800	4.34	rs7617480	1.19E-02	-4.31	2.545	260	260	blup	0.07384	1.98E-02	-3.82263	1.32E-04
Brain_Anterior_cingulate_cortex_BA24	/Users/calliao/fusion_twas-master/GTEx.Brain_Anterior_cingulate_cortex_BA24.P01/Brain_Anterior_cingulate_cortex_BA24/Brain_Anterior_cingulate_cortex_BA24.ENSG00000186792.11.wgt.RDat	HYAL3	3	5.03E+07	5.03E+07	0.2753	rs1996664	4.32	rs2236947	0.19422	-4.77	3.817	328	1	lasso	0.1791	3.00E-06	-3.817	1.35E-04
Brain_Cerebellum	/Users/calliao/fusion_twas-master/GTEx.Brain_Cerebellum.P01/Brain_Cerebellum/Brain_Cerebellum.ENSG00000261625.1.wgt.RDat	RP11-554A11.4	11	6.88E+07	6.88E+07	0.5967	rs11602122	-4.04	rs1054252	0.419492	-8.23	-3.832	423	5	lasso	0.07384	1.85E-21	3.81804	1.35E-04
Brain_Cerebellar_Hemisphere	/Users/calliao/fusion_twas-master/GTEx.Brain_Cerebellar_Hemisphere.P01/Brain_Cerebellar_Hemisphere/Brain_Cerebellar_Hemisphere.ENSG00000145354.5.wgt.RDat	CISD2	4	1.04E+08	1.04E+08	0.101	rs227369	-5.28	rs223482	0.059436	-3.63	-3.603	326	326	blup	0.0035	2.34E-01	3.81087	1.38E-04
Brain_Caudate_basal_ganglia	/Users/calliao/fusion_twas-master/GTEx.Brain_Caudate_basal_ganglia.P01/Brain_Caudate_basal_ganglia/Brain_Caudate_basal_ganglia.ENSG00000145002.8.wgt.RDat	FAM86B2	8	1.23E+07	1.23E+07	0.159	rs10503429	4.24	rs3924736	5.12E-02	-4.14	-1.714	187	187	blup	0.0916	1.41E-04	3.80775	0.00014
Brain_Frontal_Cortex_BA9	/Users/calliao/fusion_twas-master/GTEx.Brain_Frontal_Cortex_BA9.P01/Brain_Frontal_Cortex_BA9/Brain_Frontal_Cortex_BA9.ENSG00000186364.7.wgt.RDat	NUDT17	1	1.46E+08	1.46E+08	0.1074	rs35353761	-4.56	rs2004659	5.10E-02	3.57	-3.689	109	12	enet	0.077286	1.40E-03	-3.8035	0.000143
Brain_Anterior_cingulate_cortex_BA24	/Users/calliao/fusion_twas-master/GTEx.Brain_Anterior_cingulate_cortex_BA24.P01/Brain_Anterior_cingulate_cortex_BA24/Brain_Anterior_cingulate_cortex_BA24.ENSG00000178922.12.wgt.RDat	HYI	1	4.39E+07	4.39E+07	0.262	rs12410155	-7.12	rs6954	0.189582	4.69	3.253	441	2	lasso	0.13264	6.32E-05	3.79935	0.000145
Brain_Substantia_nigra	/Users/calliao/fusion_twas-master/GTEx.Brain_Substantia_nigra.P01/Brain_Substantia_nigra/Brain_Substantia_nigra.ENSG00000271788.1.wgt.RDat	CTD-2201E18.5	5	4.30E+07	4.30E+07	0.196	rs10075647	-4.73	rs316413	8.46E-02	3.87	2.084	323	323	blup	0.06777	1.17E-02	3.7958	1.47E-04
Brain_Hypothalamus	/Users/calliao/fusion_twas-master/GTEx.Brain_Hypothalamus.P01/Brain_Hypothalamus/Brain_Hypothalamus.ENSG00000186792.11.wgt.RDat	HYAL3	3	5.03E+07	5.03E+07	0.327	rs1996664	4.32	rs2236947	0.318253	-5.97	3.817	329	2	lasso	0.30496	4.21E-10	-3.79475	1.48E-04
NA	/Users/calliao/fusion_twas-master/CMC.BRAIN.RNASEQ_1/CMC.BRAIN.RNASEQ/CMC.COL5A2.wgt.RDat	COL5A2	2	1.90E+08	1.90E+08	0.1441	rs11695159	2.94	rs1996576	0.126635	8	2.677	351	351	bslmm	0.126082	4.26E-15	3.78779	1.52E-04
Brain_Caudate_basal_ganglia	/Users/calliao/fusion_twas-master/GTEx.Brain_Caudate_basal_ganglia.P01/Brain_Caudate_basal_ganglia/Brain_Caudate_basal_ganglia.ENSG00000041802.6.wgt.RDat	LSG1	3	1.94E+08	1.94E+08	0.6806	rs3821402	4.17	rs3821402	0.452091	8.06	4.172	536	19	enet	0.40234	1.10E-17	3.78305	0.000155
NA	/Users/calliao/fusion_twas-master/CMC.BRAIN.RNASEQ_1/CMC.BRAIN.RNASEQ/CMC.POLR3C.wgt.RDat	POLR3C	1	1.46E+08	1.46E+08	0.0185	rs35353761	-4.58	rs9728619	3.00E-02	-3.98	2.272	110	110	bslmm	0.01891	1.97E-03	-3.78098	1.56E-04
Brain_Cerebellum	/Users/calliao/fusion_twas-master/GTEx.Brain_Cerebellum.P01/Brain_Cerebellum/Brain_Cerebellum.ENSG00000271670.1.wgt.RDat	RP11-95I16.4	10	1.23E+08	1.23E+08	0.4494	rs1897195	-4.16	rs754869	0.26533	-7.16	-3.766	646	6	lasso	0.07384	2.42E-11	3.7793	0.000157
Brain_Frontal_Cortex_BA9	/Users/calliao/fusion_twas-master/GTEx.Brain_Frontal_Cortex_BA9.P01/Brain_Frontal_Cortex_BA9/Brain_Frontal_Cortex_BA9.ENSG00000204092.2.wgt.RDat	LINC00951	6	4.03E+07	4.03E+07	0.197	rs16893884	4.53	rs1546965	0.039571	4.63	-3.746	637	3	enet	0.04126	1.59E-02	-3.7788	0.000158
Brain_Caudate_basal_ganglia	/Users/calliao/fusion_twas-master/GTEx.Brain_Caudate_basal_ganglia.P01/Brain_Caudate_basal_ganglia/Brain_Caudate_basal_ganglia.ENSG00000250673.1.wgt.RDat	RP11-6L6.2	4	1.47E+08	1.47E+08	0.1692	rs9308199	3.91	rs6537402	0.110244	4.71	3.837	357	5	lasso	0.09809	8.26E-05	3.77744	0.000158
Brain_Anterior_cingulate_cortex_BA24	/Users/calliao/fusion_twas-master/GTEx.Brain_Anterior_cingulate_cortex_BA24.P01/Brain_Anterior_cingulate_cortex_BA24/Brain_Anterior_cingulate_cortex_BA24.ENSG00000247828.3.wgt.RDat	TMEM161B-AS1	5	8.76E+07	8.77E+07	0.3762	rs4916723	5.63	rs390856	3.06E-01	6.21	-3.148	256	9	lasso	0.31725	1.33E-10	-3.7785	1.58E-04
Brain_Cerebellum	/Users/calliao/fusion_twas-master/GTEx.Brain_Cerebellum.P01/Brain_Cerebellum/Brain_Cerebellum.ENSG00000261829.1.wgt.RDat	RP11-223I10.1	2	2.32E+08	2.32E+08	0.2884	rs3731783	-4.1	rs6748332	0.038873	5.4	-3.294	437	6	lasso	0.07384	7.24E-06	-3.77613	1.59E-04
Brain_Caudate_basal_ganglia	/Users/calliao/fusion_twas-master/GTEx.Brain_Caudate_basal_ganglia.P01/Brain_Caudate_basal_ganglia/Brain_Caudate_basal_ganglia.ENSG00000253955.1.wgt.RDat	CTB-33O18.3	5	1.73E+08	1.73E+08	0.5081	rs2339962	-4.35	rs746215	0.169411	5.06	-4.015	574	12	lasso	0.163728	3.22E-07	-3.7762	0.000159
Brain_Cerebellum	/Users/calliao/fusion_twas-master/GTEx.Brain_Cerebellum.P01/Brain_Cerebellum/Brain_Cerebellum.ENSG00000083812.7.wgt.RDat	ZNF324	19	58978423	58984945	0.237	rs159867	3.68	rs11669345	-1.15E-03	3.51	-2.96	290	290	blup	0.07384	2.44E-03	-3.77E+00	1.61E-04
Brain_Hypothalamus	/Users/calliao/fusion_twas-master/GTEx.Brain_Hypothalamus.P01/Brain_Hypothalamus/Brain_Hypothalamus.ENSG00000229186.3.wgt.RDat	ADAM1A	12	1.12E+08	1.12E+08	0.453	rs876896	4.02	rs16941667	2.39E-01	5.16	3.955	186	22	enet	0.3049	4.24E-10	3.77361	0.000161
Brain_Cerebellar_Hemisphere	/Users/calliao/fusion_twas-master/GTEx.Brain_Cerebellar_Hemisphere.P01/Brain_Cerebellar_Hemisphere/Brain_Cerebellar_Hemisphere.ENSG00000271670.1.wgt.RDat	RP11-95I16.4	10	1.23E+08	1.23E+08	0.367	rs1897195	-4.16	rs754869	0.275607	-6.17	-3.766	646	2	lasso	0.26601	5.28E-10	3.76916	0.000164
Brain_Cerebellar_Hemisphere	/Users/calliao/fusion_twas-master/GTEx.Brain_Cerebellar_Hemisphere.P01/Brain_Cerebellar_Hemisphere/Brain_Cerebellar_Hemisphere.ENSG00000172938.3.wgt.RDat	MRGPRD	11	6.87E+07	6.87E+07	0.315	rs11602122	-4.04	rs1054252	0.2682	-6.3	-3.832	416	7	enet	0.262776	6.94E-10	3.7673	1.65E-04
Brain_Cerebellum	/Users/calliao/fusion_twas-master/GTEx.Brain_Cerebellum.P01/Brain_Cerebellum/Brain_Cerebellum.ENSG00000174891.8.wgt.RDat	RSRC1	3	1.58E+08	1.58E+08	0.1183	rs17684859	-3.78	rs4680421	1.17E-01	-4.89	-3.693	319	3	lasso	0.07384	4.85E-05	3.76326	1.68E-04
Brain_Amygdala	/Users/calliao/fusion_twas-master/GTEx.Brain_Amygdala.P01/Brain_Amygdala/Brain_Amygdala.ENSG00000182600.5.wgt.RDat	C2orf82	2	2.34E+08	2.34E+08	0.535	rs1801251	3.87	rs709933	0.28342	-5.5	3.353	460	460	blup	0.2879	5.08E-08	-3.75069	0.000176
Brain_Cerebellar_Hemisphere	/Users/calliao/fusion_twas-master/GTEx.Brain_Cerebellar_Hemisphere.P01/Brain_Cerebellar_Hemisphere/Brain_Cerebellar_Hemisphere.ENSG00000174891.8.wgt.RDat	RSRC1	3	1.58E+08	1.58E+08	0.1569	rs17684859	-3.78	rs10936143	0.13927	-4.8	-3.673	319	3	lasso	0.13908	1.18E-05	3.7502	1.77E-04
Brain_Frontal_Cortex_BA9	/Users/calliao/fusion_twas-master/GTEx.Brain_Frontal_Cortex_BA9.P01/Brain_Frontal_Cortex_BA9/Brain_Frontal_Cortex_BA9.ENSG00000173421.12.wgt.RDat	CCDC36	3	4.92E+07	4.93E+07	0.0768	rs3774800	4.34	rs4955418	0.073576	-3.86	4.132	260	7	enet	0.06432	3.36E-03	-3.7465	1.79E-04
Brain_Frontal_Cortex_BA9	/Users/calliao/fusion_twas-master/GTEx.Brain_Frontal_Cortex_BA9.P01/Brain_Frontal_Cortex_BA9/Brain_Frontal_Cortex_BA9.ENSG00000101017.9.wgt.RDat	CD40	20	44746911	44758502	0.295	rs1569723	4.3	rs4239702	0.11667	-4.72	3.491	498	5	lasso	0.08612	7.74E-04	-3.745	0.00018
Brain_Cerebellum	/Users/calliao/fusion_twas-master/GTEx.Brain_Cerebellum.P01/Brain_Cerebellum/Brain_Cerebellum.ENSG00000256508.2.wgt.RDat	RP11-554A11.6	11	6.88E+07	6.88E+07	0.4605	rs11602122	-4.04	rs11602122	0.126737	5.3	-4.037	434	19	enet	0.07384	4.90E-08	-3.74392	1.81E-04
Brain_Cerebellar_Hemisphere	/Users/calliao/fusion_twas-master/GTEx.Brain_Cerebellar_Hemisphere.P01/Brain_Cerebellar_Hemisphere/Brain_Cerebellar_Hemisphere.ENSG00000177352.9.wgt.RDat	CCDC71	3	4.92E+07	4.92E+07	0.3731	rs3774800	4.34	rs4955418	0.396669	7.13	4.132	261	11	lasso	0.39724	2.65E-15	3.743	1.82E-04
Brain_Cerebellar_Hemisphere	/Users/calliao/fusion_twas-master/GTEx.Brain_Cerebellar_Hemisphere.P01/Brain_Cerebellar_Hemisphere/Brain_Cerebellar_Hemisphere.ENSG00000248971.2.wgt.RDat	KRT8P46	4	1.04E+08	1.04E+08	0.361	rs227369	-5.28	rs10006474	0.177656	-5.09	-3.566	348	6	lasso	0.16102	2.30E-06	3.74342	1.82E-04
Brain_Substantia_nigra	/Users/calliao/fusion_twas-master/GTEx.Brain_Substantia_nigra.P01/Brain_Substantia_nigra/Brain_Substantia_nigra.ENSG00000179218.9.wgt.RDat	CALR	19	13049421	13055303	0.532	rs4804197	3.62	rs11668444	0.000514	-3.29	0.604	323	323	blup	-0.006557	4.85E-01	-3.7414	0.000183
Brain_Hippocampus	/Users/calliao/fusion_twas-master/GTEx.Brain_Hippocampus.P01/Brain_Hippocampus/Brain_Hippocampus.ENSG00000248971.2.wgt.RDat	KRT8P46	4	1.04E+08	1.04E+08	0.176	rs227369	-5.28	rs223490	0.06505	-4.31	-3.639	348	348	blup	0.057212	6.80E-03	3.738289	1.85E-04
Brain_Caudate_basal_ganglia	/Users/calliao/fusion_twas-master/GTEx.Brain_Caudate_basal_ganglia.P01/Brain_Caudate_basal_ganglia/Brain_Caudate_basal_ganglia.ENSG00000177352.9.wgt.RDat	CCDC71	3	4.92E+07	4.92E+07	0.1418	rs3774800	4.34	rs6779394	0.132591	4.55	3.738	261	1	lasso	0.10825	3.56E-05	3.738	0.000185
Brain_Amygdala	/Users/calliao/fusion_twas-master/GTEx.Brain_Amygdala.P01/Brain_Amygdala/Brain_Amygdala.ENSG00000139636.11.wgt.RDat	LMBR1L	12	4.95E+07	4.95E+07	0.158	rs2278069	-4.32	rs1054442	-0.011764	-3.22	-3.472	312	312	blup	0.01393	1.40E-01	3.73575	0.000187
Brain_Hypothalamus	/Users/calliao/fusion_twas-master/GTEx.Brain_Hypothalamus.P01/Brain_Hypothalamus/Brain_Hypothalamus.ENSG00000120008.11.wgt.RDat	WDR11	10	1.23E+08	1.23E+08	0.514	rs1897195	-4.16	rs3758510	0.2286	-5.52	-3.789	643	14	lasso	0.215449	2.85E-07	3.7355	0.000187
Brain_Nucleus_accumbens_basal_ganglia	/Users/calliao/fusion_twas-master/GTEx.Brain_Nucleus_accumbens_basal_ganglia.P01/Brain_Nucleus_accumbens_basal_ganglia/Brain_Nucleus_accumbens_basal_ganglia.ENSG00000131023.8.wgt.RDat	LATS1	6	1.50E+08	1.50E+08	0.149	rs2342764	-3.49	rs9767713	0.074022	4.21	-3.397	462	462	blup	0.07133	1.29E-03	-3.7289	0.000192
Brain_Putamen_basal_ganglia	/Users/calliao/fusion_twas-master/GTEx.Brain_Putamen_basal_ganglia.P01/Brain_Putamen_basal_ganglia/Brain_Putamen_basal_ganglia.ENSG00000168036.12.wgt.RDat	CTNNB1	3	4.12E+07	4.13E+07	0.2794	rs6809441	-4.19	rs2953	0.11914	4.51	-3.664	379	9	lasso	0.12242	1.06E-04	-3.7286	1.93E-04
Brain_Cortex	/Users/calliao/fusion_twas-master/GTEx.Brain_Cortex.P01/Brain_Cortex/Brain_Cortex.ENSG00000233276.2.wgt.RDat	GPX1	3	4.94E+07	4.94E+07	0.1823	rs9870755	4.43	rs4955417	0.098572	5.1	2.86	277	277	blup	0.18872	8.42E-08	3.72677	1.94E-04
Brain_Cortex	/Users/calliao/fusion_twas-master/GTEx.Brain_Cortex.P01/Brain_Cortex/Brain_Cortex.ENSG00000117407.12.wgt.RDat	ARTN	1	4.44E+07	4.44E+07	0.1193	rs12410155	-7.12	rs2108202	0.055668	3.98	3.494	413	2	lasso	0.018199	6.42E-02	3.72384	0.000196
Brain_Anterior_cingulate_cortex_BA24	/Users/calliao/fusion_twas-master/GTEx.Brain_Anterior_cingulate_cortex_BA24.P01/Brain_Anterior_cingulate_cortex_BA24/Brain_Anterior_cingulate_cortex_BA24.ENSG00000177236.3.wgt.RDat	AP006621.1	11	7.80E+05	7.81E+05	0.775	rs28633403	-5.05	rs4963153	0.46825	7.94	4.469	421	50	enet	0.61999	3.17E-24	3.72061	1.99E-04
Brain_Substantia_nigra	/Users/calliao/fusion_twas-master/GTEx.Brain_Substantia_nigra.P01/Brain_Substantia_nigra/Brain_Substantia_nigra.ENSG00000229186.3.wgt.RDat	ADAM1A	12	1.12E+08	1.12E+08	0.403	rs876896	4.02	rs16941667	0.17969	4.09	3.955	183	6	lasso	0.18789	3.92E-05	3.7182	0.000201
NA	/Users/calliao/fusion_twas-master/CMC.BRAIN.RNASEQ_1/CMC.BRAIN.RNASEQ/CMC.FMNL3.wgt.RDat	FMNL3	12	5.00E+07	5.01E+07	0.0297	rs2278069	-4.32	rs1150057	0.027103	-4.46	-2.576	343	343	bslmm	0.02621	3.22E-04	3.71684	2.02E-04
Brain_Anterior_cingulate_cortex_BA24	/Users/calliao/fusion_twas-master/GTEx.Brain_Anterior_cingulate_cortex_BA24.P01/Brain_Anterior_cingulate_cortex_BA24/Brain_Anterior_cingulate_cortex_BA24.ENSG00000270673.1.wgt.RDat	YTHDF3-AS1	8	6.41E+07	6.41E+07	0.317	rs1431592	4.63	rs10957277	0.01552	3.81	2.288	389	389	blup	0.015	1.08E-01	3.7108	0.000207
Brain_Cerebellum	/Users/calliao/fusion_twas-master/GTEx.Brain_Cerebellum.P01/Brain_Cerebellum/Brain_Cerebellum.ENSG00000053371.8.wgt.RDat	AKR7A2	1	1.96E+07	1.96E+07	0.6157	rs2314759	2.86	rs214331	-2.94E-03	3.6	-0.192	487	487	blup	0.07384	5.08E-07	-3.70872	2.08E-04
Brain_Putamen_basal_ganglia	/Users/calliao/fusion_twas-master/GTEx.Brain_Putamen_basal_ganglia.P01/Brain_Putamen_basal_ganglia/Brain_Putamen_basal_ganglia.ENSG00000152784.11.wgt.RDat	PRDM8	4	8.11E+07	8.11E+07	0.293	rs4333130	4.14	rs2867693	-0.00345	3.36	-0.756	366	21	enet	0.13486	4.70E-05	-3.708746	0.000208
Brain_Hypothalamus	/Users/calliao/fusion_twas-master/GTEx.Brain_Hypothalamus.P01/Brain_Hypothalamus/Brain_Hypothalamus.ENSG00000102967.7.wgt.RDat	DHODH	16	72042487	72058954	0.316	rs34522712	5.34	rs7186207	0.072239	-4.48	-2.418	370	370	blup	0.06466	4.74E-03	3.7081	0.000209
Brain_Caudate_basal_ganglia	/Users/calliao/fusion_twas-master/GTEx.Brain_Caudate_basal_ganglia.P01/Brain_Caudate_basal_ganglia/Brain_Caudate_basal_ganglia.ENSG00000120008.11.wgt.RDat	WDR11	10	1.23E+08	1.23E+08	0.4503	rs1897195	-4.16	rs10886788	0.319933	-7.46	-3.718	645	13	lasso	0.34681	6.20E-15	3.7067	0.00021
NA	/Users/calliao/fusion_twas-master/CMC.BRAIN.RNASEQ_1/CMC.BRAIN.RNASEQ/CMC.RHOA.wgt.RDat	RHOA	3	4.94E+07	4.94E+07	0.0254	rs9870755	4.43	rs4955430	0.018055	4.09	3.17	294	294	blup	0.02154	1.02E-03	3.7028	2.13E-04
Brain_Frontal_Cortex_BA9	/Users/calliao/fusion_twas-master/GTEx.Brain_Frontal_Cortex_BA9.P01/Brain_Frontal_Cortex_BA9/Brain_Frontal_Cortex_BA9.ENSG00000251402.3.wgt.RDat	FAM90A25P	8	1.23E+07	1.23E+07	0.222	rs10503429	4.24	rs12550733	0.015866	-3.69	-1.571	188	188	blup	0.097346	3.62E-04	3.7004	0.000215
Brain_Hypothalamus	/Users/calliao/fusion_twas-master/GTEx.Brain_Hypothalamus.P01/Brain_Hypothalamus/Brain_Hypothalamus.ENSG00000041802.6.wgt.RDat	LSG1	3	1.94E+08	1.94E+08	0.543	rs3821402	4.17	rs3821402	0.169629	4.58	4.172	536	12	lasso	0.03907	2.32E-02	3.69969	2.16E-04
Brain_Anterior_cingulate_cortex_BA24	/Users/calliao/fusion_twas-master/GTEx.Brain_Anterior_cingulate_cortex_BA24.P01/Brain_Anterior_cingulate_cortex_BA24/Brain_Anterior_cingulate_cortex_BA24.ENSG00000118004.13.wgt.RDat	COLEC11	2	3.64E+06	3.69E+06	0.4648	rs4850068	3.46	rs3811531	0.26752	5.56	3.207	559	34	enet	0.3292	5.14E-11	3.6981	0.000217
Brain_Cerebellar_Hemisphere	/Users/calliao/fusion_twas-master/GTEx.Brain_Cerebellar_Hemisphere.P01/Brain_Cerebellar_Hemisphere/Brain_Cerebellar_Hemisphere.ENSG00000213672.3.wgt.RDat	NCKIPSD	3	4.87E+07	4.87E+07	0.4402	rs17080138	4.22	rs12490393	0.279459	-6.4	4.045	265	4	lasso	0.29839	3.19E-11	-3.6955	2.19E-04
Brain_Frontal_Cortex_BA9	/Users/calliao/fusion_twas-master/GTEx.Brain_Frontal_Cortex_BA9.P01/Brain_Frontal_Cortex_BA9/Brain_Frontal_Cortex_BA9.ENSG00000120008.11.wgt.RDat	WDR11	10	1.23E+08	1.23E+08	0.3448	rs1897195	-4.16	rs1045154	0.267456	-5.89	-3.786	645	10	lasso	0.2473	7.04E-09	3.695272	0.00022
Brain_Cerebellum	/Users/calliao/fusion_twas-master/GTEx.Brain_Cerebellum.P01/Brain_Cerebellum/Brain_Cerebellum.ENSG00000230069.3.wgt.RDat	LRRC37A15P	4	1.04E+08	1.04E+08	0.302	rs227369	-5.28	rs223490	0.197225	-6.25	-3.639	345	4	lasso	0.07384	1.50E-09	3.69304	2.22E-04
Brain_Frontal_Cortex_BA9	/Users/calliao/fusion_twas-master/GTEx.Brain_Frontal_Cortex_BA9.P01/Brain_Frontal_Cortex_BA9/Brain_Frontal_Cortex_BA9.ENSG00000145029.7.wgt.RDat	NICN1	3	4.95E+07	4.95E+07	0.0943	rs9870755	4.43	rs9846123	0.028193	3.66	3.06	288	288	blup	0.08692	7.33E-04	3.6903	2.24E-04
Brain_Hippocampus	/Users/calliao/fusion_twas-master/GTEx.Brain_Hippocampus.P01/Brain_Hippocampus/Brain_Hippocampus.ENSG00000272672.1.wgt.RDat	RP11-302M6.5	1	9.04E+07	9.04E+07	0.348	rs7518543	3.74	rs6428586	0.024821	-3.95	-2.968	384	384	blup	0.14693	2.12E-05	3.68888	2.25E-04
Brain_Putamen_basal_ganglia	/Users/calliao/fusion_twas-master/GTEx.Brain_Putamen_basal_ganglia.P01/Brain_Putamen_basal_ganglia/Brain_Putamen_basal_ganglia.ENSG00000103202.8.wgt.RDat	NME4	16	446725	450759	0.294	rs7200757	-3.36	rs2071950	-0.006362	3.34	2.893	387	387	blup	0.0665	3.77E-03	3.6886	0.000226
Brain_Frontal_Cortex_BA9	/Users/calliao/fusion_twas-master/GTEx.Brain_Frontal_Cortex_BA9.P01/Brain_Frontal_Cortex_BA9/Brain_Frontal_Cortex_BA9.ENSG00000271904.1.wgt.RDat	CTC-498M16.4	5	8.77E+07	8.78E+07	0.2239	rs190982	-5.9	rs6452788	0.160417	5.28	-2.592	258	4	lasso	0.21371	9.26E-08	-3.6827	0.000231
Brain_Putamen_basal_ganglia	/Users/calliao/fusion_twas-master/GTEx.Brain_Putamen_basal_ganglia.P01/Brain_Putamen_basal_ganglia/Brain_Putamen_basal_ganglia.ENSG00000247828.3.wgt.RDat	TMEM161B-AS1	5	8.76E+07	8.77E+07	0.458	rs4916723	5.63	rs780404	0.332685	6.08	-3.171	257	8	lasso	0.285111	1.14E-09	-3.6779	0.000235
Brain_Caudate_basal_ganglia	/Users/calliao/fusion_twas-master/GTEx.Brain_Caudate_basal_ganglia.P01/Brain_Caudate_basal_ganglia/Brain_Caudate_basal_ganglia.ENSG00000166140.13.wgt.RDat	ZFYVE19	15	4.11E+07	4.11E+07	0.2038	rs11070293	-2.93	rs690347	0.02061	3.64	2.705	290	24	enet	0.11994	1.35E-05	3.67138	0.000241
Brain_Frontal_Cortex_BA9	/Users/calliao/fusion_twas-master/GTEx.Brain_Frontal_Cortex_BA9.P01/Brain_Frontal_Cortex_BA9/Brain_Frontal_Cortex_BA9.ENSG00000163596.12.wgt.RDat	ICA1L	2	2.04E+08	2.04E+08	0.1537	rs2043444	-3.52	rs6705330	0.12359	-4.17	-3.356	244	4	lasso	0.09252	5.02E-04	3.67154	0.000241
NA	/Users/calliao/fusion_twas-master/CMC.BRAIN.RNASEQ_1/CMC.BRAIN.RNASEQ/CMC.RPL8.wgt.RDat	RPL8	8	1.46E+08	1.46E+08	0.0524	rs11784860	3.66	rs11784860	0.048329	4.94	3.662	207	1	lasso	0.04017	1.05E-05	3.662	0.00025
Brain_Frontal_Cortex_BA9	/Users/calliao/fusion_twas-master/GTEx.Brain_Frontal_Cortex_BA9.P01/Brain_Frontal_Cortex_BA9/Brain_Frontal_Cortex_BA9.ENSG00000177352.9.wgt.RDat	CCDC71	3	4.92E+07	4.92E+07	0.534	rs3774800	4.34	rs4955418	0.172415	5.32	4.132	261	6	lasso	0.24267	1.01E-08	3.6584	2.54E-04
NA	/Users/calliao/fusion_twas-master/CMC.BRAIN.RNASEQ_1/CMC.BRAIN.RNASEQ/CMC.KATNA1.wgt.RDat	KATNA1	6	1.50E+08	1.50E+08	0.0325	rs2342764	-3.49	rs9322193	3.51E-02	4.87	-3.355	469	469	blup	0.033176	5.81E-05	-3.65652	0.000256
Brain_Cerebellum	/Users/calliao/fusion_twas-master/GTEx.Brain_Cerebellum.P01/Brain_Cerebellum/Brain_Cerebellum.ENSG00000248971.2.wgt.RDat	KRT8P46	4	1.04E+08	1.04E+08	0.408	rs227369	-5.28	rs11946020	0.19691	-5.93	-3.514	348	3	lasso	0.07384	1.45E-07	3.65362	2.59E-04
Brain_Amygdala	/Users/calliao/fusion_twas-master/GTEx.Brain_Amygdala.P01/Brain_Amygdala/Brain_Amygdala.ENSG00000168036.12.wgt.RDat	CTNNB1	3	4.12E+07	4.13E+07	0.237	rs6809441	-4.19	rs3915129	0.116202	4.21	-3.609	378	7	lasso	0.11392	8.14E-04	-3.65215	0.00026
Brain_Frontal_Cortex_BA9	/Users/calliao/fusion_twas-master/GTEx.Brain_Frontal_Cortex_BA9.P01/Brain_Frontal_Cortex_BA9/Brain_Frontal_Cortex_BA9.ENSG00000197363.5.wgt.RDat	ZNF517	8	1.46E+08	1.46E+08	0.231	rs11784860	3.66	rs1625919	0.019557	4.14	3.065	209	209	blup	0.064029	3.42E-03	3.6458	0.000267
Brain_Frontal_Cortex_BA9	/Users/calliao/fusion_twas-master/GTEx.Brain_Frontal_Cortex_BA9.P01/Brain_Frontal_Cortex_BA9/Brain_Frontal_Cortex_BA9.ENSG00000247828.3.wgt.RDat	TMEM161B-AS1	5	8.76E+07	8.77E+07	0.3039	rs4916723	5.63	rs780404	0.287968	6.15	-3.171	259	24	enet	0.29528	1.47E-10	-3.6439	0.000269
Brain_Putamen_basal_ganglia	/Users/calliao/fusion_twas-master/GTEx.Brain_Putamen_basal_ganglia.P01/Brain_Putamen_basal_ganglia/Brain_Putamen_basal_ganglia.ENSG00000069696.6.wgt.RDat	DRD4	11	6.37E+05	6.41E+05	0.277	rs28633403	-5.05	rs12802200	0.014125	-3.74	0.881	470	470	blup	0.03722	2.44E-02	-3.64023	2.72E-04
Brain_Hypothalamus	/Users/calliao/fusion_twas-master/GTEx.Brain_Hypothalamus.P01/Brain_Hypothalamus/Brain_Hypothalamus.ENSG00000165948.6.wgt.RDat	IFI27L1	14	9.45E+07	9.46E+07	0.59	rs4905179	3.73	rs7157940	0.13809	4.25	-2.005	708	708	blup	0.0584	6.97E-03	-3.6377	0.000275
Brain_Putamen_basal_ganglia	/Users/calliao/fusion_twas-master/GTEx.Brain_Putamen_basal_ganglia.P01/Brain_Putamen_basal_ganglia/Brain_Putamen_basal_ganglia.ENSG00000145020.10.wgt.RDat	AMT	3	4.95E+07	4.95E+07	0.2164	rs9870755	4.43	rs9860055	0.2574	-5.48	3.321	288	16	enet	0.23281	5.64E-08	-3.6324	2.81E-04
Brain_Cerebellum	/Users/calliao/fusion_twas-master/GTEx.Brain_Cerebellum.P01/Brain_Cerebellum/Brain_Cerebellum.ENSG00000271904.1.wgt.RDat	CTC-498M16.4	5	8.77E+07	8.78E+07	0.2257	rs190982	-5.895	rs7444298	1.17E-01	5.05	-2.692	262	262	blup	0.07384	5.06E-05	-3.6308	0.000283
Brain_Putamen_basal_ganglia	/Users/calliao/fusion_twas-master/GTEx.Brain_Putamen_basal_ganglia.P01/Brain_Putamen_basal_ganglia/Brain_Putamen_basal_ganglia.ENSG00000177666.11.wgt.RDat	PNPLA2	11	8.19E+05	8.26E+05	0.282	rs28633403	-5.05	rs7942564	0.036226	-4.29	4.296	414	414	blup	0.05212	9.40E-03	-3.62609	2.88E-04
Brain_Hippocampus	/Users/calliao/fusion_twas-master/GTEx.Brain_Hippocampus.P01/Brain_Hippocampus/Brain_Hippocampus.ENSG00000181610.8.wgt.RDat	MRPS23	17	55916842	55927417	0.397	rs11079321	-3.43	rs4793891	0.012217	3.43	1.956	545	545	blup	0.06671	3.73E-03	3.6235	0.000291
Brain_Hypothalamus	/Users/calliao/fusion_twas-master/GTEx.Brain_Hypothalamus.P01/Brain_Hypothalamus/Brain_Hypothalamus.ENSG00000196378.7.wgt.RDat	ZNF34	8	1.46E+08	1.46E+08	0.233	rs11784860	3.66	rs2722495	0.06917	-4.48	3.429	214	214	blup	0.0792	1.94E-03	-3.61836	2.96E-04
Brain_Cortex	/Users/calliao/fusion_twas-master/GTEx.Brain_Cortex.P01/Brain_Cortex/Brain_Cortex.ENSG00000174891.8.wgt.RDat	RSRC1	3	1.58E+08	1.58E+08	0.1725	rs17684859	-3.78	rs11707386	0.143729	-4.88	-3.775	319	3	lasso	0.09777	1.31E-04	3.61489	3.00E-04
NA	/Users/calliao/fusion_twas-master/CMC.BRAIN.RNASEQ_1/CMC.BRAIN.RNASEQ/CMC.TXNL4B.wgt.RDat	TXNL4B	16	72072000	72127539	0.0543	rs34522712	5.34	rs2000999	0.06539	5.55	3.074	371	3	lasso	0.0596	8.81E-08	3.61367	0.000302
Brain_Hypothalamus	/Users/calliao/fusion_twas-master/GTEx.Brain_Hypothalamus.P01/Brain_Hypothalamus/Brain_Hypothalamus.ENSG00000092108.16.wgt.RDat	SCFD1	14	3.11E+07	3.12E+07	0.204	rs229227	-3.55	rs179562	0.00102	3.54	-2.264	387	387	blup	0.0859	1.27E-03	-3.6123	0.000303
NA	/Users/calliao/fusion_twas-master/CMC.BRAIN.RNASEQ_1/CMC.BRAIN.RNASEQ/CMC.SLC9B1.wgt.RDat	SLC9B1	4	1.04E+08	1.04E+08	0.1324	rs227369	-5.28	rs7698608	0.229018	-10.34	-3.755	365	24	enet	0.24156	4.41E-29	3.6128	3.03E-04
Brain_Putamen_basal_ganglia	/Users/calliao/fusion_twas-master/GTEx.Brain_Putamen_basal_ganglia.P01/Brain_Putamen_basal_ganglia/Brain_Putamen_basal_ganglia.ENSG00000188599.13.wgt.RDat	NPIPP1	16	15198178	15217355	0.269	rs12919246	3.79	rs2239694	-0.00035	3.78	3.179	102	102	blup	0.0863	1.08E-03	3.595	0.000324
Brain_Anterior_cingulate_cortex_BA24	/Users/calliao/fusion_twas-master/GTEx.Brain_Anterior_cingulate_cortex_BA24.P01/Brain_Anterior_cingulate_cortex_BA24/Brain_Anterior_cingulate_cortex_BA24.ENSG00000271904.1.wgt.RDat	CTC-498M16.4	5	8.77E+07	8.78E+07	0.3771	rs190982	-5.9	rs6452788	2.49E-01	6.08	-2.592	256	7	lasso	0.33159	4.24E-11	-3.59522	3.24E-04
Brain_Frontal_Cortex_BA9	/Users/calliao/fusion_twas-master/GTEx.Brain_Frontal_Cortex_BA9.P01/Brain_Frontal_Cortex_BA9/Brain_Frontal_Cortex_BA9.ENSG00000271967.1.wgt.RDat	RP11-134K13.4	6	7.13E+07	7.13E+07	0.303	rs3806041	5.06	rs6455371	0.131639	-4.7	-2.284	497	497	blup	0.12867	4.24E-05	3.5921	0.000328
NA	/Users/calliao/fusion_twas-master/CMC.BRAIN.RNASEQ_1/CMC.BRAIN.RNASEQ/CMC.ICA1L.wgt.RDat	ICA1L	2	2.04E+08	2.04E+08	0.089	rs2043444	-3.52	rs6705330	0.063932	-5.56	-3.356	267	2	lasso	0.056509	1.89E-07	3.59096	3.29E-04
Brain_Cortex	/Users/calliao/fusion_twas-master/GTEx.Brain_Cortex.P01/Brain_Cortex/Brain_Cortex.ENSG00000104998.2.wgt.RDat	IL27RA	19	14142560	14163743	0.301	rs35201197	3.76	rs2306190	-0.00147	3.55	0.98367	283	283	blup	0.00862	1.43E-01	3.59E+00	0.000331
Brain_Hippocampus	/Users/calliao/fusion_twas-master/GTEx.Brain_Hippocampus.P01/Brain_Hippocampus/Brain_Hippocampus.ENSG00000102606.13.wgt.RDat	ARHGEF7	13	1.12E+08	1.12E+08	0.269	rs9559946	-4.11	rs3825461	0.12917	4.43	3.038	585	21	enet	0.18083	2.17E-06	3.5868	0.000335
Brain_Caudate_basal_ganglia	/Users/calliao/fusion_twas-master/GTEx.Brain_Caudate_basal_ganglia.P01/Brain_Caudate_basal_ganglia/Brain_Caudate_basal_ganglia.ENSG00000230069.3.wgt.RDat	LRRC37A15P	4	1.04E+08	1.04E+08	0.1311	rs227369	-5.28	rs9994654	0.116056	-4.95	-2.724	345	6	lasso	0.14048	2.38E-06	3.58547	0.000336
Brain_Cerebellar_Hemisphere	/Users/calliao/fusion_twas-master/GTEx.Brain_Cerebellar_Hemisphere.P01/Brain_Cerebellar_Hemisphere/Brain_Cerebellar_Hemisphere.ENSG00000247828.3.wgt.RDat	TMEM161B-AS1	5	8.76E+07	8.77E+07	0.3345	rs4916723	5.63	rs780404	0.233104	6	-3.171	257	10	lasso	0.23343	7.93E-09	-3.58581	3.36E-04
Brain_Caudate_basal_ganglia	/Users/calliao/fusion_twas-master/GTEx.Brain_Caudate_basal_ganglia.P01/Brain_Caudate_basal_ganglia/Brain_Caudate_basal_ganglia.ENSG00000247828.3.wgt.RDat	TMEM161B-AS1	5	8.76E+07	8.77E+07	0.2869	rs4916723	5.63	rs780404	0.302955	6.6	-3.171	259	11	lasso	0.269805	1.80E-11	-3.5854	0.000337
Brain_Cortex	/Users/calliao/fusion_twas-master/GTEx.Brain_Cortex.P01/Brain_Cortex/Brain_Cortex.ENSG00000273381.1.wgt.RDat	RP11-305L7.7	9	9.40E+07	9.40E+07	0.3495	rs10991808	-3.82	rs10512210	1.69E-01	5.27	-3.354	552	6	lasso	0.177335	2.19E-07	-3.58464	0.000338
Brain_Anterior_cingulate_cortex_BA24	/Users/calliao/fusion_twas-master/GTEx.Brain_Anterior_cingulate_cortex_BA24.P01/Brain_Anterior_cingulate_cortex_BA24/Brain_Anterior_cingulate_cortex_BA24.ENSG00000259362.2.wgt.RDat	RP11-307C19.1	15	7.78E+07	7.78E+07	0.177	rs7178572	-3.59	rs7119	0.106665	4.27	3.529	302	4	lasso	0.07913	1.85E-03	3.583869	0.000339
Brain_Cerebellum	/Users/calliao/fusion_twas-master/GTEx.Brain_Cerebellum.P01/Brain_Cerebellum/Brain_Cerebellum.ENSG00000250673.1.wgt.RDat	RP11-6L6.2	4	1.47E+08	1.47E+08	0.352	rs9308199	3.91	rs16998674	0.197637	6.14	2.677	357	5	lasso	0.07384	1.35E-10	3.58279	3.40E-04
NA	/Users/calliao/fusion_twas-master/CMC.BRAIN.RNASEQ_1/CMC.BRAIN.RNASEQ/CMC.LOC100128946.wgt.RDat	LOC100128946	22	49262581	49294198	0.1562	rs5771783	4.6	rs4084305	0.084446	6.43	-3.145	894	20	enet	0.08636	1.12E-10	-3.574818	0.00035
NA	/Users/calliao/fusion_twas-master/CMC.BRAIN.RNASEQ_1/CMC.BRAIN.RNASEQ/CMC.COL19A1.wgt.RDat	COL19A1	6	7.06E+07	7.09E+07	0.0789	rs3806041	5.06	rs951494	1.92E-03	-3.97	1.512	612	612	bslmm	0.027677	2.25E-04	-3.57419	0.000351
Brain_Cerebellar_Hemisphere	/Users/calliao/fusion_twas-master/GTEx.Brain_Cerebellar_Hemisphere.P01/Brain_Cerebellar_Hemisphere/Brain_Cerebellar_Hemisphere.ENSG00000259362.2.wgt.RDat	RP11-307C19.1	15	7.78E+07	7.78E+07	0.199	rs7178572	-3.59	rs7119	0.103823	5.07	3.529	302	5	lasso	0.130873	2.17E-05	3.5735	0.000352
Brain_Amygdala	/Users/calliao/fusion_twas-master/GTEx.Brain_Amygdala.P01/Brain_Amygdala/Brain_Amygdala.ENSG00000178252.13.wgt.RDat	WDR6	3	4.90E+07	4.91E+07	0.161	rs3774800	4.34	rs12629759	0.101514	4.46	3.987	262	262	blup	0.14201	1.90E-04	3.57215	0.000354
Brain_Cerebellar_Hemisphere	/Users/calliao/fusion_twas-master/GTEx.Brain_Cerebellar_Hemisphere.P01/Brain_Cerebellar_Hemisphere/Brain_Cerebellar_Hemisphere.ENSG00000102781.9.wgt.RDat	KATNAL1	13	3.08E+07	3.09E+07	0.329	rs756850	-3.39	rs9508703	0.146188	-4.9	-3.186	573	6	lasso	0.11634	6.27E-05	3.56947	0.000358
Brain_Frontal_Cortex_BA9	/Users/calliao/fusion_twas-master/GTEx.Brain_Frontal_Cortex_BA9.P01/Brain_Frontal_Cortex_BA9/Brain_Frontal_Cortex_BA9.ENSG00000180855.11.wgt.RDat	ZNF443	19	12540521	12551926	0.277	rs4804197	3.62	rs10405981	0.002391	-3.56	-0.677	281	281	blup	0.021994	6.00E-02	3.56667	0.000362
Brain_Cerebellum	/Users/calliao/fusion_twas-master/GTEx.Brain_Cerebellum.P01/Brain_Cerebellum/Brain_Cerebellum.ENSG00000259362.2.wgt.RDat	RP11-307C19.1	15	7.78E+07	7.78E+07	0.2367	rs7178572	-3.59	rs7119	1.67E-01	5.3	3.529	302	4	lasso	0.07384	5.17E-07	3.562114	3.68E-04
NA	/Users/calliao/fusion_twas-master/CMC.BRAIN.RNASEQ_1/CMC.BRAIN.RNASEQ/CMC.ANKRD44.wgt.RDat	ANKRD44	2	1.98E+08	1.98E+08	0.1173	rs11688574	3.03	rs6754223	0.014974	4.75	1.579	424	22	enet	0.078709	7.65E-10	3.5613	3.69E-04
Brain_Hypothalamus	/Users/calliao/fusion_twas-master/GTEx.Brain_Hypothalamus.P01/Brain_Hypothalamus/Brain_Hypothalamus.ENSG00000124508.12.wgt.RDat	BTN2A2	6	26383324	26395102	0.413	rs9467741	-3.62	rs4711122	0.06841	4.34	-2.441	543	543	blup	0.17472	4.45E-06	-3.5491	0.000387
Brain_Cerebellar_Hemisphere	/Users/calliao/fusion_twas-master/GTEx.Brain_Cerebellar_Hemisphere.P01/Brain_Cerebellar_Hemisphere/Brain_Cerebellar_Hemisphere.ENSG00000163788.9.wgt.RDat	SNRK	3	4.33E+07	4.35E+07	0.2972	rs7650267	4.13	rs4683364	0.092861	4.87	2.628	347	22	enet	0.16804	1.35E-06	3.5464	3.91E-04
Brain_Caudate_basal_ganglia	/Users/calliao/fusion_twas-master/GTEx.Brain_Caudate_basal_ganglia.P01/Brain_Caudate_basal_ganglia/Brain_Caudate_basal_ganglia.ENSG00000182149.16.wgt.RDat	IST1	16	71919136	71962913	0.1437	rs34522712	5.34	rs11861296	-0.007067	-3.67	-1.863	401	20	enet	0.020584	4.79E-02	3.545237	0.000392
Brain_Cerebellar_Hemisphere	/Users/calliao/fusion_twas-master/GTEx.Brain_Cerebellar_Hemisphere.P01/Brain_Cerebellar_Hemisphere/Brain_Cerebellar_Hemisphere.ENSG00000182600.5.wgt.RDat	C2orf82	2	2.34E+08	2.34E+08	0.242	rs1801251	3.87	rs812383	0.205623	-5.22	3.325	460	2	lasso	0.18169	4.77E-07	-3.54498	3.93E-04
Brain_Cerebellar_Hemisphere	/Users/calliao/fusion_twas-master/GTEx.Brain_Cerebellar_Hemisphere.P01/Brain_Cerebellar_Hemisphere/Brain_Cerebellar_Hemisphere.ENSG00000234841.3.wgt.RDat	RP11-119H12.4	4	1.14E+08	1.14E+08	0.191	rs2279891	2.98	rs1859140	0.058669	-4.09	-2.901	496	3	lasso	0.07789	9.91E-04	3.5434	3.95E-04
Brain_Frontal_Cortex_BA9	/Users/calliao/fusion_twas-master/GTEx.Brain_Frontal_Cortex_BA9.P01/Brain_Frontal_Cortex_BA9/Brain_Frontal_Cortex_BA9.ENSG00000174442.7.wgt.RDat	ZWILCH	15	6.68E+07	6.68E+07	0.237	rs11636566	-3.83	rs11853245	0.0065	4.38	1.533	563	563	blup	0.04588	1.16E-02	3.54088	0.000399
Brain_Amygdala	/Users/calliao/fusion_twas-master/GTEx.Brain_Amygdala.P01/Brain_Amygdala/Brain_Amygdala.ENSG00000241278.1.wgt.RDat	ENPP7P4	3	1.26E+08	1.26E+08	0.344	rs1127717	-4.25	rs1127717	0.09436	4.14	-4.248	388	3	lasso	0.07713	5.31E-03	-3.53786	0.000403
Brain_Caudate_basal_ganglia	/Users/calliao/fusion_twas-master/GTEx.Brain_Caudate_basal_ganglia.P01/Brain_Caudate_basal_ganglia/Brain_Caudate_basal_ganglia.ENSG00000271904.1.wgt.RDat	CTC-498M16.4	5	8.77E+07	8.78E+07	0.2833	rs190982	-5.9	rs6452788	0.180664	5.9	-2.592	258	15	enet	0.217098	2.71E-09	-3.5364	0.000406
Brain_Anterior_cingulate_cortex_BA24	/Users/calliao/fusion_twas-master/GTEx.Brain_Anterior_cingulate_cortex_BA24.P01/Brain_Anterior_cingulate_cortex_BA24/Brain_Anterior_cingulate_cortex_BA24.ENSG00000248971.2.wgt.RDat	KRT8P46	4	1.04E+08	1.04E+08	0.2026	rs227369	-5.28	rs170563	0.01395	-4.06	-5.224	348	6	lasso	0.07273	2.76E-03	3.53324	0.00041
Brain_Hypothalamus	/Users/calliao/fusion_twas-master/GTEx.Brain_Hypothalamus.P01/Brain_Hypothalamus/Brain_Hypothalamus.ENSG00000101017.9.wgt.RDat	CD40	20	44746911	44758502	0.391	rs1569723	4.3	rs4239702	0.163273	-4.4	3.491	498	5	lasso	0.0571	7.55E-03	-3.52909	0.000417
Brain_Cerebellar_Hemisphere	/Users/calliao/fusion_twas-master/GTEx.Brain_Cerebellar_Hemisphere.P01/Brain_Cerebellar_Hemisphere/Brain_Cerebellar_Hemisphere.ENSG00000226070.1.wgt.RDat	RP11-552E20.4	6	4.03E+07	4.03E+07	0.3858	rs16893884	4.58	rs7766143	0.198816	-5.66	-3.487	633	6	lasso	0.226	1.45E-08	3.52836	0.000418
Brain_Caudate_basal_ganglia	/Users/calliao/fusion_twas-master/GTEx.Brain_Caudate_basal_ganglia.P01/Brain_Caudate_basal_ganglia/Brain_Caudate_basal_ganglia.ENSG00000185219.11.wgt.RDat	ZNF445	3	4.45E+07	4.45E+07	0.123	rs1608006	2.8	rs4334678	-0.000245	-3.92	2.337	315	315	blup	0.01755	6.21E-02	-3.5177	0.000435
Brain_Cerebellum	/Users/calliao/fusion_twas-master/GTEx.Brain_Cerebellum.P01/Brain_Cerebellum/Brain_Cerebellum.ENSG00000188599.13.wgt.RDat	NPIPP1	16	15198178	15217355	0.389	rs12919246	3.79	rs12934778	0.00271	3.68	2.26	102	102	blup	0.07384	3.32E-06	3.51747	0.000436
Brain_Cerebellum	/Users/calliao/fusion_twas-master/GTEx.Brain_Cerebellum.P01/Brain_Cerebellum/Brain_Cerebellum.ENSG00000260872.1.wgt.RDat	RP11-680G24.5	16	15111963	15114345	0.1533	rs12929694	3.61	rs16963767	0.018603	3.63	-1.411	114	7	lasso	0.07384	6.14E-04	-3.51712	0.000436
Brain_Cortex	/Users/calliao/fusion_twas-master/GTEx.Brain_Cortex.P01/Brain_Cortex/Brain_Cortex.ENSG00000272745.1.wgt.RDat	RP5-1007H16.1	7	7.66E+06	7.66E+06	0.3668	rs3757526	3.98	rs6463703	0.010916	3.97	2.188	721	8	lasso	0.04073	1.08E-02	3.5138	0.000442
Brain_Frontal_Cortex_BA9	/Users/calliao/fusion_twas-master/GTEx.Brain_Frontal_Cortex_BA9.P01/Brain_Frontal_Cortex_BA9/Brain_Frontal_Cortex_BA9.ENSG00000124275.10.wgt.RDat	MTRR	5	7.85E+06	7.91E+06	0.4577	rs2961986	3.13	rs327575	0.116823	5.31	3.097	609	6	lasso	0.20786	1.44E-07	3.502	0.000462
NA	/Users/calliao/fusion_twas-master/CMC.BRAIN.RNASEQ_1/CMC.BRAIN.RNASEQ/CMC.SCFD1.wgt.RDat	SCFD1	14	3.11E+07	3.12E+07	0.1555	rs229227	-3.55	rs448175	0.182462	9.16	-3.427	411	3	lasso	0.17934	2.58E-21	-3.50179	0.000462
Brain_Amygdala	/Users/calliao/fusion_twas-master/GTEx.Brain_Amygdala.P01/Brain_Amygdala/Brain_Amygdala.ENSG00000272864.1.wgt.RDat	RP11-17E13.2	1	7.52E+07	7.52E+07	0.441	rs6662846	-3.42	rs6662846	1.81E-01	-5.26	-3.415	376	5	lasso	0.22538	2.02E-06	3.5001	0.000465
NA	/Users/calliao/fusion_twas-master/CMC.BRAIN.RNASEQ_1/CMC.BRAIN.RNASEQ/CMC.DDRGK1.wgt.RDat	DDRGK1	20	3171011	3185295	0.0595	rs11697620	-2.87	rs8119219	0.008108	-3.97	1.137	434	434	bslmm	0.018156	2.38E-03	-3.4942	0.000475
Brain_Putamen_basal_ganglia	/Users/calliao/fusion_twas-master/GTEx.Brain_Putamen_basal_ganglia.P01/Brain_Putamen_basal_ganglia/Brain_Putamen_basal_ganglia.ENSG00000088727.8.wgt.RDat	KIF9	3	4.73E+07	4.73E+07	0.6138	rs9854395	3.17	rs12485875	-0.00325	-3.46	-1.829	156	19	enet	0.12481	9.06E-05	3.4912	4.81E-04
Brain_Cerebellum	/Users/calliao/fusion_twas-master/GTEx.Brain_Cerebellum.P01/Brain_Cerebellum/Brain_Cerebellum.ENSG00000177352.9.wgt.RDat	CCDC71	3	4.92E+07	4.92E+07	0.2902	rs3774800	4.34	rs12490393	1.87E-01	6.32	4.045	261	261	blup	0.07384	1.95E-12	3.48876	4.85E-04
Brain_Hippocampus	/Users/calliao/fusion_twas-master/GTEx.Brain_Hippocampus.P01/Brain_Hippocampus/Brain_Hippocampus.ENSG00000120008.11.wgt.RDat	WDR11	10	1.23E+08	1.23E+08	0.287	rs1897195	-4.16	rs11199604	0.12171	-4.48	-3.702	645	6	lasso	0.11397	1.83E-04	3.48677	0.000489
Brain_Frontal_Cortex_BA9	/Users/calliao/fusion_twas-master/GTEx.Brain_Frontal_Cortex_BA9.P01/Brain_Frontal_Cortex_BA9/Brain_Frontal_Cortex_BA9.ENSG00000185219.11.wgt.RDat	ZNF445	3	4.45E+07	4.45E+07	0.1965	rs1608006	2.8	rs4234447	-0.001847	3.44	-1.2	315	315	blup	0.04449	1.28E-02	-3.4857	4.91E-04
Brain_Caudate_basal_ganglia	/Users/calliao/fusion_twas-master/GTEx.Brain_Caudate_basal_ganglia.P01/Brain_Caudate_basal_ganglia/Brain_Caudate_basal_ganglia.ENSG00000233276.2.wgt.RDat	GPX1	3	4.94E+07	4.94E+07	0.1665	rs9870755	4.43	rs11710434	0.196939	5.73	3.096	277	277	blup	0.21059	4.92E-09	3.48462	0.000493
NA	/Users/calliao/fusion_twas-master/CMC.BRAIN.RNASEQ_1/CMC.BRAIN.RNASEQ/CMC.LSG1.wgt.RDat	LSG1	3	1.94E+08	1.94E+08	0.2995	rs3821402	4.17	rs3821402	0.074384	6.81	4.172	560	560	bslmm	0.21957	2.87E-26	3.483	4.96E-04
Brain_Amygdala	/Users/calliao/fusion_twas-master/GTEx.Brain_Amygdala.P01/Brain_Amygdala/Brain_Amygdala.ENSG00000186792.11.wgt.RDat	HYAL3	3	5.03E+07	5.03E+07	0.5	rs1996664	4.32	rs2236947	0.26525	-4.97	3.817	327	13	enet	0.16122	6.87E-05	-3.48181	0.000498
Brain_Caudate_basal_ganglia	/Users/calliao/fusion_twas-master/GTEx.Brain_Caudate_basal_ganglia.P01/Brain_Caudate_basal_ganglia/Brain_Caudate_basal_ganglia.ENSG00000130695.9.wgt.RDat	CEP85	1	2.66E+07	2.66E+07	0.3102	rs10794522	4.31	rs17163720	1.06E-01	4.59	-2.25	429	429	blup	0.119049	1.45E-05	-3.48141	4.99E-04
Brain_Anterior_cingulate_cortex_BA24	/Users/calliao/fusion_twas-master/GTEx.Brain_Anterior_cingulate_cortex_BA24.P01/Brain_Anterior_cingulate_cortex_BA24/Brain_Anterior_cingulate_cortex_BA24.ENSG00000231760.2.wgt.RDat	RP11-350J20.5	6	1.50E+08	1.50E+08	0.271	rs2342764	-3.49	rs2275046	0.106984	4.2	-3.369	465	3	lasso	0.11057	2.58E-04	-3.4796	5.02E-04
Brain_Hippocampus	/Users/calliao/fusion_twas-master/GTEx.Brain_Hippocampus.P01/Brain_Hippocampus/Brain_Hippocampus.ENSG00000255142.1.wgt.RDat	AP006621.6	11	7.82E+05	7.82E+05	0.318	rs28633403	-5.05	rs12224894	0.01922	3.94	4.355	421	4	lasso	0.04097	1.91E-02	3.4778	0.000506
Brain_Cerebellar_Hemisphere	/Users/calliao/fusion_twas-master/GTEx.Brain_Cerebellar_Hemisphere.P01/Brain_Cerebellar_Hemisphere/Brain_Cerebellar_Hemisphere.ENSG00000156564.8.wgt.RDat	LRFN2	6	4.04E+07	4.06E+07	0.6751	rs16893884	4.44	rs7766143	0.413076	-7.67	-3.487	604	12	lasso	0.4439	1.84E-17	3.47728	0.000507
Brain_Cerebellum	/Users/calliao/fusion_twas-master/GTEx.Brain_Cerebellum.P01/Brain_Cerebellum/Brain_Cerebellum.ENSG00000196378.7.wgt.RDat	ZNF34	8	1.46E+08	1.46E+08	0.3174	rs11784860	3.66	rs2958516	0.307965	-7.07	3.406	214	2	lasso	0.07384	4.98E-14	-3.4768	0.000507
NA	/Users/calliao/fusion_twas-master/CMC.BRAIN.RNASEQ_1/CMC.BRAIN.RNASEQ/CMC.DMRTA1.wgt.RDat	DMRTA1	9	2.24E+07	2.25E+07	0.0507	rs655497	3.69	rs655497	0.001636	-3.64	3.688	438	438	bslmm	0.00982	1.98E-02	-3.47473	5.11E-04
Brain_Hippocampus	/Users/calliao/fusion_twas-master/GTEx.Brain_Hippocampus.P01/Brain_Hippocampus/Brain_Hippocampus.ENSG00000177352.9.wgt.RDat	CCDC71	3	4.92E+07	4.92E+07	0.123	rs3774800	4.34	rs12493001	0.05906	3.51	3.753	261	261	blup	0.04588	1.40E-02	3.471583	5.17E-04
Brain_Amygdala	/Users/calliao/fusion_twas-master/GTEx.Brain_Amygdala.P01/Brain_Amygdala/Brain_Amygdala.ENSG00000124275.10.wgt.RDat	MTRR	5	7.85E+06	7.91E+06	0.349	rs2961986	3.13	rs17243407	0.16451	-4.41	-2.861	609	4	lasso	0.11109	9.41E-04	3.4718	5.17E-04
Brain_Cerebellum	/Users/calliao/fusion_twas-master/GTEx.Brain_Cerebellum.P01/Brain_Cerebellum/Brain_Cerebellum.ENSG00000163788.9.wgt.RDat	SNRK	3	4.33E+07	4.35E+07	0.1995	rs7650267	4.13	rs9311335	1.87E-02	4.14	2.785	347	6	lasso	0.07384	1.06E-02	3.46904	5.22E-04
Brain_Cortex	/Users/calliao/fusion_twas-master/GTEx.Brain_Cortex.P01/Brain_Cortex/Brain_Cortex.ENSG00000196378.7.wgt.RDat	ZNF34	8	1.46E+08	1.46E+08	0.1073	rs11784860	3.66	rs2958516	0.08526	-4.54	3.406	213	8	enet	0.0428	9.17E-03	-3.4685	0.000523
Brain_Amygdala	/Users/calliao/fusion_twas-master/GTEx.Brain_Amygdala.P01/Brain_Amygdala/Brain_Amygdala.ENSG00000117407.12.wgt.RDat	ARTN	1	4.44E+07	4.44E+07	0.27	rs12410155	-7.12	rs6697354	1.27E-02	3.14	6.189	413	413	blup	0.09562	2.08E-03	3.4677	0.000525
Brain_Nucleus_accumbens_basal_ganglia	/Users/calliao/fusion_twas-master/GTEx.Brain_Nucleus_accumbens_basal_ganglia.P01/Brain_Nucleus_accumbens_basal_ganglia/Brain_Nucleus_accumbens_basal_ganglia.ENSG00000178252.13.wgt.RDat	WDR6	3	4.90E+07	4.91E+07	0.0782	rs3774800	4.34	rs12493001	0.088797	4.15	3.753	263	263	blup	0.06827	1.62E-03	3.4663	5.28E-04
Brain_Cerebellum	/Users/calliao/fusion_twas-master/GTEx.Brain_Cerebellum.P01/Brain_Cerebellum/Brain_Cerebellum.ENSG00000161016.11.wgt.RDat	RPL8	8	1.46E+08	1.46E+08	0.609	rs11784860	3.66	rs11784860	0.445325	8.57	3.662	210	12	lasso	0.07384	2.22E-23	3.4625	0.000535
Brain_Cortex	/Users/calliao/fusion_twas-master/GTEx.Brain_Cortex.P01/Brain_Cortex/Brain_Cortex.ENSG00000101353.10.wgt.RDat	MROH8	20	35729629	35807991	0.371	rs6030620	3.92	rs6017596	0.142176	-4.73	-2.979	317	317	blup	0.0997	1.13E-04	3.45965	0.000541
Brain_Cerebellum	/Users/calliao/fusion_twas-master/GTEx.Brain_Cerebellum.P01/Brain_Cerebellum/Brain_Cerebellum.ENSG00000142669.9.wgt.RDat	SH3BGRL3	1	2.66E+07	2.66E+07	0.1294	rs10794522	4.31	rs3795687	4.68E-02	3.58	-2.249	417	31	enet	0.07384	2.44E-03	-3.45962	5.41E-04
Brain_Caudate_basal_ganglia	/Users/calliao/fusion_twas-master/GTEx.Brain_Caudate_basal_ganglia.P01/Brain_Caudate_basal_ganglia/Brain_Caudate_basal_ganglia.ENSG00000102606.13.wgt.RDat	ARHGEF7	13	1.12E+08	1.12E+08	0.238	rs9559946	-4.11	rs3825461	0.130325	4.94	3.038	585	4	lasso	0.11586	1.89E-05	3.4589	0.000542
Brain_Cerebellar_Hemisphere	/Users/calliao/fusion_twas-master/GTEx.Brain_Cerebellar_Hemisphere.P01/Brain_Cerebellar_Hemisphere/Brain_Cerebellar_Hemisphere.ENSG00000197363.5.wgt.RDat	ZNF517	8	1.46E+08	1.46E+08	0.36	rs11784860	3.66	rs5029824	0.21347	5.58	2.841	209	209	blup	0.20669	6.78E-08	3.45708	0.000546
Brain_Cortex	/Users/calliao/fusion_twas-master/GTEx.Brain_Cortex.P01/Brain_Cortex/Brain_Cortex.ENSG00000178149.12.wgt.RDat	DALRD3	3	4.91E+07	4.91E+07	0.1317	rs3774800	4.34	rs1865741	0.045652	-4.13	4.272	265	265	blup	0.08599	3.27E-04	-3.44842	5.64E-04
Brain_Anterior_cingulate_cortex_BA24	/Users/calliao/fusion_twas-master/GTEx.Brain_Anterior_cingulate_cortex_BA24.P01/Brain_Anterior_cingulate_cortex_BA24/Brain_Anterior_cingulate_cortex_BA24.ENSG00000089022.9.wgt.RDat	MAPKAPK5	12	1.12E+08	1.12E+08	0.339	rs876896	4.02	rs12298022	-0.008619	-2.95	4.004	202	202	blup	0.05103	1.07E-02	-3.4391	0.000584
Brain_Hippocampus	/Users/calliao/fusion_twas-master/GTEx.Brain_Hippocampus.P01/Brain_Hippocampus/Brain_Hippocampus.ENSG00000114166.7.wgt.RDat	KAT2B	3	2.01E+07	2.02E+07	0.161	rs6801593	-4.86	rs2929394	0.03153	4.25	-4.018	420	6	enet	0.04626	1.37E-02	-3.437859	5.86E-04
Brain_Hypothalamus	/Users/calliao/fusion_twas-master/GTEx.Brain_Hypothalamus.P01/Brain_Hypothalamus/Brain_Hypothalamus.ENSG00000246560.2.wgt.RDat	RP11-10L12.4	4	1.04E+08	1.04E+08	0.232	rs227369	-5.28	rs1580278	0.01616	-3.4	2.04	319	319	blup	0.11792	1.73E-04	-3.43775	5.87E-04
Brain_Putamen_basal_ganglia	/Users/calliao/fusion_twas-master/GTEx.Brain_Putamen_basal_ganglia.P01/Brain_Putamen_basal_ganglia/Brain_Putamen_basal_ganglia.ENSG00000257303.1.wgt.RDat	RP11-977G19.11	12	5.67E+07	5.67E+07	0.455	rs41392645	-3.33	rs17118431	0.319913	-6.03	-3.31	261	13	lasso	0.31182	1.39E-10	3.43627	0.00059
Brain_Cortex	/Users/calliao/fusion_twas-master/GTEx.Brain_Cortex.P01/Brain_Cortex/Brain_Cortex.ENSG00000255142.1.wgt.RDat	AP006621.6	11	7.82E+05	7.82E+05	0.402	rs28633403	-5.05	rs7942564	0.222214	5.91	4.296	422	422	blup	0.20684	1.80E-08	3.4299	6.04E-04
Brain_Substantia_nigra	/Users/calliao/fusion_twas-master/GTEx.Brain_Substantia_nigra.P01/Brain_Substantia_nigra/Brain_Substantia_nigra.ENSG00000004534.10.wgt.RDat	RBM6	3	5.00E+07	5.01E+07	0.223	rs9870755	4.43	rs1062633	0.09703	4.75	-2.279	338	24	enet	0.24487	2.13E-06	-3.4293	6.05E-04
NA	/Users/calliao/fusion_twas-master/CMC.BRAIN.RNASEQ_1/CMC.BRAIN.RNASEQ/CMC.IPO13.wgt.RDat	IPO13	1	4.44E+07	4.44E+07	0.06	rs12410155	-7.12	rs1362153	2.07E-03	-4.18	4.16	419	13	enet	0.025015	4.33E-04	-3.42853	6.07E-04
Brain_Anterior_cingulate_cortex_BA24	/Users/calliao/fusion_twas-master/GTEx.Brain_Anterior_cingulate_cortex_BA24.P01/Brain_Anterior_cingulate_cortex_BA24/Brain_Anterior_cingulate_cortex_BA24.ENSG00000088930.6.wgt.RDat	XRN2	20	21283942	21370463	0.297	rs2144782	4.83	rs6047337	0.099752	-3.99	3.998	391	3	lasso	0.05427	8.73E-03	-3.4278	0.000609
NA	/Users/calliao/fusion_twas-master/CMC.BRAIN.RNASEQ_1/CMC.BRAIN.RNASEQ/CMC.VIM.wgt.RDat	VIM	10	1.73E+07	1.73E+07	0.0804	rs4335444	4.53	rs11254288	2.38E-03	-4.44	0.905	660	660	blup	0.02898	1.63E-04	3.422	0.000622
Brain_Cerebellum	/Users/calliao/fusion_twas-master/GTEx.Brain_Cerebellum.P01/Brain_Cerebellum/Brain_Cerebellum.ENSG00000133069.10.wgt.RDat	TMCC2	1	2.05E+08	2.05E+08	0.3014	rs7515178	-2.81	rs1172130	2.96E-02	-4.61	-2.524	587	587	blup	0.07384	4.54E-03	3.42037	6.25E-04
Brain_Caudate_basal_ganglia	/Users/calliao/fusion_twas-master/GTEx.Brain_Caudate_basal_ganglia.P01/Brain_Caudate_basal_ganglia/Brain_Caudate_basal_ganglia.ENSG00000226468.2.wgt.RDat	AC018641.7	7	3.25E+07	3.25E+07	0.3551	rs17336609	-3.6	rs6950077	0.163526	5.9	-1.013	510	510	blup	0.25106	1.11E-10	-3.41802	0.000631
Brain_Cortex	/Users/calliao/fusion_twas-master/GTEx.Brain_Cortex.P01/Brain_Cortex/Brain_Cortex.ENSG00000247828.3.wgt.RDat	TMEM161B-AS1	5	8.76E+07	8.77E+07	0.382	rs4916723	5.63	rs11743103	0.319615	6.92	-3.295	258	11	lasso	0.33795	8.68E-14	-3.41086	0.000648
Brain_Hippocampus	/Users/calliao/fusion_twas-master/GTEx.Brain_Hippocampus.P01/Brain_Hippocampus/Brain_Hippocampus.ENSG00000178252.13.wgt.RDat	WDR6	3	4.90E+07	4.91E+07	0.229	rs3774800	4.34	rs9840684	0.30253	5.97	3.084	263	20	enet	0.28467	1.18E-09	3.404287	6.63E-04
Brain_Cerebellar_Hemisphere	/Users/calliao/fusion_twas-master/GTEx.Brain_Cerebellar_Hemisphere.P01/Brain_Cerebellar_Hemisphere/Brain_Cerebellar_Hemisphere.ENSG00000161016.11.wgt.RDat	RPL8	8	1.46E+08	1.46E+08	0.399	rs11784860	3.66	rs2958516	0.39006	6.97	3.406	210	3	lasso	0.3516	2.41E-13	3.40438	0.000663
Brain_Cerebellar_Hemisphere	/Users/calliao/fusion_twas-master/GTEx.Brain_Cerebellar_Hemisphere.P01/Brain_Cerebellar_Hemisphere/Brain_Cerebellar_Hemisphere.ENSG00000255201.1.wgt.RDat	RP11-350N15.4	8	3.83E+07	3.83E+07	0.258	rs6474499	-3.24	rs4733918	0.00569	-3.02	-0.562	284	284	blup	0.06405	2.65E-03	3.40418	0.000664
Brain_Cortex	/Users/calliao/fusion_twas-master/GTEx.Brain_Cortex.P01/Brain_Cortex/Brain_Cortex.ENSG00000026025.9.wgt.RDat	VIM	10	1.73E+07	1.73E+07	0.198	rs4335444	4.53	rs1707281	0.133844	4.96	3.311	658	3	lasso	0.12148	2.04E-05	3.403437	0.000665
Brain_Anterior_cingulate_cortex_BA24	/Users/calliao/fusion_twas-master/GTEx.Brain_Anterior_cingulate_cortex_BA24.P01/Brain_Anterior_cingulate_cortex_BA24/Brain_Anterior_cingulate_cortex_BA24.ENSG00000197363.5.wgt.RDat	ZNF517	8	1.46E+08	1.46E+08	0.186	rs11784860	3.66	rs2976464	0.0915	4.27	1.873	208	208	blup	0.0769	2.14E-03	3.4024	0.000668
NA	/Users/calliao/fusion_twas-master/CMC.BRAIN.RNASEQ_1/CMC.BRAIN.RNASEQ/CMC.KHDC1.wgt.RDat	KHDC1	6	7.40E+07	7.40E+07	0.2525	rs2124006	-3.63	rs16883573	1.24E-01	8.02	-2.342	415	29	enet	0.172951	1.50E-20	-3.40248	0.000668
Brain_Nucleus_accumbens_basal_ganglia	/Users/calliao/fusion_twas-master/GTEx.Brain_Nucleus_accumbens_basal_ganglia.P01/Brain_Nucleus_accumbens_basal_ganglia/Brain_Nucleus_accumbens_basal_ganglia.ENSG00000177352.9.wgt.RDat	CCDC71	3	4.92E+07	4.92E+07	0.0948	rs3774800	4.34	rs12629759	0.072481	4.22	3.987	261	261	blup	0.0479	7.28E-03	3.4019	6.69E-04
NA	/Users/calliao/fusion_twas-master/CMC.BRAIN.RNASEQ_1/CMC.BRAIN.RNASEQ/CMC.BCL2L13.wgt.RDat	BCL2L13	22	18121349	18213621	0.1892	rs174313	3.24	rs11538	0.092265	-6.63	2.961	592	13	lasso	0.12482	5.92E-15	-3.401	0.000671
Brain_Cerebellar_Hemisphere	/Users/calliao/fusion_twas-master/GTEx.Brain_Cerebellar_Hemisphere.P01/Brain_Cerebellar_Hemisphere/Brain_Cerebellar_Hemisphere.ENSG00000125630.11.wgt.RDat	POLR1B	2	1.13E+08	1.13E+08	0.5416	rs11674953	-3.24	rs3789724	0.262776	5.97	2.027	398	42	enet	0.31382	8.04E-12	3.4006	6.72E-04
Brain_Frontal_Cortex_BA9	/Users/calliao/fusion_twas-master/GTEx.Brain_Frontal_Cortex_BA9.P01/Brain_Frontal_Cortex_BA9/Brain_Frontal_Cortex_BA9.ENSG00000182600.5.wgt.RDat	C2orf82	2	2.34E+08	2.34E+08	0.4742	rs1801251	3.87	rs812383	0.49517	-7.6	3.325	461	4	lasso	0.488335	1.18E-18	-3.40063	0.000672
Brain_Cerebellar_Hemisphere	/Users/calliao/fusion_twas-master/GTEx.Brain_Cerebellar_Hemisphere.P01/Brain_Cerebellar_Hemisphere/Brain_Cerebellar_Hemisphere.ENSG00000091136.9.wgt.RDat	LAMB1	7	1.08E+08	1.08E+08	0.3067	rs1269662	-3.69	rs1269621	0.010371	3.57	-2.532	544	544	blup	0.078148	9.73E-04	-3.39261	0.000692
Brain_Anterior_cingulate_cortex_BA24	/Users/calliao/fusion_twas-master/GTEx.Brain_Anterior_cingulate_cortex_BA24.P01/Brain_Anterior_cingulate_cortex_BA24/Brain_Anterior_cingulate_cortex_BA24.ENSG00000261701.2.wgt.RDat	HPR	16	72097123	72111145	0.679	rs34522712	5.34	rs2000999	0.591847	8	3.074	360	5	lasso	5.91E-01	1.65E-22	3.3923	6.93E-04
NA	/Users/calliao/fusion_twas-master/CMC.BRAIN.RNASEQ_1/CMC.BRAIN.RNASEQ/CMC.NUDT17.wgt.RDat	NUDT17	1	1.46E+08	1.46E+08	0.0651	rs35353761	-4.58	rs1471634	3.06E-02	5.75	-4.243	110	110	blup	0.055587	2.37E-07	-3.39113	6.96E-04
Brain_Frontal_Cortex_BA9	/Users/calliao/fusion_twas-master/GTEx.Brain_Frontal_Cortex_BA9.P01/Brain_Frontal_Cortex_BA9/Brain_Frontal_Cortex_BA9.ENSG00000158825.5.wgt.RDat	CDA	1	2.09E+07	2.09E+07	0.4174	rs17449243	3.35	rs527912	7.79E-02	4.58	-1.861	478	478	blup	0.152617	7.93E-06	-3.3909	0.000697
Brain_Putamen_basal_ganglia	/Users/calliao/fusion_twas-master/GTEx.Brain_Putamen_basal_ganglia.P01/Brain_Putamen_basal_ganglia/Brain_Putamen_basal_ganglia.ENSG00000213290.4.wgt.RDat	PGK1P2	19	12670385	12671919	0.241	rs4804197	3.62	rs2861410	5.08E-02	4.75	2.655	288	16	enet	0.13505	4.64E-05	3.3878	0.000705
Brain_Frontal_Cortex_BA9	/Users/calliao/fusion_twas-master/GTEx.Brain_Frontal_Cortex_BA9.P01/Brain_Frontal_Cortex_BA9/Brain_Frontal_Cortex_BA9.ENSG00000227888.3.wgt.RDat	FAM66A	8	1.22E+07	1.23E+07	0.373	rs10503429	4.24	rs11250186	0.077242	-6.07	-1.101	173	173	blup	0.26671	1.51E-09	3.387	0.000707
NA	/Users/calliao/fusion_twas-master/CMC.BRAIN.RNASEQ_1/CMC.BRAIN.RNASEQ/CMC.C2orf82.wgt.RDat	C2orf82	2	2.34E+08	2.34E+08	0.1427	rs1801251	3.87	rs778340	0.224298	-10.3	3.354	465	6	lasso	0.226518	3.78E-27	-3.38531	7.11E-04
Brain_Putamen_basal_ganglia	/Users/calliao/fusion_twas-master/GTEx.Brain_Putamen_basal_ganglia.P01/Brain_Putamen_basal_ganglia/Brain_Putamen_basal_ganglia.ENSG00000250490.1.wgt.RDat	CTD-2324F15.2	5	6.31E+06	6.34E+06	0.601	rs10058390	3.6	rs4592	0.091655	5.08	2.393	636	34	enet	0.180408	2.24E-06	3.38151	0.000721
Brain_Hippocampus	/Users/calliao/fusion_twas-master/GTEx.Brain_Hippocampus.P01/Brain_Hippocampus/Brain_Hippocampus.ENSG00000196072.7.wgt.RDat	BLOC1S2	10	1.02E+08	1.02E+08	0.425	rs6584356	3.69	rs7912400	0.31197	-6.62	3.075	410	5	lasso	0.33259	2.59E-11	-3.38007	0.000725
Brain_Frontal_Cortex_BA9	/Users/calliao/fusion_twas-master/GTEx.Brain_Frontal_Cortex_BA9.P01/Brain_Frontal_Cortex_BA9/Brain_Frontal_Cortex_BA9.ENSG00000164068.11.wgt.RDat	RNF123	3	4.97E+07	4.98E+07	0.1307	rs9870755	4.43	rs6446298	0.065306	-4.09	-3.326	316	20	enet	0.12915	4.10E-05	3.3752	7.38E-04
Brain_Cerebellar_Hemisphere	/Users/calliao/fusion_twas-master/GTEx.Brain_Cerebellar_Hemisphere.P01/Brain_Cerebellar_Hemisphere/Brain_Cerebellar_Hemisphere.ENSG00000059691.7.wgt.RDat	PET112	4	1.53E+08	1.53E+08	0.335	rs17361412	4.42	rs3805356	0.228517	-6.03	-3.258	392	7	lasso	0.23339	7.95E-09	3.37455	7.39E-04
Brain_Nucleus_accumbens_basal_ganglia	/Users/calliao/fusion_twas-master/GTEx.Brain_Nucleus_accumbens_basal_ganglia.P01/Brain_Nucleus_accumbens_basal_ganglia/Brain_Nucleus_accumbens_basal_ganglia.ENSG00000205632.2.wgt.RDat	WI2-81516E3.1	22	49288729	49294198	0.4482	rs5771783	4.6	rs4084305	0.199008	5.17	-3.145	876	21	enet	0.1787	3.60E-07	-3.37304	0.000743
NA	/Users/calliao/fusion_twas-master/CMC.BRAIN.RNASEQ_1/CMC.BRAIN.RNASEQ/CMC.WDR6.wgt.RDat	WDR6	3	4.90E+07	4.91E+07	0.1738	rs3774800	4.34	rs4513485	0.225074	10.32	3.681	263	18	lasso	0.25394	1.06E-30	3.3723	7.45E-04
Brain_Cortex	/Users/calliao/fusion_twas-master/GTEx.Brain_Cortex.P01/Brain_Cortex/Brain_Cortex.ENSG00000140382.10.wgt.RDat	HMG20A	15	7.77E+07	7.78E+07	0.148	rs7178572	-3.59	rs12904384	0.005988	3.48	2.915	326	326	blup	0.010045	1.27E-01	3.3723	0.000746
NA	/Users/calliao/fusion_twas-master/CMC.BRAIN.RNASEQ_1/CMC.BRAIN.RNASEQ/CMC.SPATS2.wgt.RDat	SPATS2	12	4.98E+07	4.99E+07	0.0409	rs2278069	-4.32	rs11834161	0.027041	4.98	-3.242	372	9	enet	0.03441	4.29E-05	-3.36761	7.58E-04
Brain_Caudate_basal_ganglia	/Users/calliao/fusion_twas-master/GTEx.Brain_Caudate_basal_ganglia.P01/Brain_Caudate_basal_ganglia/Brain_Caudate_basal_ganglia.ENSG00000164142.11.wgt.RDat	FAM160A1	4	1.52E+08	1.53E+08	0.3142	rs1596291	-3.59	rs10016704	0.002535	-3.1	-0.899	308	308	blup	0.00283	2.38E-01	3.36665	0.000761
Brain_Substantia_nigra	/Users/calliao/fusion_twas-master/GTEx.Brain_Substantia_nigra.P01/Brain_Substantia_nigra/Brain_Substantia_nigra.ENSG00000231760.2.wgt.RDat	RP11-350J20.5	6	1.50E+08	1.50E+08	0.307	rs2342764	-3.49	rs10782318	0.22451	4.62	-3.295	466	10	lasso	0.1565	1.82E-04	-3.3665	0.000761
Brain_Cerebellum	/Users/calliao/fusion_twas-master/GTEx.Brain_Cerebellum.P01/Brain_Cerebellum/Brain_Cerebellum.ENSG00000092108.16.wgt.RDat	SCFD1	14	3.11E+07	3.12E+07	0.355	rs229227	-3.55	rs229201	0.27737	6.74	-3.357	388	3	lasso	0.07384	1.92E-11	-3.366372	0.000762
Brain_Cortex	/Users/calliao/fusion_twas-master/GTEx.Brain_Cortex.P01/Brain_Cortex/Brain_Cortex.ENSG00000177666.11.wgt.RDat	PNPLA2	11	8.19E+05	8.26E+05	0.43	rs28633403	-5.05	rs28634261	0.238619	6.3	-2.989	415	26	enet	0.28933	1.04E-11	-3.36351	7.70E-04
Brain_Nucleus_accumbens_basal_ganglia	/Users/calliao/fusion_twas-master/GTEx.Brain_Nucleus_accumbens_basal_ganglia.P01/Brain_Nucleus_accumbens_basal_ganglia/Brain_Nucleus_accumbens_basal_ganglia.ENSG00000231760.2.wgt.RDat	RP11-350J20.5	6	1.50E+08	1.50E+08	0.19	rs2342764	-3.49	rs7753812	0.095625	4.64	-3.364	465	6	enet	0.11985	3.47E-05	-3.3632	0.000771
Brain_Cerebellum	/Users/calliao/fusion_twas-master/GTEx.Brain_Cerebellum.P01/Brain_Cerebellum/Brain_Cerebellum.ENSG00000134909.14.wgt.RDat	ARHGAP32	11	1.29E+08	1.29E+08	0.29	rs7939997	3.36	rs691197	0.048568	-3.76	-1.972	525	8	lasso	0.07384	9.51E-07	3.36037	7.78E-04
NA	/Users/calliao/fusion_twas-master/CMC.BRAIN.RNASEQ_1/CMC.BRAIN.RNASEQ/CMC.GRK4.wgt.RDat	GRK4	4	2.97E+06	3.04E+06	0.1133	rs12504990	3.96	rs2488815	0.047094	5.27	-2.897	427	427	bslmm	0.065008	2.31E-08	-3.358	7.85E-04
NA	/Users/calliao/fusion_twas-master/CMC.BRAIN.RNASEQ_1/CMC.BRAIN.RNASEQ/CMC.SDK1.wgt.RDat	SDK1	7	3.34E+06	4.31E+06	0.0946	rs1713918	3.52	rs6947615	0.03291	5.23	-3.042	1089	5	lasso	0.04015	1.05E-05	-3.35442	0.000795
Brain_Hippocampus	/Users/calliao/fusion_twas-master/GTEx.Brain_Hippocampus.P01/Brain_Hippocampus/Brain_Hippocampus.ENSG00000182600.5.wgt.RDat	C2orf82	2	2.34E+08	2.34E+08	0.2627	rs1801251	3.87	rs812383	0.292678	-5.74	3.325	461	10	lasso	0.27667	2.17E-09	-3.3525	0.000801
Brain_Caudate_basal_ganglia	/Users/calliao/fusion_twas-master/GTEx.Brain_Caudate_basal_ganglia.P01/Brain_Caudate_basal_ganglia/Brain_Caudate_basal_ganglia.ENSG00000068885.10.wgt.RDat	IFT80	3	1.60E+08	1.60E+08	0.1578	rs6798183	-3.87	rs4320089	0.095163	5.03	-3.614	375	375	blup	0.06776	9.87E-04	-3.35211	0.000802
Brain_Anterior_cingulate_cortex_BA24	/Users/calliao/fusion_twas-master/GTEx.Brain_Anterior_cingulate_cortex_BA24.P01/Brain_Anterior_cingulate_cortex_BA24/Brain_Anterior_cingulate_cortex_BA24.ENSG00000257017.4.wgt.RDat	HP	16	72088491	72094954	0.207	rs34522712	5.34	rs2000999	0.066278	4.08	3.074	359	4	lasso	9.45E-02	7.10E-04	3.3521	8.02E-04
Brain_Nucleus_accumbens_basal_ganglia	/Users/calliao/fusion_twas-master/GTEx.Brain_Nucleus_accumbens_basal_ganglia.P01/Brain_Nucleus_accumbens_basal_ganglia/Brain_Nucleus_accumbens_basal_ganglia.ENSG00000247828.3.wgt.RDat	TMEM161B-AS1	5	8.76E+07	8.77E+07	0.331	rs4916723	5.63	rs780404	0.266183	6.16	-3.171	257	8	lasso	0.2669	2.21E-10	-3.3488	8.11E-04
Brain_Anterior_cingulate_cortex_BA24	/Users/calliao/fusion_twas-master/GTEx.Brain_Anterior_cingulate_cortex_BA24.P01/Brain_Anterior_cingulate_cortex_BA24/Brain_Anterior_cingulate_cortex_BA24.ENSG00000112339.10.wgt.RDat	HBS1L	6	1.35E+08	1.35E+08	0.145	rs2026937	3.45	rs9402690	0.010379	-3.85	-3.042	357	15	enet	0.04777	1.31E-02	3.3442	8.25E-04
Brain_Caudate_basal_ganglia	/Users/calliao/fusion_twas-master/GTEx.Brain_Caudate_basal_ganglia.P01/Brain_Caudate_basal_ganglia/Brain_Caudate_basal_ganglia.ENSG00000116106.7.wgt.RDat	EPHA4	2	2.22E+08	2.22E+08	0.2443	rs1025082	4.03	rs3770146	0.028646	-3.89	2.159	479	20	enet	0.05314	3.24E-03	-3.3432	0.000828
Brain_Putamen_basal_ganglia	/Users/calliao/fusion_twas-master/GTEx.Brain_Putamen_basal_ganglia.P01/Brain_Putamen_basal_ganglia/Brain_Putamen_basal_ganglia.ENSG00000177352.9.wgt.RDat	CCDC71	3	4.92E+07	4.92E+07	0.0829	rs3774800	4.34	rs9834003	0.03027	3.81	2.801	261	261	blup	0.03725	2.43E-02	3.343	8.29E-04
Brain_Hypothalamus	/Users/calliao/fusion_twas-master/GTEx.Brain_Hypothalamus.P01/Brain_Hypothalamus/Brain_Hypothalamus.ENSG00000261701.2.wgt.RDat	HPR	16	72097123	72111145	0.726	rs34522712	5.34	rs2000999	0.421168	6.72	3.074	360	6	enet	0.42515	1.69E-14	3.3422	0.000831
Brain_Cerebellar_Hemisphere	/Users/calliao/fusion_twas-master/GTEx.Brain_Cerebellar_Hemisphere.P01/Brain_Cerebellar_Hemisphere/Brain_Cerebellar_Hemisphere.ENSG00000058453.12.wgt.RDat	CROCC	1	1.71E+07	1.73E+07	0.454	rs6691985	-3.32	rs6691985	3.14E-01	6.44	-3.321	279	3	lasso	0.296097	3.91E-11	-3.33801	8.44E-04
NA	/Users/calliao/fusion_twas-master/CMC.BRAIN.RNASEQ_1/CMC.BRAIN.RNASEQ/CMC.MARCH5.wgt.RDat	05-Mar	10	9.41E+07	9.41E+07	0.0853	rs2265195	-3.44	rs11186915	6.82E-02	-6.06	-3.232	335	335	blup	0.07783	9.52E-10	3.33744	0.000846
Brain_Cerebellum	/Users/calliao/fusion_twas-master/GTEx.Brain_Cerebellum.P01/Brain_Cerebellum/Brain_Cerebellum.ENSG00000117407.12.wgt.RDat	ARTN	1	4.44E+07	4.44E+07	0.4785	rs12410155	-7.12	rs2108202	3.37E-01	7.54	3.494	413	34	enet	0.07384	1.12E-15	3.3372	8.46E-04
Brain_Frontal_Cortex_BA9	/Users/calliao/fusion_twas-master/GTEx.Brain_Frontal_Cortex_BA9.P01/Brain_Frontal_Cortex_BA9/Brain_Frontal_Cortex_BA9.ENSG00000254423.1.wgt.RDat	RP11-351I21.7	8	1.22E+07	1.22E+07	0.147	rs10503429	4.24	rs7823537	0.023202	-3.67	-0.804	178	178	blup	0.023	5.59E-02	3.3353	0.000852
Brain_Cortex	/Users/calliao/fusion_twas-master/GTEx.Brain_Cortex.P01/Brain_Cortex/Brain_Cortex.ENSG00000261701.2.wgt.RDat	HPR	16	72097123	72111145	0.7306	rs34522712	5.34	rs2000999	0.538442	8.51	3.074	360	3	lasso	0.53204	6.68E-24	3.335444	0.000852
NA	/Users/calliao/fusion_twas-master/CMC.BRAIN.RNASEQ_1/CMC.BRAIN.RNASEQ/CMC.FOLH1.wgt.RDat	FOLH1	11	4.92E+07	4.92E+07	0.0566	rs11607791	4.68	rs7929543	0.050213	5.63	4.673	173	6	lasso	0.08238	3.05E-10	3.3348	8.54E-04
NA	/Users/calliao/fusion_twas-master/CMC.BRAIN.RNASEQ_1/CMC.BRAIN.RNASEQ/CMC.PET112.wgt.RDat	PET112	4	1.53E+08	1.53E+08	0.1591	rs17361412	4.42	rs1429559	0.235735	-10.49	-3.28	415	10	lasso	0.227646	2.71E-27	3.3316	8.63E-04
Brain_Anterior_cingulate_cortex_BA24	/Users/calliao/fusion_twas-master/GTEx.Brain_Anterior_cingulate_cortex_BA24.P01/Brain_Anterior_cingulate_cortex_BA24/Brain_Anterior_cingulate_cortex_BA24.ENSG00000120008.11.wgt.RDat	WDR11	10	1.23E+08	1.23E+08	0.493	rs1897195	-4.16	rs10886800	0.254764	-5.46	-2.136	645	645	blup	0.22887	9.80E-08	3.3315	0.000864
Brain_Frontal_Cortex_BA9	/Users/calliao/fusion_twas-master/GTEx.Brain_Frontal_Cortex_BA9.P01/Brain_Frontal_Cortex_BA9/Brain_Frontal_Cortex_BA9.ENSG00000261374.1.wgt.RDat	RP11-64K12.10	15	4.07E+07	4.07E+07	0.361	rs11070293	-2.93	rs16970130	0.01445	2.78	1.39	395	395	blup	0.03562	2.33E-02	3.33077	0.000866
Brain_Cortex	/Users/calliao/fusion_twas-master/GTEx.Brain_Cortex.P01/Brain_Cortex/Brain_Cortex.ENSG00000132740.4.wgt.RDat	IGHMBP2	11	6.87E+07	6.87E+07	0.273	rs11602122	-4.04	rs619727	0.154421	5.1	-2.917	408	26	enet	0.10402	8.05E-05	-3.33082	8.66E-04
Brain_Amygdala	/Users/calliao/fusion_twas-master/GTEx.Brain_Amygdala.P01/Brain_Amygdala/Brain_Amygdala.ENSG00000184206.7.wgt.RDat	GOLGA6L4	15	8.49E+07	8.49E+07	0.442	rs12443381	3.04	rs150968	0.06946	-4.07	-2.082	247	247	blup	0.09354	2.31E-03	3.32999	0.000869
Brain_Frontal_Cortex_BA9	/Users/calliao/fusion_twas-master/GTEx.Brain_Frontal_Cortex_BA9.P01/Brain_Frontal_Cortex_BA9/Brain_Frontal_Cortex_BA9.ENSG00000196072.7.wgt.RDat	BLOC1S2	10	1.02E+08	1.02E+08	0.4493	rs6584356	3.69	rs7073610	0.396243	-6.73	3.11	410	29	enet	0.39508	1.97E-14	-3.329883	0.000869
NA	/Users/calliao/fusion_twas-master/CMC.BRAIN.RNASEQ_1/CMC.BRAIN.RNASEQ/CMC.RBPJ.wgt.RDat	RBPJ	4	2.63E+07	2.64E+07	0.0643	rs1473090	-3.46	rs2788864	0.010551	4.52	2.491	397	397	blup	0.03101	9.89E-05	3.3286	8.73E-04
Brain_Putamen_basal_ganglia	/Users/calliao/fusion_twas-master/GTEx.Brain_Putamen_basal_ganglia.P01/Brain_Putamen_basal_ganglia/Brain_Putamen_basal_ganglia.ENSG00000214425.2.wgt.RDat	LRRC37A4P	17	43578685	43627701	0.551	rs8072451	2.74	rs8072451	0.541362	-7.73	2.739	137	137	blup	0.5486	1.39E-20	-3.32553	0.000882
NA	/Users/calliao/fusion_twas-master/CMC.BRAIN.RNASEQ_1/CMC.BRAIN.RNASEQ/CMC.KIAA1109.wgt.RDat	KIAA1109	4	1.23E+08	1.23E+08	0.087	rs4833229	3.69	rs17389644	0.08331	-6.57	-2.664	390	390	bslmm	0.078109	8.89E-10	3.3253	8.83E-04
Brain_Anterior_cingulate_cortex_BA24	/Users/calliao/fusion_twas-master/GTEx.Brain_Anterior_cingulate_cortex_BA24.P01/Brain_Anterior_cingulate_cortex_BA24/Brain_Anterior_cingulate_cortex_BA24.ENSG00000182600.5.wgt.RDat	C2orf82	2	2.34E+08	2.34E+08	0.241	rs1801251	3.87	rs812383	0.31706	-6.02	3.325	460	1	lasso	0.2696	5.11E-09	-3.325	0.000884
Brain_Caudate_basal_ganglia	/Users/calliao/fusion_twas-master/GTEx.Brain_Caudate_basal_ganglia.P01/Brain_Caudate_basal_ganglia/Brain_Caudate_basal_ganglia.ENSG00000182600.5.wgt.RDat	C2orf82	2	2.34E+08	2.34E+08	0.5325	rs1801251	3.87	rs812383	0.480567	-8.33	3.325	461	1	lasso	0.46759	2.96E-21	-3.325	0.000884
Brain_Cortex	/Users/calliao/fusion_twas-master/GTEx.Brain_Cortex.P01/Brain_Cortex/Brain_Cortex.ENSG00000182600.5.wgt.RDat	C2orf82	2	2.34E+08	2.34E+08	0.3359	rs1801251	3.87	rs812383	0.365718	-7.28	3.325	461	2	lasso	0.3625	6.80E-15	-3.32497	0.000884
Brain_Hypothalamus	/Users/calliao/fusion_twas-master/GTEx.Brain_Hypothalamus.P01/Brain_Hypothalamus/Brain_Hypothalamus.ENSG00000182600.5.wgt.RDat	C2orf82	2	2.34E+08	2.34E+08	0.257	rs1801251	3.87	rs812383	0.209241	-5.19	3.325	459	1	lasso	0.17618	4.04E-06	-3.325	0.000884
Brain_Anterior_cingulate_cortex_BA24	/Users/calliao/fusion_twas-master/GTEx.Brain_Anterior_cingulate_cortex_BA24.P01/Brain_Anterior_cingulate_cortex_BA24/Brain_Anterior_cingulate_cortex_BA24.ENSG00000137868.14.wgt.RDat	STRA6	15	7.45E+07	7.45E+07	0.33	rs16958268	2.89	rs4886616	0.083961	4.42	2.795	409	4	lasso	0.24654	2.78E-08	3.323113	0.00089
Brain_Cerebellum	/Users/calliao/fusion_twas-master/GTEx.Brain_Cerebellum.P01/Brain_Cerebellum/Brain_Cerebellum.ENSG00000058453.12.wgt.RDat	CROCC	1	1.71E+07	1.73E+07	0.2962	rs6691985	-3.32	rs6691985	3.22E-01	7.22	-3.321	279	1	lasso	0.07384	4.03E-14	-3.321	8.97E-04
Brain_Hippocampus	/Users/calliao/fusion_twas-master/GTEx.Brain_Hippocampus.P01/Brain_Hippocampus/Brain_Hippocampus.ENSG00000145020.10.wgt.RDat	AMT	3	4.95E+07	4.95E+07	0.216	rs9870755	4.43	rs7644148	0.26478	-5.7	3.321	288	4	lasso	0.24416	2.47E-08	-3.320224	8.99E-04
Brain_Anterior_cingulate_cortex_BA24	/Users/calliao/fusion_twas-master/GTEx.Brain_Anterior_cingulate_cortex_BA24.P01/Brain_Anterior_cingulate_cortex_BA24/Brain_Anterior_cingulate_cortex_BA24.ENSG00000174891.8.wgt.RDat	RSRC1	3	1.58E+08	1.58E+08	0.1722	rs17684859	-3.78	rs7617666	0.00848	-3.55	-2.704	318	9	lasso	0.0184	8.60E-02	3.3201	9.00E-04
Brain_Nucleus_accumbens_basal_ganglia	/Users/calliao/fusion_twas-master/GTEx.Brain_Nucleus_accumbens_basal_ganglia.P01/Brain_Nucleus_accumbens_basal_ganglia/Brain_Nucleus_accumbens_basal_ganglia.ENSG00000204220.5.wgt.RDat	PFDN6	6	33257305	33266178	0.1449	rs6914422	-4.23	rs9380326	-0.004347	3.04	-0.489	485	485	blup	0.0502	6.17E-03	-3.3177	0.000908
Brain_Frontal_Cortex_BA9	/Users/calliao/fusion_twas-master/GTEx.Brain_Frontal_Cortex_BA9.P01/Brain_Frontal_Cortex_BA9/Brain_Frontal_Cortex_BA9.ENSG00000174233.7.wgt.RDat	ADCY6	12	4.92E+07	4.92E+07	0.582	rs1054442	-3.47	rs1387259	-0.0086	-3.84	-2.415	350	350	blup	0.14826	1.08E-05	3.31765	0.000908
Brain_Frontal_Cortex_BA9	/Users/calliao/fusion_twas-master/GTEx.Brain_Frontal_Cortex_BA9.P01/Brain_Frontal_Cortex_BA9/Brain_Frontal_Cortex_BA9.ENSG00000231760.2.wgt.RDat	RP11-350J20.5	6	1.50E+08	1.50E+08	0.197	rs2342764	-3.49	rs11155662	0.071059	4.19	-3.274	466	3	lasso	0.08447	8.65E-04	-3.3167	0.000911
Brain_Cortex	/Users/calliao/fusion_twas-master/GTEx.Brain_Cortex.P01/Brain_Cortex/Brain_Cortex.ENSG00000257303.1.wgt.RDat	RP11-977G19.11	12	5.67E+07	5.67E+07	0.3737	rs41392645	-3.33	rs17118431	2.34E-01	-6.06	-3.31	261	4	lasso	0.23019	2.35E-09	3.31611	9.13E-04
Brain_Cerebellum	/Users/calliao/fusion_twas-master/GTEx.Brain_Cerebellum.P01/Brain_Cerebellum/Brain_Cerebellum.ENSG00000257303.1.wgt.RDat	RP11-977G19.11	12	5.67E+07	5.67E+07	0.343	rs41392645	-3.33	rs17118431	0.246781	-6.63	-3.31	261	13	lasso	0.07384	8.11E-12	3.30835	0.000938
Brain_Anterior_cingulate_cortex_BA24	/Users/calliao/fusion_twas-master/GTEx.Brain_Anterior_cingulate_cortex_BA24.P01/Brain_Anterior_cingulate_cortex_BA24/Brain_Anterior_cingulate_cortex_BA24.ENSG00000203722.3.wgt.RDat	RAET1G	6	1.50E+08	1.50E+08	0.407	rs2342764	-3.49	rs6557133	0.215113	5.36	-2.46	523	523	blup	0.19132	1.32E-06	-3.3055	9.48E-04
Brain_Cerebellar_Hemisphere	/Users/calliao/fusion_twas-master/GTEx.Brain_Cerebellar_Hemisphere.P01/Brain_Cerebellar_Hemisphere/Brain_Cerebellar_Hemisphere.ENSG00000204092.2.wgt.RDat	LINC00951	6	4.03E+07	4.03E+07	0.5935	rs16893884	4.53	rs7766143	0.302692	-6.19	-3.487	637	13	lasso	0.2763	2.20E-10	3.30332	0.000955
Brain_Cerebellar_Hemisphere	/Users/calliao/fusion_twas-master/GTEx.Brain_Cerebellar_Hemisphere.P01/Brain_Cerebellar_Hemisphere/Brain_Cerebellar_Hemisphere.ENSG00000092108.16.wgt.RDat	SCFD1	14	3.11E+07	3.12E+07	0.393	rs229227	-3.55	rs12434151	1.46E-01	5.07	-3.403	388	9	lasso	0.13527	1.57E-05	-3.3032	0.000956
Brain_Caudate_basal_ganglia	/Users/calliao/fusion_twas-master/GTEx.Brain_Caudate_basal_ganglia.P01/Brain_Caudate_basal_ganglia/Brain_Caudate_basal_ganglia.ENSG00000124275.10.wgt.RDat	MTRR	5	7.85E+06	7.91E+06	0.3549	rs2961986	3.13	rs10440693	0.05459	-5.06	-2.897	609	5	lasso	0.147022	1.36E-06	3.3023	0.000959
Brain_Caudate_basal_ganglia	/Users/calliao/fusion_twas-master/GTEx.Brain_Caudate_basal_ganglia.P01/Brain_Caudate_basal_ganglia/Brain_Caudate_basal_ganglia.ENSG00000145020.10.wgt.RDat	AMT	3	4.95E+07	4.95E+07	0.2716	rs9870755	4.43	rs7644148	0.384716	-7.59	3.321	288	20	enet	0.35857	1.69E-15	-3.30063	0.000965
Brain_Amygdala	/Users/calliao/fusion_twas-master/GTEx.Brain_Amygdala.P01/Brain_Amygdala/Brain_Amygdala.ENSG00000261701.2.wgt.RDat	HPR	16	72097123	72111145	0.724	rs34522712	5.34	rs2000999	0.483445	6.46	3.074	360	7	lasso	0.45518	4.71E-13	3.3003	0.000966
NA	/Users/calliao/fusion_twas-master/CMC.BRAIN.RNASEQ_1/CMC.BRAIN.RNASEQ/CMC.MTRR.wgt.RDat	MTRR	5	7.87E+06	7.90E+06	0.1409	rs2961986	3.18	rs327575	1.15E-01	7.4	3.097	611	6	lasso	1.43E-01	4.75E-17	3.29968	0.000968
Brain_Caudate_basal_ganglia	/Users/calliao/fusion_twas-master/GTEx.Brain_Caudate_basal_ganglia.P01/Brain_Caudate_basal_ganglia/Brain_Caudate_basal_ganglia.ENSG00000110274.10.wgt.RDat	CEP164	11	1.17E+08	1.17E+08	0.3471	rs2279013	-3.35	rs525493	0.069299	4.42	-3.202	527	11	enet	0.08529	2.36E-04	-3.29947	9.69E-04
Brain_Cerebellar_Hemisphere	/Users/calliao/fusion_twas-master/GTEx.Brain_Cerebellar_Hemisphere.P01/Brain_Cerebellar_Hemisphere/Brain_Cerebellar_Hemisphere.ENSG00000232926.1.wgt.RDat	AC000078.5	22	19874812	19875493	0.554	rs5748260	-3.25	rs3788305	0.192415	5.66	-0.842	551	55	enet	0.42234	1.92E-16	-3.2979	0.000974
Brain_Nucleus_accumbens_basal_ganglia	/Users/calliao/fusion_twas-master/GTEx.Brain_Nucleus_accumbens_basal_ganglia.P01/Brain_Nucleus_accumbens_basal_ganglia/Brain_Nucleus_accumbens_basal_ganglia.ENSG00000120008.11.wgt.RDat	WDR11	10	1.23E+08	1.23E+08	0.524	rs1897195	-4.16	rs10886789	0.271793	-6.87	-3.694	645	9	lasso	0.31041	4.24E-12	3.29744	0.000976
Brain_Substantia_nigra	/Users/calliao/fusion_twas-master/GTEx.Brain_Substantia_nigra.P01/Brain_Substantia_nigra/Brain_Substantia_nigra.ENSG00000090273.9.wgt.RDat	NUDC	1	2.72E+07	2.73E+07	0.368	rs406985	-3.04	rs12741800	-0.012802	3.3	-2.92	257	257	blup	0.10209	2.39E-03	-3.2925	0.000993
Brain_Cerebellum	/Users/calliao/fusion_twas-master/GTEx.Brain_Cerebellum.P01/Brain_Cerebellum/Brain_Cerebellum.ENSG00000182600.5.wgt.RDat	C2orf82	2	2.34E+08	2.34E+08	0.3162	rs1801251	3.87	rs812383	0.270518	-6.95	3.325	461	2	lasso	0.07384	4.31E-13	-3.29198	9.95E-04
NA	/Users/calliao/fusion_twas-master/CMC.BRAIN.RNASEQ_1/CMC.BRAIN.RNASEQ/CMC.CNPY2.wgt.RDat	CNPY2	12	5.67E+07	5.67E+07	0.0644	rs41392645	-3.33	rs744051	0.047338	-5.27	-3.31	259	8	lasso	0.04641	2.26E-06	3.29185	9.95E-04
Brain_Cortex	/Users/calliao/fusion_twas-master/GTEx.Brain_Cortex.P01/Brain_Cortex/Brain_Cortex.ENSG00000131015.4.wgt.RDat	ULBP2	6	1.50E+08	1.50E+08	0.265	rs2342764	-3.49	rs7763849	0.105233	4.94	-2.257	529	529	blup	0.132024	8.81E-06	-3.2898	0.001
Brain_Nucleus_accumbens_basal_ganglia	/Users/calliao/fusion_twas-master/GTEx.Brain_Nucleus_accumbens_basal_ganglia.P01/Brain_Nucleus_accumbens_basal_ganglia/Brain_Nucleus_accumbens_basal_ganglia.ENSG00000169371.9.wgt.RDat	SNUPN	15	7.59E+07	7.59E+07	0.245	rs3866545	-3.12	rs3866545	0.190332	-5.61	-3.117	223	4	lasso	0.20656	3.77E-08	3.29028	0.001
Brain_Frontal_Cortex_BA9	/Users/calliao/fusion_twas-master/GTEx.Brain_Frontal_Cortex_BA9.P01/Brain_Frontal_Cortex_BA9/Brain_Frontal_Cortex_BA9.ENSG00000261701.2.wgt.RDat	HPR	16	72097123	72111145	0.609	rs34522712	5.34	rs2000999	0.39298	6.86	3.074	360	6	lasso	0.3698	2.14E-13	3.2896	0.001
Brain_Nucleus_accumbens_basal_ganglia	/Users/calliao/fusion_twas-master/GTEx.Brain_Nucleus_accumbens_basal_ganglia.P01/Brain_Nucleus_accumbens_basal_ganglia/Brain_Nucleus_accumbens_basal_ganglia.ENSG00000163596.12.wgt.RDat	ICA1L	2	2.04E+08	2.04E+08	0.2319	rs2043444	-3.52	rs7600392	-5.44E-03	3.22	0.056	244	244	blup	0.04416	9.61E-03	3.2874	0.00101
Brain_Caudate_basal_ganglia	/Users/calliao/fusion_twas-master/GTEx.Brain_Caudate_basal_ganglia.P01/Brain_Caudate_basal_ganglia/Brain_Caudate_basal_ganglia.ENSG00000186715.6.wgt.RDat	MST1L	1	1.71E+07	1.71E+07	0.3441	rs6691985	-3.32	rs7513616	2.21E-01	-5.78	3.282	291	4	enet	0.18745	3.98E-08	-3.28644	1.01E-03
Brain_Nucleus_accumbens_basal_ganglia	/Users/calliao/fusion_twas-master/GTEx.Brain_Nucleus_accumbens_basal_ganglia.P01/Brain_Nucleus_accumbens_basal_ganglia/Brain_Nucleus_accumbens_basal_ganglia.ENSG00000261701.2.wgt.RDat	HPR	16	72097123	72111145	0.672	rs34522712	5.34	rs2000999	0.502408	8.02	3.074	360	6	lasso	0.49242	1.21E-20	3.288	0.00101
Brain_Cerebellar_Hemisphere	/Users/calliao/fusion_twas-master/GTEx.Brain_Cerebellar_Hemisphere.P01/Brain_Cerebellar_Hemisphere/Brain_Cerebellar_Hemisphere.ENSG00000198169.4.wgt.RDat	ZNF251	8	1.46E+08	1.46E+08	0.363	rs11784860	3.66	rs2953854	0.24437	-5.96	3.275	218	4	lasso	0.23717	5.84E-09	-3.28622	0.001015
Brain_Cerebellum	/Users/calliao/fusion_twas-master/GTEx.Brain_Cerebellum.P01/Brain_Cerebellum/Brain_Cerebellum.ENSG00000233276.2.wgt.RDat	GPX1	3	4.94E+07	4.94E+07	0.2565	rs9870755	4.43	rs7429661	1.83E-01	6.06	2.81	277	22	enet	0.07384	5.22E-11	3.28575	1.02E-03
Brain_Frontal_Cortex_BA9	/Users/calliao/fusion_twas-master/GTEx.Brain_Frontal_Cortex_BA9.P01/Brain_Frontal_Cortex_BA9/Brain_Frontal_Cortex_BA9.ENSG00000257303.1.wgt.RDat	RP11-977G19.11	12	5.67E+07	5.67E+07	0.555	rs41392645	-3.33	rs17118431	0.435902	-7.33	-3.31	261	29	enet	0.38721	4.19E-14	3.28418	0.001023
Brain_Cortex	/Users/calliao/fusion_twas-master/GTEx.Brain_Cortex.P01/Brain_Cortex/Brain_Cortex.ENSG00000117450.9.wgt.RDat	PRDX1	1	4.60E+07	4.60E+07	0.1744	rs3893383	3.61	rs454624	0.011887	3.67	2.509	284	284	blup	0.082445	4.31E-04	3.28355	0.001025
Brain_Caudate_basal_ganglia	/Users/calliao/fusion_twas-master/GTEx.Brain_Caudate_basal_ganglia.P01/Brain_Caudate_basal_ganglia/Brain_Caudate_basal_ganglia.ENSG00000164654.11.wgt.RDat	MIOS	7	7.61E+06	7.65E+06	0.2793	rs3757526	3.98	rs6463699	0.141442	-4.69	3.073	716	5	lasso	0.09739	8.74E-05	-3.2827	0.001028
Brain_Frontal_Cortex_BA9	/Users/calliao/fusion_twas-master/GTEx.Brain_Frontal_Cortex_BA9.P01/Brain_Frontal_Cortex_BA9/Brain_Frontal_Cortex_BA9.ENSG00000272864.1.wgt.RDat	RP11-17E13.2	1	7.52E+07	7.52E+07	0.6032	rs6662846	-3.42	rs6662846	4.04E-01	-6.98	-3.415	377	12	lasso	0.402272	9.84E-15	3.2825	0.001029
NA	/Users/calliao/fusion_twas-master/CMC.BRAIN.RNASEQ_1/CMC.BRAIN.RNASEQ/CMC.KIF3A.wgt.RDat	KIF3A	5	1.32E+08	1.32E+08	0.0455	rs1428150	-3.23	rs2897160	5.66E-03	-3.5	2.346	433	433	bslmm	1.13E-02	1.35E-02	-3.28217	0.00103
Brain_Nucleus_accumbens_basal_ganglia	/Users/calliao/fusion_twas-master/GTEx.Brain_Nucleus_accumbens_basal_ganglia.P01/Brain_Nucleus_accumbens_basal_ganglia/Brain_Nucleus_accumbens_basal_ganglia.ENSG00000257303.1.wgt.RDat	RP11-977G19.11	12	5.67E+07	5.67E+07	0.374	rs41392645	-3.33	rs17118431	0.233551	-6.13	-3.31	261	18	enet	0.200696	6.10E-08	3.2831	0.00103
Brain_Caudate_basal_ganglia	/Users/calliao/fusion_twas-master/GTEx.Brain_Caudate_basal_ganglia.P01/Brain_Caudate_basal_ganglia/Brain_Caudate_basal_ganglia.ENSG00000118004.13.wgt.RDat	COLEC11	2	3.64E+06	3.69E+06	0.5894	rs4850068	3.46	rs4850068	0.288985	6.45	3.464	559	11	lasso	0.34596	6.80E-15	3.27768	0.001047
Brain_Cerebellar_Hemisphere	/Users/calliao/fusion_twas-master/GTEx.Brain_Cerebellar_Hemisphere.P01/Brain_Cerebellar_Hemisphere/Brain_Cerebellar_Hemisphere.ENSG00000189419.5.wgt.RDat	SPATA41	15	1.01E+08	1.01E+08	0.46	rs922669	3.87	rs1585933	0.020853	4.37	3.308	565	565	blup	0.185019	3.69E-07	3.27678	0.00105
Brain_Putamen_basal_ganglia	/Users/calliao/fusion_twas-master/GTEx.Brain_Putamen_basal_ganglia.P01/Brain_Putamen_basal_ganglia/Brain_Putamen_basal_ganglia.ENSG00000117266.11.wgt.RDat	CDK18	1	2.05E+08	2.06E+08	0.296	rs7515178	-2.81	rs7531623	0.030945	3.53	-0.971	538	26	enet	0.036	2.64E-02	-3.27733	1.05E-03
Brain_Putamen_basal_ganglia	/Users/calliao/fusion_twas-master/GTEx.Brain_Putamen_basal_ganglia.P01/Brain_Putamen_basal_ganglia/Brain_Putamen_basal_ganglia.ENSG00000134285.6.wgt.RDat	FKBP11	12	4.93E+07	4.93E+07	0.227	rs1054442	-3.47	rs6580696	0.003906	-4.01	2.14	334	334	blup	0.12431	9.36E-05	-3.27058	0.00107
Brain_Substantia_nigra	/Users/calliao/fusion_twas-master/GTEx.Brain_Substantia_nigra.P01/Brain_Substantia_nigra/Brain_Substantia_nigra.ENSG00000247828.3.wgt.RDat	TMEM161B-AS1	5	8.76E+07	8.77E+07	0.46	rs4916723	5.63	rs780404	3.33E-01	5.41	-3.171	256	6	lasso	0.32337	2.75E-08	-3.2713	1.07E-03
NA	/Users/calliao/fusion_twas-master/CMC.BRAIN.RNASEQ_1/CMC.BRAIN.RNASEQ/CMC.KIFC2.wgt.RDat	KIFC2	8	1.46E+08	1.46E+08	0.0492	rs11784860	3.66	rs1480000	0.059856	6.02	3.2221	186	6	enet	0.06242	4.39E-08	3.26962	0.00108
Brain_Amygdala	/Users/calliao/fusion_twas-master/GTEx.Brain_Amygdala.P01/Brain_Amygdala/Brain_Amygdala.ENSG00000247828.3.wgt.RDat	TMEM161B-AS1	5	8.76E+07	8.77E+07	0.386	rs4916723	5.63	rs780404	0.28734	5.49	-3.171	256	10	lasso	0.27827	9.13E-08	-3.27	1.08E-03
Brain_Substantia_nigra	/Users/calliao/fusion_twas-master/GTEx.Brain_Substantia_nigra.P01/Brain_Substantia_nigra/Brain_Substantia_nigra.ENSG00000055211.8.wgt.RDat	GINM1	6	1.50E+08	1.50E+08	0.318	rs2342764	-3.49	rs12529698	0.11298	-4.64	-3.27	430	2	lasso	0.08581	5.08E-03	3.26776	0.001084
Brain_Nucleus_accumbens_basal_ganglia	/Users/calliao/fusion_twas-master/GTEx.Brain_Nucleus_accumbens_basal_ganglia.P01/Brain_Nucleus_accumbens_basal_ganglia/Brain_Nucleus_accumbens_basal_ganglia.ENSG00000140386.8.wgt.RDat	SCAPER	15	7.66E+07	7.72E+07	0.213	rs11857294	-3.43	rs7164654	0.069788	4.67	-1.903	233	233	blup	0.11509	4.97E-05	-3.26544	0.00109
Brain_Cerebellum	/Users/calliao/fusion_twas-master/GTEx.Brain_Cerebellum.P01/Brain_Cerebellum/Brain_Cerebellum.ENSG00000246560.2.wgt.RDat	RP11-10L12.4	4	1.04E+08	1.04E+08	0.126	rs227369	-5.28	rs223391	0.011163	3.51	-3.006	319	319	blup	0.07384	1.45E-02	-3.26258	1.10E-03
Brain_Hypothalamus	/Users/calliao/fusion_twas-master/GTEx.Brain_Hypothalamus.P01/Brain_Hypothalamus/Brain_Hypothalamus.ENSG00000271904.1.wgt.RDat	CTC-498M16.4	5	8.77E+07	8.78E+07	0.219	rs190982	-5.9	rs7444298	0.12716	4.78	-2.692	255	13	enet	0.15743	1.38E-05	-3.264411	0.0011
Brain_Nucleus_accumbens_basal_ganglia	/Users/calliao/fusion_twas-master/GTEx.Brain_Nucleus_accumbens_basal_ganglia.P01/Brain_Nucleus_accumbens_basal_ganglia/Brain_Nucleus_accumbens_basal_ganglia.ENSG00000067836.8.wgt.RDat	ROGDI	16	4846969	4852951	0.41	rs7200819	3.48	rs7546	0.100478	-5.56	2.199	389	13	enet	0.2026	5.22E-08	-3.2634	0.0011
Brain_Cerebellum	/Users/calliao/fusion_twas-master/GTEx.Brain_Cerebellum.P01/Brain_Cerebellum/Brain_Cerebellum.ENSG00000170619.8.wgt.RDat	COMMD5	8	1.46E+08	1.46E+08	0.1679	rs11784860	3.66	rs11784860	0.072752	4.13	3.662	199	4	lasso	0.07384	1.27E-04	3.2626	0.001104
Brain_Nucleus_accumbens_basal_ganglia	/Users/calliao/fusion_twas-master/GTEx.Brain_Nucleus_accumbens_basal_ganglia.P01/Brain_Nucleus_accumbens_basal_ganglia/Brain_Nucleus_accumbens_basal_ganglia.ENSG00000115486.7.wgt.RDat	GGCX	2	8.58E+07	8.58E+07	0.3109	rs4832201	2.89	rs1058588	8.83E-02	4.61	2.675	473	473	blup	0.12027	3.36E-05	3.2602	0.00111
Brain_Caudate_basal_ganglia	/Users/calliao/fusion_twas-master/GTEx.Brain_Caudate_basal_ganglia.P01/Brain_Caudate_basal_ganglia/Brain_Caudate_basal_ganglia.ENSG00000164172.14.wgt.RDat	MOCS2	5	5.24E+07	5.24E+07	0.2004	rs2068247	3.83	rs3212460	0.072609	-4.27	2.431	557	6	lasso	0.071352	7.37E-04	-3.2603	0.001113
Brain_Cerebellum	/Users/calliao/fusion_twas-master/GTEx.Brain_Cerebellum.P01/Brain_Cerebellum/Brain_Cerebellum.ENSG00000196072.7.wgt.RDat	BLOC1S2	10	1.02E+08	1.02E+08	0.4682	rs6584356	3.69	rs7073610	0.277596	-6.98	3.11	410	12	lasso	0.07384	8.72E-13	-3.2604	0.001113
NA	/Users/calliao/fusion_twas-master/CMC.BRAIN.RNASEQ_1/CMC.BRAIN.RNASEQ/CMC.KPNA4.wgt.RDat	KPNA4	3	1.60E+08	1.60E+08	0.1377	rs6798183	-3.87	rs6768975	0.210895	10.15	3.241	388	5	lasso	0.20715	1.03E-24	3.2596	1.12E-03
Brain_Caudate_basal_ganglia	/Users/calliao/fusion_twas-master/GTEx.Brain_Caudate_basal_ganglia.P01/Brain_Caudate_basal_ganglia/Brain_Caudate_basal_ganglia.ENSG00000268592.2.wgt.RDat	RP11-244K5.8	6	1.50E+08	1.50E+08	0.1277	rs2342764	-3.49	rs6557133	0.03831	4.5	-2.46	482	482	blup	0.0507	3.96E-03	-3.2544	0.00114
Brain_Hippocampus	/Users/calliao/fusion_twas-master/GTEx.Brain_Hippocampus.P01/Brain_Hippocampus/Brain_Hippocampus.ENSG00000120253.9.wgt.RDat	NUP43	6	1.50E+08	1.50E+08	0.163	rs2342764	-3.49	rs12234128	0.049475	3.77	-3.215	454	454	blup	0.0567	7.03E-03	-3.2544	0.00114
Brain_Nucleus_accumbens_basal_ganglia	/Users/calliao/fusion_twas-master/GTEx.Brain_Nucleus_accumbens_basal_ganglia.P01/Brain_Nucleus_accumbens_basal_ganglia/Brain_Nucleus_accumbens_basal_ganglia.ENSG00000182600.5.wgt.RDat	C2orf82	2	2.34E+08	2.34E+08	0.3963	rs1801251	3.87	rs812383	3.02E-01	-7.06	3.325	461	5	lasso	0.3358	3.77E-13	-3.2528	0.00114
Brain_Caudate_basal_ganglia	/Users/calliao/fusion_twas-master/GTEx.Brain_Caudate_basal_ganglia.P01/Brain_Caudate_basal_ganglia/Brain_Caudate_basal_ganglia.ENSG00000196072.7.wgt.RDat	BLOC1S2	10	1.02E+08	1.02E+08	0.5241	rs6584356	3.69	rs7912400	0.429888	-8.19	3.075	410	19	enet	0.468056	2.78E-21	-3.2477	0.00116
Brain_Putamen_basal_ganglia	/Users/calliao/fusion_twas-master/GTEx.Brain_Putamen_basal_ganglia.P01/Brain_Putamen_basal_ganglia/Brain_Putamen_basal_ganglia.ENSG00000182600.5.wgt.RDat	C2orf82	2	2.34E+08	2.34E+08	0.559	rs1801251	3.87	rs812383	0.553477	-7.8	3.325	461	2	lasso	0.564398	1.99E-21	-3.2484	1.16E-03
Brain_Substantia_nigra	/Users/calliao/fusion_twas-master/GTEx.Brain_Substantia_nigra.P01/Brain_Substantia_nigra/Brain_Substantia_nigra.ENSG00000255142.1.wgt.RDat	AP006621.6	11	7.82E+05	7.82E+05	0.38	rs28633403	-5.05	rs12224894	-0.0067	3.3	4.355	422	422	blup	0.0169	1.30E-01	3.245	0.001174
Brain_Anterior_cingulate_cortex_BA24	/Users/calliao/fusion_twas-master/GTEx.Brain_Anterior_cingulate_cortex_BA24.P01/Brain_Anterior_cingulate_cortex_BA24/Brain_Anterior_cingulate_cortex_BA24.ENSG00000257303.1.wgt.RDat	RP11-977G19.11	12	5.67E+07	5.67E+07	0.401	rs41392645	-3.33	rs17118403	0.338416	-6.2	-3.146	260	14	lasso	0.32226	8.96E-11	3.2426	0.001184
Brain_Substantia_nigra	/Users/calliao/fusion_twas-master/GTEx.Brain_Substantia_nigra.P01/Brain_Substantia_nigra/Brain_Substantia_nigra.ENSG00000147813.11.wgt.RDat	NAPRT1	8	1.45E+08	1.45E+08	0.797	rs1809148	-3.21	rs1809148	0.30721	-5.51	-3.214	359	21	lasso	0.344072	8.08E-09	3.239	1.20E-03
NA	/Users/calliao/fusion_twas-master/CMC.BRAIN.RNASEQ_1/CMC.BRAIN.RNASEQ/CMC.C11orf30.wgt.RDat	C11orf30	11	7.62E+07	7.63E+07	0.0749	rs1939467	3.37	rs17749618	0.059313	-5.75	3.338	499	6	lasso	0.05602	2.13E-07	-3.2396	1.20E-03
Brain_Cerebellum	/Users/calliao/fusion_twas-master/GTEx.Brain_Cerebellum.P01/Brain_Cerebellum/Brain_Cerebellum.ENSG00000254423.1.wgt.RDat	RP11-351I21.7	8	1.22E+07	1.22E+07	0.397	rs10503429	4.24	rs4128298	0.134163	-4.82	-1.47	178	18	enet	0.07384	2.01E-09	3.2359	0.001213
Brain_Hippocampus	/Users/calliao/fusion_twas-master/GTEx.Brain_Hippocampus.P01/Brain_Hippocampus/Brain_Hippocampus.ENSG00000112511.13.wgt.RDat	PHF1	6	33378176	33384218	0.292	rs6914422	-4.23	rs4711332	-0.00856	3.19	2.036	472	472	blup	0.07643	2.01E-03	3.2331	0.00122
Brain_Cortex	/Users/calliao/fusion_twas-master/GTEx.Brain_Cortex.P01/Brain_Cortex/Brain_Cortex.ENSG00000228510.2.wgt.RDat	RP11-339B21.8	9	1.31E+08	1.31E+08	0.2635	rs2270204	3.74	rs4837271	9.84E-02	-4.88	2.275	286	286	blup	0.184398	1.21E-07	-3.23405	0.00122
Brain_Putamen_basal_ganglia	/Users/calliao/fusion_twas-master/GTEx.Brain_Putamen_basal_ganglia.P01/Brain_Putamen_basal_ganglia/Brain_Putamen_basal_ganglia.ENSG00000105928.9.wgt.RDat	DFNA5	7	2.47E+07	2.48E+07	0.621	rs2721798	3.72	rs876308	0.465571	7.18	3.262	631	41	enet	0.41326	2.23E-14	3.2335	0.00122
Brain_Hippocampus	/Users/calliao/fusion_twas-master/GTEx.Brain_Hippocampus.P01/Brain_Hippocampus/Brain_Hippocampus.ENSG00000231760.2.wgt.RDat	RP11-350J20.5	6	1.50E+08	1.50E+08	0.219	rs2342764	-3.49	rs9371201	0.170953	5.16	-3.007	465	6	enet	0.1347	4.74E-05	-3.2313	0.00123
Brain_Caudate_basal_ganglia	/Users/calliao/fusion_twas-master/GTEx.Brain_Caudate_basal_ganglia.P01/Brain_Caudate_basal_ganglia/Brain_Caudate_basal_ganglia.ENSG00000119574.8.wgt.RDat	ZBTB45	19	59024897	59050278	0.198	rs11669345	-2.96	rs11670864	2.16E-02	-3.82	-2.822	249	10	enet	0.026994	2.78E-02	3.23185	0.00123
Brain_Frontal_Cortex_BA9	/Users/calliao/fusion_twas-master/GTEx.Brain_Frontal_Cortex_BA9.P01/Brain_Frontal_Cortex_BA9/Brain_Frontal_Cortex_BA9.ENSG00000273281.1.wgt.RDat	RP11-339B21.14	9	1.31E+08	1.31E+08	0.2547	rs2270204	3.74	rs2240960	9.33E-02	-4.22	2.45	286	9	enet	0.11993	7.74E-05	-3.2296	0.00124
NA	/Users/calliao/fusion_twas-master/CMC.BRAIN.RNASEQ_1/CMC.BRAIN.RNASEQ/CMC.ZNF34.wgt.RDat	ZNF34	8	1.46E+08	1.46E+08	0.0921	rs11784860	3.66	rs2294120	0.137661	-8.34	3.334	214	5	lasso	0.14574	2.38E-17	-3.2303	0.00124
Brain_Cerebellum	/Users/calliao/fusion_twas-master/GTEx.Brain_Cerebellum.P01/Brain_Cerebellum/Brain_Cerebellum.ENSG00000145020.10.wgt.RDat	AMT	3	4.95E+07	4.95E+07	0.4942	rs9870755	4.43	rs1464569	4.91E-01	-8.98	3.279	288	43	enet	0.07384	1.12E-26	-3.22799	1.25E-03
Brain_Caudate_basal_ganglia	/Users/calliao/fusion_twas-master/GTEx.Brain_Caudate_basal_ganglia.P01/Brain_Caudate_basal_ganglia/Brain_Caudate_basal_ganglia.ENSG00000261701.2.wgt.RDat	HPR	16	72097123	72111145	0.6115	rs34522712	5.34	rs2000999	0.450918	8.05	3.074	360	4	lasso	0.435927	1.79E-19	3.225784	0.001256
Brain_Putamen_basal_ganglia	/Users/calliao/fusion_twas-master/GTEx.Brain_Putamen_basal_ganglia.P01/Brain_Putamen_basal_ganglia/Brain_Putamen_basal_ganglia.ENSG00000173540.8.wgt.RDat	GMPPB	3	4.98E+07	4.98E+07	0.1584	rs9870755	4.43	rs6809879	0.06306	3.97	4.291	318	318	blup	0.01675	9.39E-02	3.2241	1.26E-03
Brain_Hippocampus	/Users/calliao/fusion_twas-master/GTEx.Brain_Hippocampus.P01/Brain_Hippocampus/Brain_Hippocampus.ENSG00000261701.2.wgt.RDat	HPR	16	72097123	72111145	0.5863	rs34522712	5.34	rs2000999	0.42783	7	3.074	360	3	lasso	0.41795	1.44E-14	3.225	0.00126
Brain_Putamen_basal_ganglia	/Users/calliao/fusion_twas-master/GTEx.Brain_Putamen_basal_ganglia.P01/Brain_Putamen_basal_ganglia/Brain_Putamen_basal_ganglia.ENSG00000226413.2.wgt.RDat	OR8T1P	12	4.88E+07	4.88E+07	0.211	rs11168599	-3.4	rs1387259	0.069727	4.07	-2.415	457	457	blup	0.04104	1.91E-02	-3.22033	0.00128
Brain_Nucleus_accumbens_basal_ganglia	/Users/calliao/fusion_twas-master/GTEx.Brain_Nucleus_accumbens_basal_ganglia.P01/Brain_Nucleus_accumbens_basal_ganglia/Brain_Nucleus_accumbens_basal_ganglia.ENSG00000133275.11.wgt.RDat	CSNK1G2	19	1941188	1981337	0.27	rs7251550	-4.03	rs7251590	0.000304	-3.28	-1.879	385	385	blup	0.02898	2.99E-02	3.21685	0.0013
Brain_Cerebellum	/Users/calliao/fusion_twas-master/GTEx.Brain_Cerebellum.P01/Brain_Cerebellum/Brain_Cerebellum.ENSG00000104774.8.wgt.RDat	MAN2B1	19	12757327	12777556	0.21	rs4804197	3.62	rs8110545	1.63E-01	-5.17	3.083	299	3	lasso	0.07384	6.56E-07	-3.22E+00	1.30E-03
Brain_Caudate_basal_ganglia	/Users/calliao/fusion_twas-master/GTEx.Brain_Caudate_basal_ganglia.P01/Brain_Caudate_basal_ganglia/Brain_Caudate_basal_ganglia.ENSG00000255050.1.wgt.RDat	RP11-661A12.9	8	1.45E+08	1.45E+08	0.2441	rs1809148	-3.21	rs1809148	1.93E-01	-5.44	-3.214	359	1	lasso	0.1673	2.35E-07	3.214	0.001309
Brain_Caudate_basal_ganglia	/Users/calliao/fusion_twas-master/GTEx.Brain_Caudate_basal_ganglia.P01/Brain_Caudate_basal_ganglia/Brain_Caudate_basal_ganglia.ENSG00000055211.8.wgt.RDat	GINM1	6	1.50E+08	1.50E+08	0.155	rs2342764	-3.49	rs11155671	0.08717	-4.44	-3.204	430	3	lasso	0.0771	4.62E-04	3.2094	0.00133
Brain_Hypothalamus	/Users/calliao/fusion_twas-master/GTEx.Brain_Hypothalamus.P01/Brain_Hypothalamus/Brain_Hypothalamus.ENSG00000267939.1.wgt.RDat	CTD-2325M2.1	19	8073613	8080909	0.328	rs8105572	2.95	rs4804249	0.056935	-4.19	-1.495	435	435	blup	0.05713	7.54E-03	3.206892	0.00134
NA	/Users/calliao/fusion_twas-master/CMC.BRAIN.RNASEQ_1/CMC.BRAIN.RNASEQ/CMC.PIP4K2A.wgt.RDat	PIP4K2A	10	2.28E+07	2.30E+07	0.1967	rs7899156	-3.35	rs1053454	1.78E-01	-9.09	-3.207	370	1	lasso	0.17606	6.39E-21	3.207	0.001341
Brain_Cerebellum	/Users/calliao/fusion_twas-master/GTEx.Brain_Cerebellum.P01/Brain_Cerebellum/Brain_Cerebellum.ENSG00000104723.16.wgt.RDat	TUSC3	8	1.53E+07	1.56E+07	0.375	rs1465372	3.33	rs354515	0.084574	-4.9	2.089	827	827	blup	0.07384	7.18E-04	-3.2069	0.001342
Brain_Cerebellar_Hemisphere	/Users/calliao/fusion_twas-master/GTEx.Brain_Cerebellar_Hemisphere.P01/Brain_Cerebellar_Hemisphere/Brain_Cerebellar_Hemisphere.ENSG00000261701.2.wgt.RDat	HPR	16	72097123	72111145	0.724	rs34522712	5.34	rs2000999	0.567411	8.42	3.074	360	3	lasso	0.54918	4.59E-23	3.20E+00	0.00135
Brain_Hippocampus	/Users/calliao/fusion_twas-master/GTEx.Brain_Hippocampus.P01/Brain_Hippocampus/Brain_Hippocampus.ENSG00000161618.5.wgt.RDat	ALDH16A1	19	49956426	49974305	0.391	rs1578944	3.13	rs11083974	0.149914	5.18	3.124	370	2	lasso	0.17086	4.28E-06	3.2051	0.00135
Brain_Cerebellum	/Users/calliao/fusion_twas-master/GTEx.Brain_Cerebellum.P01/Brain_Cerebellum/Brain_Cerebellum.ENSG00000120008.11.wgt.RDat	WDR11	10	1.23E+08	1.23E+08	0.75	rs1897195	-4.16	rs1530116	0.382693	-8.07	-3.793	645	16	lasso	0.07384	1.05E-27	3.204	0.001355
Brain_Anterior_cingulate_cortex_BA24	/Users/calliao/fusion_twas-master/GTEx.Brain_Anterior_cingulate_cortex_BA24.P01/Brain_Anterior_cingulate_cortex_BA24/Brain_Anterior_cingulate_cortex_BA24.ENSG00000239519.1.wgt.RDat	CADM2-AS1	3	8.60E+07	8.61E+07	0.2399	rs1900916	3.57	rs6549064	0.03073	-3.85	1.17	316	28	enet	0.0372	2.54E-02	-3.202	1.36E-03
Brain_Cerebellar_Hemisphere	/Users/calliao/fusion_twas-master/GTEx.Brain_Cerebellar_Hemisphere.P01/Brain_Cerebellar_Hemisphere/Brain_Cerebellar_Hemisphere.ENSG00000165113.8.wgt.RDat	GKAP1	9	8.64E+07	8.64E+07	0.3077	rs2576363	-4.53	rs296894	7.66E-02	-4.44	-4.043	547	547	blup	0.11071	9.43E-05	3.20114	0.00137
Brain_Putamen_basal_ganglia	/Users/calliao/fusion_twas-master/GTEx.Brain_Putamen_basal_ganglia.P01/Brain_Putamen_basal_ganglia/Brain_Putamen_basal_ganglia.ENSG00000055211.8.wgt.RDat	GINM1	6	1.50E+08	1.50E+08	0.146	rs2342764	-3.49	rs3798761	0.016534	-3.68	-3.39	430	5	lasso	0.0785	1.76E-03	3.20039	0.00137
Brain_Cortex	/Users/calliao/fusion_twas-master/GTEx.Brain_Cortex.P01/Brain_Cortex/Brain_Cortex.ENSG00000130695.9.wgt.RDat	CEP85	1	2.66E+07	2.66E+07	0.2718	rs10794522	4.31	rs4585968	0.060551	4.45	-2.282	429	16	enet	0.108142	5.83E-05	-3.19507	0.001398
Brain_Nucleus_accumbens_basal_ganglia	/Users/calliao/fusion_twas-master/GTEx.Brain_Nucleus_accumbens_basal_ganglia.P01/Brain_Nucleus_accumbens_basal_ganglia/Brain_Nucleus_accumbens_basal_ganglia.ENSG00000134222.12.wgt.RDat	PSRC1	1	1.10E+08	1.10E+08	0.311	rs17641977	-3.77	rs7529592	-0.000604	3.28	-0.62755	442	442	blup	0.07383	1.07E-03	3.19535	0.0014
Brain_Anterior_cingulate_cortex_BA24	/Users/calliao/fusion_twas-master/GTEx.Brain_Anterior_cingulate_cortex_BA24.P01/Brain_Anterior_cingulate_cortex_BA24/Brain_Anterior_cingulate_cortex_BA24.ENSG00000230102.3.wgt.RDat	RP11-407B7.1	3	1.94E+08	1.94E+08	0.3989	rs1873409	4.18	rs4687494	0.1487	-4.88	-2.88	493	19	enet	0.1751	3.93E-06	3.1951	1.40E-03
Brain_Cerebellar_Hemisphere	/Users/calliao/fusion_twas-master/GTEx.Brain_Cerebellar_Hemisphere.P01/Brain_Cerebellar_Hemisphere/Brain_Cerebellar_Hemisphere.ENSG00000170581.9.wgt.RDat	STAT2	12	5.67E+07	5.68E+07	0.1799	rs11612524	3.47	rs11575229	0.144856	4.51	-3.133	268	9	lasso	0.11222	8.45E-05	-3.1925	0.00141
Brain_Cerebellum	/Users/calliao/fusion_twas-master/GTEx.Brain_Cerebellum.P01/Brain_Cerebellum/Brain_Cerebellum.ENSG00000230444.1.wgt.RDat	TFAMP1	7	1.65E+06	1.65E+06	0.2554	rs13234909	4.42	rs12672891	0.022952	4.21	0.7907	345	345	blup	0.07384	4.40E-04	3.19046	0.00142
Brain_Caudate_basal_ganglia	/Users/calliao/fusion_twas-master/GTEx.Brain_Caudate_basal_ganglia.P01/Brain_Caudate_basal_ganglia/Brain_Caudate_basal_ganglia.ENSG00000132740.4.wgt.RDat	IGHMBP2	11	6.87E+07	6.87E+07	0.3521	rs11602122	-4.04	rs636049	0.279255	7.16	-2.917	408	6	lasso	0.33193	3.10E-14	-3.1911	1.42E-03
Brain_Anterior_cingulate_cortex_BA24	/Users/calliao/fusion_twas-master/GTEx.Brain_Anterior_cingulate_cortex_BA24.P01/Brain_Anterior_cingulate_cortex_BA24/Brain_Anterior_cingulate_cortex_BA24.ENSG00000092108.16.wgt.RDat	SCFD1	14	3.11E+07	3.12E+07	0.207	rs229227	-3.55	rs7154847	0.16401	4.55	-2.98	388	5	lasso	0.1548	1.50E-05	-3.18978	0.00142
Brain_Caudate_basal_ganglia	/Users/calliao/fusion_twas-master/GTEx.Brain_Caudate_basal_ganglia.P01/Brain_Caudate_basal_ganglia/Brain_Caudate_basal_ganglia.ENSG00000147813.11.wgt.RDat	NAPRT1	8	1.45E+08	1.45E+08	0.7623	rs1809148	-3.21	rs10112966	4.30E-01	-7.94	-2.241	359	15	enet	0.5344	2.18E-25	3.18895	0.001428
Brain_Cerebellum	/Users/calliao/fusion_twas-master/GTEx.Brain_Cerebellum.P01/Brain_Cerebellum/Brain_Cerebellum.ENSG00000247828.3.wgt.RDat	TMEM161B-AS1	5	8.76E+07	8.77E+07	0.3698	rs4916723	5.63	rs780404	3.20E-01	7.24	-3.171	263	4	lasso	0.07384	1.06E-14	-3.1848	0.001448
Brain_Hippocampus	/Users/calliao/fusion_twas-master/GTEx.Brain_Hippocampus.P01/Brain_Hippocampus/Brain_Hippocampus.ENSG00000270773.1.wgt.RDat	RP13-685P2.7	3	1.29E+08	1.29E+08	0.232	rs6787488	3.28	rs7427129	0.15541	4.27	3.184	297	4	lasso	0.12841	7.16E-05	3.184566	1.45E-03
Brain_Hippocampus	/Users/calliao/fusion_twas-master/GTEx.Brain_Hippocampus.P01/Brain_Hippocampus/Brain_Hippocampus.ENSG00000055211.8.wgt.RDat	GINM1	6	1.50E+08	1.50E+08	0.187	rs2342764	-3.49	rs3734295	0.047766	-4.28	-3.348	430	430	blup	0.0184	8.37E-02	3.1801	0.00147
Brain_Cortex	/Users/calliao/fusion_twas-master/GTEx.Brain_Cortex.P01/Brain_Cortex/Brain_Cortex.ENSG00000231760.2.wgt.RDat	RP11-350J20.5	6	1.50E+08	1.50E+08	0.141	rs2342764	-3.49	rs1108889	0.051459	4.56	-3.14	467	467	blup	0.107748	6.01E-05	-3.1766	0.00149
Brain_Putamen_basal_ganglia	/Users/calliao/fusion_twas-master/GTEx.Brain_Putamen_basal_ganglia.P01/Brain_Putamen_basal_ganglia/Brain_Putamen_basal_ganglia.ENSG00000196378.7.wgt.RDat	ZNF34	8	1.46E+08	1.46E+08	0.203	rs11784860	3.66	rs1209881	1.44E-01	-4.53	2.947	214	5	lasso	0.09663	5.57E-04	-3.17696	1.49E-03
Brain_Putamen_basal_ganglia	/Users/calliao/fusion_twas-master/GTEx.Brain_Putamen_basal_ganglia.P01/Brain_Putamen_basal_ganglia/Brain_Putamen_basal_ganglia.ENSG00000197345.8.wgt.RDat	MRPL21	11	6.87E+07	6.87E+07	0.663	rs11602122	-4.04	rs636049	0.444098	-7.47	-2.917	408	9	lasso	0.47842	3.61E-17	3.17491	1.50E-03
Brain_Putamen_basal_ganglia	/Users/calliao/fusion_twas-master/GTEx.Brain_Putamen_basal_ganglia.P01/Brain_Putamen_basal_ganglia/Brain_Putamen_basal_ganglia.ENSG00000178252.13.wgt.RDat	WDR6	3	4.90E+07	4.91E+07	0.2258	rs3774800	4.34	rs7626445	0.19275	4.84	3.053	263	263	blup	0.13828	3.76E-05	3.1665	1.54E-03
NA	/Users/calliao/fusion_twas-master/CMC.BRAIN.RNASEQ_1/CMC.BRAIN.RNASEQ/CMC.SNUPN.wgt.RDat	SNUPN	15	7.59E+07	7.59E+07	0.1599	rs3866545	-3.12	rs8031650	0.211009	-10.38	-3.04	224	11	enet	0.21645	7.08E-26	3.1664	0.00154
NA	/Users/calliao/fusion_twas-master/CMC.BRAIN.RNASEQ_1/CMC.BRAIN.RNASEQ/CMC.HPR.wgt.RDat	HPR	16	72097124	72111145	0.7177	rs34522712	5.34	rs2000999	0.604442	16.52	3.074	362	7	lasso	0.60845	6.95E-94	3.1669	0.001541
Brain_Nucleus_accumbens_basal_ganglia	/Users/calliao/fusion_twas-master/GTEx.Brain_Nucleus_accumbens_basal_ganglia.P01/Brain_Nucleus_accumbens_basal_ganglia/Brain_Nucleus_accumbens_basal_ganglia.ENSG00000198169.4.wgt.RDat	ZNF251	8	1.46E+08	1.46E+08	0.1171	rs11784860	3.66	rs2730059	0.021022	-3.93	3.224	218	4	lasso	0.030145	2.74E-02	-3.16606	0.00155
Brain_Hypothalamus	/Users/calliao/fusion_twas-master/GTEx.Brain_Hypothalamus.P01/Brain_Hypothalamus/Brain_Hypothalamus.ENSG00000173421.12.wgt.RDat	CCDC36	3	4.92E+07	4.93E+07	0.201	rs3774800	4.34	rs7616815	0.059145	-3.46	2.956	260	260	blup	0.10695	3.44E-04	-3.16222	1.57E-03
Brain_Hypothalamus	/Users/calliao/fusion_twas-master/GTEx.Brain_Hypothalamus.P01/Brain_Hypothalamus/Brain_Hypothalamus.ENSG00000259362.2.wgt.RDat	RP11-307C19.1	15	7.78E+07	7.78E+07	0.244	rs7178572	-3.59	rs869301	0.006974	-4.05	-3.08	302	302	blup	0.08997	9.92E-04	3.1611	0.00157
Brain_Cortex	/Users/calliao/fusion_twas-master/GTEx.Brain_Cortex.P01/Brain_Cortex/Brain_Cortex.ENSG00000167081.12.wgt.RDat	PBX3	9	1.29E+08	1.29E+08	0.1515	rs3122938	3.39	rs577026	1.11E-03	3.44	2.215	381	381	blup	0.033718	1.86E-02	3.15834	0.001587
Brain_Cerebellum	/Users/calliao/fusion_twas-master/GTEx.Brain_Cerebellum.P01/Brain_Cerebellum/Brain_Cerebellum.ENSG00000059691.7.wgt.RDat	PET112	4	1.53E+08	1.53E+08	0.38	rs17361412	4.42	rs2406973	0.274645	-6.75	-3.238	392	5	lasso	0.07384	1.98E-12	3.15774	1.59E-03
Brain_Cerebellar_Hemisphere	/Users/calliao/fusion_twas-master/GTEx.Brain_Cerebellar_Hemisphere.P01/Brain_Cerebellar_Hemisphere/Brain_Cerebellar_Hemisphere.ENSG00000147804.5.wgt.RDat	SLC39A4	8	1.46E+08	1.46E+08	0.2	rs11784860	3.66	rs2242268	0.14266	-5.02	2.76	182	182	blup	0.10215	1.75E-04	-3.15709	0.001594
Brain_Cerebellum	/Users/calliao/fusion_twas-master/GTEx.Brain_Cerebellum.P01/Brain_Cerebellum/Brain_Cerebellum.ENSG00000261701.2.wgt.RDat	HPR	16	72097123	72111145	0.7716	rs34522712	5.34	rs2000999	0.59016	9.49	3.074	360	6	lasso	0.07384	1.21E-30	3.15706	0.001594
NA	/Users/calliao/fusion_twas-master/CMC.BRAIN.RNASEQ_1/CMC.BRAIN.RNASEQ/CMC.CALN1.wgt.RDat	CALN1	7	7.12E+07	7.19E+07	0.0492	rs2944839	-4.36	rs2968538	0.021019	-4.58	3.373	537	4	lasso	0.01233	1.03E-02	-3.15656	0.001596
Brain_Cortex	/Users/calliao/fusion_twas-master/GTEx.Brain_Cortex.P01/Brain_Cortex/Brain_Cortex.ENSG00000119414.7.wgt.RDat	PPP6C	9	1.28E+08	1.28E+08	0.109	rs3122938	3.39	rs608895	6.73E-02	-3.92	-1.799	322	322	blup	0.064175	1.76E-03	3.15612	0.001599
Brain_Putamen_basal_ganglia	/Users/calliao/fusion_twas-master/GTEx.Brain_Putamen_basal_ganglia.P01/Brain_Putamen_basal_ganglia/Brain_Putamen_basal_ganglia.ENSG00000171574.13.wgt.RDat	ZNF584	19	58912871	58929694	0.218	rs159867	3.64	rs3794971	3.94E-02	-3.7	-2.262	314	314	blup	0.04508	1.47E-02	3.1547	0.001607
Brain_Cerebellar_Hemisphere	/Users/calliao/fusion_twas-master/GTEx.Brain_Cerebellar_Hemisphere.P01/Brain_Cerebellar_Hemisphere/Brain_Cerebellar_Hemisphere.ENSG00000131023.8.wgt.RDat	LATS1	6	1.50E+08	1.50E+08	0.1118	rs2342764	-3.49	rs11155662	0.040934	4.11	-3.274	462	2	lasso	0.0443	1.08E-02	-3.15338	0.001614
Brain_Hypothalamus	/Users/calliao/fusion_twas-master/GTEx.Brain_Hypothalamus.P01/Brain_Hypothalamus/Brain_Hypothalamus.ENSG00000257303.1.wgt.RDat	RP11-977G19.11	12	5.67E+07	5.67E+07	0.349	rs41392645	-3.33	rs11171803	3.51E-01	-6.16	-3.246	260	24	enet	0.3256	8.41E-11	3.15146	0.001625
Brain_Cortex	/Users/calliao/fusion_twas-master/GTEx.Brain_Cortex.P01/Brain_Cortex/Brain_Cortex.ENSG00000232352.1.wgt.RDat	SEMA3B-AS1	3	5.03E+07	5.03E+07	0.2054	rs9870755	4.43	rs3806708	-0.004996	3.44	-2.629	337	8	enet	-0.00404	4.98E-01	-3.15113	1.63E-03
Brain_Amygdala	/Users/calliao/fusion_twas-master/GTEx.Brain_Amygdala.P01/Brain_Amygdala/Brain_Amygdala.ENSG00000214401.4.wgt.RDat	KANSL1-AS1	17	44270942	44274089	0.395	rs8072451	2.74	rs8072451	3.18E-01	5.58	2.739	28	7	enet	0.35519	6.80E-10	3.1512	0.00163
Brain_Putamen_basal_ganglia	/Users/calliao/fusion_twas-master/GTEx.Brain_Putamen_basal_ganglia.P01/Brain_Putamen_basal_ganglia/Brain_Putamen_basal_ganglia.ENSG00000230102.3.wgt.RDat	RP11-407B7.1	3	1.94E+08	1.94E+08	0.4793	rs1873409	4.18	rs9874421	0.26824	-5.92	-3.147	493	7	lasso	0.26029	7.48E-09	3.1494	1.64E-03
Brain_Amygdala	/Users/calliao/fusion_twas-master/GTEx.Brain_Amygdala.P01/Brain_Amygdala/Brain_Amygdala.ENSG00000260490.2.wgt.RDat	RP11-265N6.3	15	4.29E+07	4.29E+07	0.345	rs17718539	-3.7	rs1679008	-0.01164	3.02	2.576	325	21	enet	0.07147	7.07E-03	3.14811	0.001643
Brain_Putamen_basal_ganglia	/Users/calliao/fusion_twas-master/GTEx.Brain_Putamen_basal_ganglia.P01/Brain_Putamen_basal_ganglia/Brain_Putamen_basal_ganglia.ENSG00000213672.3.wgt.RDat	NCKIPSD	3	4.87E+07	4.87E+07	0.2889	rs17080138	4.22	rs6442130	0.27051	-6.29	3.029	265	15	enet	0.30376	2.65E-10	-3.1471	1.65E-03
NA	/Users/calliao/fusion_twas-master/CMC.BRAIN.RNASEQ_1/CMC.BRAIN.RNASEQ/CMC.PAN2.wgt.RDat	PAN2	12	5.67E+07	5.67E+07	0.0484	rs41392645	-3.33	rs17118403	0.071393	6.1	-3.146	264	3	lasso	0.06155	5.45E-08	-3.14638	1.65E-03
Brain_Nucleus_accumbens_basal_ganglia	/Users/calliao/fusion_twas-master/GTEx.Brain_Nucleus_accumbens_basal_ganglia.P01/Brain_Nucleus_accumbens_basal_ganglia/Brain_Nucleus_accumbens_basal_ganglia.ENSG00000196072.7.wgt.RDat	BLOC1S2	10	1.02E+08	1.02E+08	0.393	rs6584356	3.69	rs7073610	0.300626	-6.62	3.11	410	8	lasso	0.29591	1.62E-11	-3.14526	0.001659
Brain_Frontal_Cortex_BA9	/Users/calliao/fusion_twas-master/GTEx.Brain_Frontal_Cortex_BA9.P01/Brain_Frontal_Cortex_BA9/Brain_Frontal_Cortex_BA9.ENSG00000102967.7.wgt.RDat	DHODH	16	72042487	72058954	0.41	rs34522712	5.34	rs7195958	0.22574	-5.45	-2.364	370	370	blup	0.21993	5.79E-08	3.1458	0.00166
Brain_Caudate_basal_ganglia	/Users/calliao/fusion_twas-master/GTEx.Brain_Caudate_basal_ganglia.P01/Brain_Caudate_basal_ganglia/Brain_Caudate_basal_ganglia.ENSG00000176700.15.wgt.RDat	SCAND2P	15	8.52E+07	8.52E+07	0.1683	rs12443381	3.04	rs4842977	0.05915	4.54	-2.253	375	375	blup	0.0982	8.18E-05	-3.1448	0.001662
NA	/Users/calliao/fusion_twas-master/CMC.BRAIN.RNASEQ_1/CMC.BRAIN.RNASEQ/CMC.TRABD.wgt.RDat	TRABD	22	50624358	50638027	0.067	rs1076780	-3.2	rs137906	0.00236	3.71	-1.228	396	20	enet	0.01417	6.47E-03	-3.142228	0.001677
Brain_Anterior_cingulate_cortex_BA24	/Users/calliao/fusion_twas-master/GTEx.Brain_Anterior_cingulate_cortex_BA24.P01/Brain_Anterior_cingulate_cortex_BA24/Brain_Anterior_cingulate_cortex_BA24.ENSG00000160716.4.wgt.RDat	CHRNB2	1	1.55E+08	1.55E+08	0.464	rs6696760	-3.44	rs2131902	0.128417	-4.23	-3.102	424	8	lasso	0.05513	8.27E-03	3.14151	0.001681
Brain_Hypothalamus	/Users/calliao/fusion_twas-master/GTEx.Brain_Hypothalamus.P01/Brain_Hypothalamus/Brain_Hypothalamus.ENSG00000270081.1.wgt.RDat	RP5-935K16.1	2	1.29E+08	1.29E+08	0.278	rs17262062	3.52	rs13018398	0.190081	-5.2	2.902	370	5	lasso	0.2371	6.28E-08	-3.1383	0.001699
Brain_Cerebellum	/Users/calliao/fusion_twas-master/GTEx.Brain_Cerebellum.P01/Brain_Cerebellum/Brain_Cerebellum.ENSG00000178252.13.wgt.RDat	WDR6	3	4.90E+07	4.91E+07	0.3997	rs3774800	4.34	rs7626445	3.77E-01	7.87	3.053	263	8	lasso	0.07384	3.42E-17	3.1371	1.71E-03
Brain_Putamen_basal_ganglia	/Users/calliao/fusion_twas-master/GTEx.Brain_Putamen_basal_ganglia.P01/Brain_Putamen_basal_ganglia/Brain_Putamen_basal_ganglia.ENSG00000241288.3.wgt.RDat	RP11-379B18.5	3	1.26E+08	1.26E+08	0.3394	rs1127717	-4.25	rs9859596	0.0847	4.06	2.779	401	7	lasso	0.0746	2.26E-03	3.1368	1.71E-03
Brain_Cortex	/Users/calliao/fusion_twas-master/GTEx.Brain_Cortex.P01/Brain_Cortex/Brain_Cortex.ENSG00000163006.7.wgt.RDat	CCDC138	2	1.09E+08	1.10E+08	0.1532	rs7568610	3.55	rs13430225	0.083495	-4.35	3.135	355	2	lasso	0.0311	2.29E-02	-3.13479	0.00172
Brain_Frontal_Cortex_BA9	/Users/calliao/fusion_twas-master/GTEx.Brain_Frontal_Cortex_BA9.P01/Brain_Frontal_Cortex_BA9/Brain_Frontal_Cortex_BA9.ENSG00000120088.10.wgt.RDat	CRHR1	17	43699267	43913194	0.295	rs8072451	2.74	rs11012	8.30E-03	3.38	2.327	92	36	enet	0.08787	6.87E-04	3.13381	0.00173
Brain_Hypothalamus	/Users/calliao/fusion_twas-master/GTEx.Brain_Hypothalamus.P01/Brain_Hypothalamus/Brain_Hypothalamus.ENSG00000230102.3.wgt.RDat	RP11-407B7.1	3	1.94E+08	1.94E+08	0.371	rs1873409	4.18	rs4687494	0.043884	-4.19	-2.88	493	6	lasso	0.11273	2.40E-04	3.13184	1.74E-03
Brain_Putamen_basal_ganglia	/Users/calliao/fusion_twas-master/GTEx.Brain_Putamen_basal_ganglia.P01/Brain_Putamen_basal_ganglia/Brain_Putamen_basal_ganglia.ENSG00000203722.3.wgt.RDat	RAET1G	6	1.50E+08	1.50E+08	0.248	rs2342764	-3.49	rs9383940	0.091162	4.61	-2.308	524	524	blup	0.1065	2.96E-04	-3.12969	0.00175
Brain_Hypothalamus	/Users/calliao/fusion_twas-master/GTEx.Brain_Hypothalamus.P01/Brain_Hypothalamus/Brain_Hypothalamus.ENSG00000247828.3.wgt.RDat	TMEM161B-AS1	5	8.76E+07	8.77E+07	0.398	rs4916723	5.63	rs780404	0.336574	6.07	-3.171	255	5	lasso	0.31354	2.17E-10	-3.129509	0.00175
NA	/Users/calliao/fusion_twas-master/CMC.BRAIN.RNASEQ_1/CMC.BRAIN.RNASEQ/CMC.NUB1.wgt.RDat	NUB1	7	1.51E+08	1.51E+08	0.1467	rs2108725	-4.06	rs386956	0.084955	7.41	-3.747	555	6	lasso	0.13448	4.70E-16	-3.1297	0.00175
NA	/Users/calliao/fusion_twas-master/CMC.BRAIN.RNASEQ_1/CMC.BRAIN.RNASEQ/CMC.COMMD4.wgt.RDat	COMMD4	15	7.56E+07	7.56E+07	0.0626	rs3866545	-3.12	rs9673084	0.041419	5.15	-2.869	246	3	lasso	0.04441	3.70E-06	-3.12746	0.00176
NA	/Users/calliao/fusion_twas-master/CMC.BRAIN.RNASEQ_1/CMC.BRAIN.RNASEQ/CMC.LHFP.wgt.RDat	LHFP	13	3.99E+07	4.02E+07	0.0931	rs7992271	3.79	rs1185801	0.04405	-5.83	2.428	689	28	enet	0.084384	1.84E-10	-3.1255	0.00177
Brain_Cerebellum	/Users/calliao/fusion_twas-master/GTEx.Brain_Cerebellum.P01/Brain_Cerebellum/Brain_Cerebellum.ENSG00000160957.8.wgt.RDat	RECQL4	8	1.46E+08	1.46E+08	0.1246	rs11784860	3.66	rs4251689	0.035222	3.88	3.005	208	208	blup	0.07384	2.05E-02	3.1258	0.001773
Brain_Caudate_basal_ganglia	/Users/calliao/fusion_twas-master/GTEx.Brain_Caudate_basal_ganglia.P01/Brain_Caudate_basal_ganglia/Brain_Caudate_basal_ganglia.ENSG00000128534.3.wgt.RDat	NAA38	7	1.18E+08	1.18E+08	0.1834	rs41943	3.72	rs917761	0.032733	-4.04	-2.615	342	342	blup	0.05717	2.34E-03	3.12351	0.001787
Brain_Caudate_basal_ganglia	/Users/calliao/fusion_twas-master/GTEx.Brain_Caudate_basal_ganglia.P01/Brain_Caudate_basal_ganglia/Brain_Caudate_basal_ganglia.ENSG00000231760.2.wgt.RDat	RP11-350J20.5	6	1.50E+08	1.50E+08	0.2549	rs2342764	-3.49	rs9767713	0.13993	5.11	-3.397	466	30	enet	0.1711	1.69E-07	-3.1238	0.00179
Brain_Frontal_Cortex_BA9	/Users/calliao/fusion_twas-master/GTEx.Brain_Frontal_Cortex_BA9.P01/Brain_Frontal_Cortex_BA9/Brain_Frontal_Cortex_BA9.ENSG00000132394.6.wgt.RDat	EEFSEC	3	1.28E+08	1.28E+08	0.3097	rs9855048	3.94	rs2687729	0.156898	-4.8	-2.208	377	8	lasso	0.13148	3.48E-05	3.1231	1.79E-03
Brain_Substantia_nigra	/Users/calliao/fusion_twas-master/GTEx.Brain_Substantia_nigra.P01/Brain_Substantia_nigra/Brain_Substantia_nigra.ENSG00000140830.4.wgt.RDat	TXNL4B	16	72078188	72128295	0.31	rs34522712	5.34	rs2000999	0.19804	4.06	3.074	350	3	lasso	0.13121	6.09E-04	3.1225	0.00179
Brain_Cerebellum	/Users/calliao/fusion_twas-master/GTEx.Brain_Cerebellum.P01/Brain_Cerebellum/Brain_Cerebellum.ENSG00000092439.9.wgt.RDat	TRPM7	15	5.08E+07	5.10E+07	0.104	rs12441734	4.04	rs7165721	2.50E-02	4	-2.667	346	346	blup	0.07384	6.15E-04	-3.119934	1.81E-03
Brain_Amygdala	/Users/calliao/fusion_twas-master/GTEx.Brain_Amygdala.P01/Brain_Amygdala/Brain_Amygdala.ENSG00000271275.1.wgt.RDat	AC007326.9	22	18984651	18985108	0.324	rs5993606	-3.22	rs2073776	0.053774	3.89	1.959	428	428	blup	0.0567	1.50E-02	3.1184	0.00182
NA	/Users/calliao/fusion_twas-master/CMC.BRAIN.RNASEQ_1/CMC.BRAIN.RNASEQ/CMC.ALDH16A1.wgt.RDat	ALDH16A1	19	49956472	49974305	0.3078	rs1578944	3.13	rs1578944	3.37E-01	12.48	3.134	372	4	lasso	0.33753	2.26E-42	3.117	1.83E-03
Brain_Putamen_basal_ganglia	/Users/calliao/fusion_twas-master/GTEx.Brain_Putamen_basal_ganglia.P01/Brain_Putamen_basal_ganglia/Brain_Putamen_basal_ganglia.ENSG00000156113.16.wgt.RDat	KCNMA1	10	7.86E+07	7.94E+07	0.369	rs1473966	-3.52	rs2673489	0.29648	5.98	-3.185	532	10	enet	0.23573	4.56E-08	-3.11567	0.00184
Brain_Cortex	/Users/calliao/fusion_twas-master/GTEx.Brain_Cortex.P01/Brain_Cortex/Brain_Cortex.ENSG00000196072.7.wgt.RDat	BLOC1S2	10	1.02E+08	1.02E+08	0.505	rs6584356	3.69	rs7073610	0.499661	-8.28	3.11	410	2	lasso	0.47787	1.02E-20	-3.113467	0.001849
Brain_Substantia_nigra	/Users/calliao/fusion_twas-master/GTEx.Brain_Substantia_nigra.P01/Brain_Substantia_nigra/Brain_Substantia_nigra.ENSG00000196072.7.wgt.RDat	BLOC1S2	10	1.02E+08	1.02E+08	0.721	rs6584356	3.69	rs7912400	0.4047	-6.19	3.075	410	11	lasso	0.47707	1.13E-12	-3.114	0.00185
Brain_Cerebellum	/Users/calliao/fusion_twas-master/GTEx.Brain_Cerebellum.P01/Brain_Cerebellum/Brain_Cerebellum.ENSG00000143442.17.wgt.RDat	POGZ	1	1.51E+08	1.51E+08	0.3934	rs3828057	2.94	rs11204819	1.87E-01	6.58	-2.77	348	348	blup	0.07384	1.54E-10	-3.11211	1.86E-03
Brain_Putamen_basal_ganglia	/Users/calliao/fusion_twas-master/GTEx.Brain_Putamen_basal_ganglia.P01/Brain_Putamen_basal_ganglia/Brain_Putamen_basal_ganglia.ENSG00000143575.10.wgt.RDat	HAX1	1	1.54E+08	1.54E+08	0.23	rs6696760	-3.44	rs11265040	0.058879	-3.94	2.392	353	353	blup	0.08498	1.17E-03	-3.11199	1.86E-03
Brain_Cerebellum	/Users/calliao/fusion_twas-master/GTEx.Brain_Cerebellum.P01/Brain_Cerebellum/Brain_Cerebellum.ENSG00000164068.11.wgt.RDat	RNF123	3	4.97E+07	4.98E+07	0.3408	rs9870755	4.43	rs7634902	3.35E-01	7.35	1.851	316	316	blup	0.07384	5.82E-13	3.11237	1.86E-03
Brain_Frontal_Cortex_BA9	/Users/calliao/fusion_twas-master/GTEx.Brain_Frontal_Cortex_BA9.P01/Brain_Frontal_Cortex_BA9/Brain_Frontal_Cortex_BA9.ENSG00000254473.1.wgt.RDat	RP11-522I20.3	9	8.63E+07	8.63E+07	0.4061	rs2576363	-4.53	rs4242623	1.49E-02	-3.67	3.292	523	523	blup	0.07488	1.65E-03	-3.1115	0.00186
NA	/Users/calliao/fusion_twas-master/CMC.BRAIN.RNASEQ_1/CMC.BRAIN.RNASEQ/CMC.ANO10.wgt.RDat	ANO10	3	4.34E+07	4.37E+07	0.1449	rs7650267	4.13	rs2054554	0.111824	-7.37	3.076	461	461	blup	0.12037	1.89E-14	-3.1107	1.87E-03
Brain_Amygdala	/Users/calliao/fusion_twas-master/GTEx.Brain_Amygdala.P01/Brain_Amygdala/Brain_Amygdala.ENSG00000174353.13.wgt.RDat	STAG3L3	7	7.24E+07	7.25E+07	0.202	rs6957049	-3.01	rs1861014	5.72E-02	3.79	1.816	92	16	enet	0.12064	5.76E-04	3.1105	0.00187
Brain_Cerebellum	/Users/calliao/fusion_twas-master/GTEx.Brain_Cerebellum.P01/Brain_Cerebellum/Brain_Cerebellum.ENSG00000100154.10.wgt.RDat	TTC28	22	28374004	29075853	0.473	rs9625533	-2.5	rs5762730	0.258634	-6.77	-2.415	303	32	enet	0.07384	1.22E-12	3.10988	0.00187
Brain_Caudate_basal_ganglia	/Users/calliao/fusion_twas-master/GTEx.Brain_Caudate_basal_ganglia.P01/Brain_Caudate_basal_ganglia/Brain_Caudate_basal_ganglia.ENSG00000241361.4.wgt.RDat	SLC25A24P1	1	1.09E+08	1.09E+08	0.247	rs4970822	-3.03	rs4970822	1.20E-01	4.3	-3.027	347	4	lasso	0.044435	6.60E-03	-3.1096	1.87E-03
Brain_Nucleus_accumbens_basal_ganglia	/Users/calliao/fusion_twas-master/GTEx.Brain_Nucleus_accumbens_basal_ganglia.P01/Brain_Nucleus_accumbens_basal_ganglia/Brain_Nucleus_accumbens_basal_ganglia.ENSG00000117395.6.wgt.RDat	EBNA1BP2	1	4.36E+07	4.37E+07	0.236	rs12410155	-7.12	rs559834	0.063714	4.08	-2.626	453	453	blup	0.04614	8.30E-03	-3.1084	0.00188
Brain_Putamen_basal_ganglia	/Users/calliao/fusion_twas-master/GTEx.Brain_Putamen_basal_ganglia.P01/Brain_Putamen_basal_ganglia/Brain_Putamen_basal_ganglia.ENSG00000161618.5.wgt.RDat	ALDH16A1	19	49956426	49974305	0.464	rs1578944	3.13	rs1578944	2.40E-01	5.43	3.134	370	4	lasso	0.19556	7.88E-07	3.1075	0.001887
Brain_Amygdala	/Users/calliao/fusion_twas-master/GTEx.Brain_Amygdala.P01/Brain_Amygdala/Brain_Amygdala.ENSG00000099330.4.wgt.RDat	OCEL1	19	17337013	17340028	0.402	rs7259348	3.3	rs8112434	-0.01132	-3.26	0.716	413	413	blup	0.05828	1.38E-02	-3.10622	0.00189
Brain_Substantia_nigra	/Users/calliao/fusion_twas-master/GTEx.Brain_Substantia_nigra.P01/Brain_Substantia_nigra/Brain_Substantia_nigra.ENSG00000071894.10.wgt.RDat	CPSF1	8	1.46E+08	1.46E+08	0.802	rs11784860	3.66	rs7838766	0.44472	-6.36	2.431	185	18	enet	0.493016	3.38E-13	-3.1	1.93E-03
NA	/Users/calliao/fusion_twas-master/CMC.BRAIN.RNASEQ_1/CMC.BRAIN.RNASEQ/CMC.LATS1.wgt.RDat	LATS1	6	1.50E+08	1.50E+08	0.0729	rs2342764	-3.49	rs9767105	3.31E-02	5.83	-3.396	487	11	enet	0.079461	6.34E-10	-3.09949	0.001939
Brain_Substantia_nigra	/Users/calliao/fusion_twas-master/GTEx.Brain_Substantia_nigra.P01/Brain_Substantia_nigra/Brain_Substantia_nigra.ENSG00000257303.1.wgt.RDat	RP11-977G19.11	12	5.67E+07	5.67E+07	0.52	rs41392645	-3.33	rs11575229	0.17073	-4.62	-3.133	256	16	lasso	0.22568	5.79E-06	3.0993	0.00194
NA	/Users/calliao/fusion_twas-master/CMC.BRAIN.RNASEQ_1/CMC.BRAIN.RNASEQ/CMC.STAU1.wgt.RDat	STAU1	20	47729875	47805288	0.0878	rs6019361	3.51	rs4810896	-0.000547	3.97	2.523	500	500	bslmm	0.013017	8.68E-03	3.0988	0.001943
Brain_Nucleus_accumbens_basal_ganglia	/Users/calliao/fusion_twas-master/GTEx.Brain_Nucleus_accumbens_basal_ganglia.P01/Brain_Nucleus_accumbens_basal_ganglia/Brain_Nucleus_accumbens_basal_ganglia.ENSG00000244041.3.wgt.RDat	LINC01011	6	2.99E+06	2.99E+06	0.298	rs10498660	3.4	rs17136068	0.047042	-3.91	-1.312	683	683	blup	0.03859	1.45E-02	-3.0985	0.001945
Brain_Putamen_basal_ganglia	/Users/calliao/fusion_twas-master/GTEx.Brain_Putamen_basal_ganglia.P01/Brain_Putamen_basal_ganglia/Brain_Putamen_basal_ganglia.ENSG00000270081.1.wgt.RDat	RP5-935K16.1	2	1.29E+08	1.29E+08	0.385	rs17262062	3.52	rs17600636	0.282334	-5.91	2.434	370	3	lasso	0.366721	1.45E-12	-3.0982	1.95E-03
Brain_Cerebellar_Hemisphere	/Users/calliao/fusion_twas-master/GTEx.Brain_Cerebellar_Hemisphere.P01/Brain_Cerebellar_Hemisphere/Brain_Cerebellar_Hemisphere.ENSG00000204091.3.wgt.RDat	TDRG1	6	4.03E+07	4.03E+07	0.4639	rs16893884	4.42	rs7766143	0.139975	-5.34	-3.487	632	8	lasso	0.1531	4.17E-06	3.09662	0.001957
Brain_Nucleus_accumbens_basal_ganglia	/Users/calliao/fusion_twas-master/GTEx.Brain_Nucleus_accumbens_basal_ganglia.P01/Brain_Nucleus_accumbens_basal_ganglia/Brain_Nucleus_accumbens_basal_ganglia.ENSG00000145020.10.wgt.RDat	AMT	3	4.95E+07	4.95E+07	0.4436	rs9870755	4.43	rs1464569	0.282715	-6.27	3.279	288	7	lasso	0.26983	1.71E-10	-3.0953	1.97E-03
Brain_Cerebellar_Hemisphere	/Users/calliao/fusion_twas-master/GTEx.Brain_Cerebellar_Hemisphere.P01/Brain_Cerebellar_Hemisphere/Brain_Cerebellar_Hemisphere.ENSG00000257303.1.wgt.RDat	RP11-977G19.11	12	5.67E+07	5.67E+07	0.176	rs41392645	-3.33	rs17118431	0.089525	-4.49	-3.31	259	5	lasso	0.11234	8.38E-05	3.0947	0.00197
Brain_Cerebellar_Hemisphere	/Users/calliao/fusion_twas-master/GTEx.Brain_Cerebellar_Hemisphere.P01/Brain_Cerebellar_Hemisphere/Brain_Cerebellar_Hemisphere.ENSG00000196072.7.wgt.RDat	BLOC1S2	10	1.02E+08	1.02E+08	0.417	rs6584356	3.69	rs7912400	0.355194	-6.9	3.075	410	7	lasso	0.35162	2.40E-13	-3.09332	0.001979
NA	/Users/calliao/fusion_twas-master/CMC.BRAIN.RNASEQ_1/CMC.BRAIN.RNASEQ/CMC.ATP13A2.wgt.RDat	ATP13A2	1	1.73E+07	1.73E+07	0.0821	rs6691985	-3.32	rs7513616	6.40E-02	6.2	3.282	348	5	lasso	0.079152	6.85E-10	3.0931	1.98E-03
Brain_Cortex	/Users/calliao/fusion_twas-master/GTEx.Brain_Cortex.P01/Brain_Cortex/Brain_Cortex.ENSG00000214043.3.wgt.RDat	RP5-944M2.3	12	1.27E+08	1.27E+08	0.4112	rs1476797	3.4	rs17577161	1.19E-01	-5.19	2.706	605	605	blup	0.14666	2.72E-06	-3.09137	1.99E-03
Brain_Putamen_basal_ganglia	/Users/calliao/fusion_twas-master/GTEx.Brain_Putamen_basal_ganglia.P01/Brain_Putamen_basal_ganglia/Brain_Putamen_basal_ganglia.ENSG00000143603.14.wgt.RDat	KCNN3	1	1.55E+08	1.55E+08	0.233	rs6696760	-3.44	rs705094	0.030193	-3.79	-2.607	419	419	blup	0.07529	2.16E-03	3.08822	2.01E-03
Brain_Frontal_Cortex_BA9	/Users/calliao/fusion_twas-master/GTEx.Brain_Frontal_Cortex_BA9.P01/Brain_Frontal_Cortex_BA9/Brain_Frontal_Cortex_BA9.ENSG00000144161.8.wgt.RDat	ZC3H8	2	1.13E+08	1.13E+08	0.1894	rs11674953	-3.24	rs13390931	0.06253	-4.13	-2.467	348	7	lasso	0.077529	1.38E-03	3.088	0.002015
Brain_Hippocampus	/Users/calliao/fusion_twas-master/GTEx.Brain_Hippocampus.P01/Brain_Hippocampus/Brain_Hippocampus.ENSG00000105928.9.wgt.RDat	DFNA5	7	2.47E+07	2.48E+07	0.402	rs2721798	3.72	rs2721809	0.306135	5.95	3.169	629	3	lasso	0.2709	3.38E-09	3.08593	0.00203
Brain_Caudate_basal_ganglia	/Users/calliao/fusion_twas-master/GTEx.Brain_Caudate_basal_ganglia.P01/Brain_Caudate_basal_ganglia/Brain_Caudate_basal_ganglia.ENSG00000000419.8.wgt.RDat	DPM1	20	49551404	49575092	0.206	rs6063533	-3.24	rs6067579	0.00209	-3.9	-0.882	475	475	blup	0.0302	2.12E-02	3.08481	0.00204
Brain_Cortex	/Users/calliao/fusion_twas-master/GTEx.Brain_Cortex.P01/Brain_Cortex/Brain_Cortex.ENSG00000171084.11.wgt.RDat	FAM86JP	3	1.26E+08	1.26E+08	0.5889	rs1127717	-4.25	rs9821905	0.373111	7.8	-1.427	408	5	lasso	0.51391	8.50E-23	-3.08451	2.04E-03
Brain_Putamen_basal_ganglia	/Users/calliao/fusion_twas-master/GTEx.Brain_Putamen_basal_ganglia.P01/Brain_Putamen_basal_ganglia/Brain_Putamen_basal_ganglia.ENSG00000261701.2.wgt.RDat	HPR	16	72097123	72111145	0.579	rs34522712	5.34	rs2000999	0.499132	7.45	3.074	360	5	lasso	0.4724	6.73E-17	3.0837	0.002045
Brain_Cortex	/Users/calliao/fusion_twas-master/GTEx.Brain_Cortex.P01/Brain_Cortex/Brain_Cortex.ENSG00000184277.8.wgt.RDat	TM2D3	15	1.02E+08	1.02E+08	0.372	rs2073595	2.49	rs12907459	0.175086	6.04	1.763	436	436	blup	0.161454	8.14E-07	3.0822	0.002055
NA	/Users/calliao/fusion_twas-master/CMC.BRAIN.RNASEQ_1/CMC.BRAIN.RNASEQ/CMC.CHST9.wgt.RDat	CHST9	18	24495594	24765302	0.1826	rs7229677	4.28	rs1352037	0.104699	7.3	2.059	726	726	bslmm	0.16812	5.65E-20	3.0814	2.06E-03
Brain_Frontal_Cortex_BA9	/Users/calliao/fusion_twas-master/GTEx.Brain_Frontal_Cortex_BA9.P01/Brain_Frontal_Cortex_BA9/Brain_Frontal_Cortex_BA9.ENSG00000105928.9.wgt.RDat	DFNA5	7	2.47E+07	2.48E+07	0.382	rs2721798	3.72	rs876308	0.184098	6	3.262	630	3	lasso	0.25342	4.36E-09	3.08163	0.00206
NA	/Users/calliao/fusion_twas-master/CMC.BRAIN.RNASEQ_1/CMC.BRAIN.RNASEQ/CMC.NUDCD1.wgt.RDat	NUDCD1	8	1.10E+08	1.10E+08	0.0669	rs12678956	-3.87	rs4735098	0.063434	-5.76	-3.219	385	13	lasso	0.05894	1.04E-07	3.08211	0.00206
Brain_Substantia_nigra	/Users/calliao/fusion_twas-master/GTEx.Brain_Substantia_nigra.P01/Brain_Substantia_nigra/Brain_Substantia_nigra.ENSG00000174353.13.wgt.RDat	STAG3L3	7	7.24E+07	7.25E+07	0.331	rs6957049	-3.01	rs1861014	0.010888	3.38	1.816	92	4	lasso	0.115788	1.26E-03	3.07861	0.00208
Brain_Amygdala	/Users/calliao/fusion_twas-master/GTEx.Brain_Amygdala.P01/Brain_Amygdala/Brain_Amygdala.ENSG00000272853.1.wgt.RDat	RP11-398C13.6	10	1.49E+07	1.49E+07	0.442	rs11259220	4.24	rs11259108	-0.011652	-3.32	-0.405	610	610	blup	0.05104	2.00E-02	-3.0756	0.002101
Brain_Substantia_nigra	/Users/calliao/fusion_twas-master/GTEx.Brain_Substantia_nigra.P01/Brain_Substantia_nigra/Brain_Substantia_nigra.ENSG00000117118.5.wgt.RDat	SDHB	1	1.73E+07	1.74E+07	0.662	rs6691985	-3.32	rs2477137	0.071872	-3.8	2.265	359	21	enet	0.18787	3.92E-05	-3.0756	0.002101
Brain_Cortex	/Users/calliao/fusion_twas-master/GTEx.Brain_Cortex.P01/Brain_Cortex/Brain_Cortex.ENSG00000250377.1.wgt.RDat	CTC-467M3.3	5	8.80E+07	8.80E+07	0.2212	rs190982	-5.81	rs34338	0.068029	-4.29	-3.746	267	21	enet	0.06886	1.23E-03	3.07515	0.002104
Brain_Substantia_nigra	/Users/calliao/fusion_twas-master/GTEx.Brain_Substantia_nigra.P01/Brain_Substantia_nigra/Brain_Substantia_nigra.ENSG00000182600.5.wgt.RDat	C2orf82	2	2.34E+08	2.34E+08	0.474	rs1801251	3.87	rs709933	0.203498	-4.27	3.353	460	460	blup	0.118609	1.10E-03	-3.07239	0.00212
Brain_Cerebellar_Hemisphere	/Users/calliao/fusion_twas-master/GTEx.Brain_Cerebellar_Hemisphere.P01/Brain_Cerebellar_Hemisphere/Brain_Cerebellar_Hemisphere.ENSG00000250490.1.wgt.RDat	CTD-2324F15.2	5	6.31E+06	6.34E+06	0.7779	rs10058390	3.598	rs4592	0.323939	6.58	2.393	635	38	enet	0.36244	8.49E-14	3.07244	2.12E-03
Brain_Hippocampus	/Users/calliao/fusion_twas-master/GTEx.Brain_Hippocampus.P01/Brain_Hippocampus/Brain_Hippocampus.ENSG00000237773.1.wgt.RDat	AC003075.4	7	1.73E+07	1.73E+07	0.323	rs1545535	-3.03	rs10950657	-0.002962	3.3	-1.592	610	9	lasso	0.031	3.64E-02	-3.07101	0.00213
Brain_Caudate_basal_ganglia	/Users/calliao/fusion_twas-master/GTEx.Brain_Caudate_basal_ganglia.P01/Brain_Caudate_basal_ganglia/Brain_Caudate_basal_ganglia.ENSG00000131023.8.wgt.RDat	LATS1	6	1.50E+08	1.50E+08	0.1909	rs2342764	-3.49	rs3734295	0.03015	4.12	-3.348	462	18	enet	0.0531	3.26E-03	-3.0703	0.00214
Brain_Anterior_cingulate_cortex_BA24	/Users/calliao/fusion_twas-master/GTEx.Brain_Anterior_cingulate_cortex_BA24.P01/Brain_Anterior_cingulate_cortex_BA24/Brain_Anterior_cingulate_cortex_BA24.ENSG00000227799.1.wgt.RDat	AC012358.4	2	5.55E+07	5.55E+07	0.2363	rs10496043	-3.42	rs4435493	0.01693	3.58	1.535	507	507	blup	0.0204	7.52E-02	3.0688	0.00215
NA	/Users/calliao/fusion_twas-master/CMC.BRAIN.RNASEQ_1/CMC.BRAIN.RNASEQ/CMC.LOC100506990.wgt.RDat	LOC100506990	8	1.20E+07	1.24E+07	0.0803	rs10503429	4.24	rs11998678	0.025063	5.22	2.285	497	32	enet	0.05332	4.14E-07	3.06884	0.00215
Brain_Amygdala	/Users/calliao/fusion_twas-master/GTEx.Brain_Amygdala.P01/Brain_Amygdala/Brain_Amygdala.ENSG00000005156.7.wgt.RDat	LIG3	17	33307513	33332083	0.348	rs17549508	4.79	rs11080308	3.68E-02	3.87	-2.15	490	490	blup	0.09917	1.73E-03	-3.06557	0.00217
Brain_Cerebellar_Hemisphere	/Users/calliao/fusion_twas-master/GTEx.Brain_Cerebellar_Hemisphere.P01/Brain_Cerebellar_Hemisphere/Brain_Cerebellar_Hemisphere.ENSG00000164180.9.wgt.RDat	TMEM161B	5	8.75E+07	8.76E+07	0.2217	rs4916723	5.63	rs153685	0.049717	-3.83	-3.754	258	8	enet	0.07164	1.55E-03	3.06394	2.18E-03
Brain_Caudate_basal_ganglia	/Users/calliao/fusion_twas-master/GTEx.Brain_Caudate_basal_ganglia.P01/Brain_Caudate_basal_ganglia/Brain_Caudate_basal_ganglia.ENSG00000161618.5.wgt.RDat	ALDH16A1	19	49956426	49974305	0.342	rs1578944	3.13	rs13394	2.25E-01	5.94	2.965	370	4	lasso	0.218063	2.48E-09	3.06384	0.00219
Brain_Cerebellar_Hemisphere	/Users/calliao/fusion_twas-master/GTEx.Brain_Cerebellar_Hemisphere.P01/Brain_Cerebellar_Hemisphere/Brain_Cerebellar_Hemisphere.ENSG00000102606.13.wgt.RDat	ARHGEF7	13	1.12E+08	1.12E+08	0.513	rs9559946	-4.11	rs3825461	0.259706	5.88	3.038	585	11	lasso	0.1672	1.44E-06	3.06246	0.002195
NA	/Users/calliao/fusion_twas-master/CMC.BRAIN.RNASEQ_1/CMC.BRAIN.RNASEQ/CMC.BID.wgt.RDat	BID	22	18216905	18257431	0.1087	rs174313	3.24	rs2535708	0.055293	-6.99	2.592	539	12	enet	0.1186	2.99E-14	-3.061666	0.002201
Brain_Hippocampus	/Users/calliao/fusion_twas-master/GTEx.Brain_Hippocampus.P01/Brain_Hippocampus/Brain_Hippocampus.ENSG00000163492.9.wgt.RDat	CCDC141	2	1.80E+08	1.80E+08	0.2815	rs1914496	-2.95	rs6433738	-0.008132	3.46	0.221	458	458	blup	0.12326	1.00E-04	3.0614	0.002203
Brain_Cerebellum	/Users/calliao/fusion_twas-master/GTEx.Brain_Cerebellum.P01/Brain_Cerebellum/Brain_Cerebellum.ENSG00000255201.1.wgt.RDat	RP11-350N15.4	8	3.83E+07	3.83E+07	0.2506	rs6474499	-3.24	rs2932005	-0.005361	-3.34	-2.26	284	284	blup	0.07384	1.67E-04	3.0606	0.002209
NA	/Users/calliao/fusion_twas-master/CMC.BRAIN.RNASEQ_1/CMC.BRAIN.RNASEQ/CMC.FURIN.wgt.RDat	FURIN	15	9.14E+07	9.14E+07	0.122	rs11073968	3.48	rs4702	0.13511	-8.04	3.045	488	2	lasso	0.13091	1.20E-15	-3.06075	0.00221
NA	/Users/calliao/fusion_twas-master/CMC.BRAIN.RNASEQ_1/CMC.BRAIN.RNASEQ/CMC.G2E3.wgt.RDat	G2E3	14	3.10E+07	3.11E+07	0.0649	rs229227	-3.55	rs2070340	0.035595	-5.48	-2.443	397	397	blup	0.04365	4.45E-06	3.05989	0.002214
Brain_Anterior_cingulate_cortex_BA24	/Users/calliao/fusion_twas-master/GTEx.Brain_Anterior_cingulate_cortex_BA24.P01/Brain_Anterior_cingulate_cortex_BA24/Brain_Anterior_cingulate_cortex_BA24.ENSG00000225135.1.wgt.RDat	RP11-361F15.2	6	1.48E+08	1.48E+08	0.242	rs1529013	-2.81	rs9497759	-0.007507	-3.26	0.787	438	438	blup	0.0759	2.27E-03	-3.0577	2.23E-03
Brain_Cerebellar_Hemisphere	/Users/calliao/fusion_twas-master/GTEx.Brain_Cerebellar_Hemisphere.P01/Brain_Cerebellar_Hemisphere/Brain_Cerebellar_Hemisphere.ENSG00000267067.1.wgt.RDat	CTB-75G16.3	17	34990527	34991156	0.4135	rs4796289	-3.34	rs2028068	0.177073	-5.26	1.725	317	317	blup	0.14881	5.75E-06	-3.0571	0.00223
Brain_Nucleus_accumbens_basal_ganglia	/Users/calliao/fusion_twas-master/GTEx.Brain_Nucleus_accumbens_basal_ganglia.P01/Brain_Nucleus_accumbens_basal_ganglia/Brain_Nucleus_accumbens_basal_ganglia.ENSG00000260787.1.wgt.RDat	RP11-797A18.4	15	7.73E+07	7.73E+07	0.22	rs7178572	-3.59	rs11630497	0.124024	-5.34	-2.87	241	17	enet	0.17419	5.15E-07	3.05757	0.00223
Brain_Cerebellar_Hemisphere	/Users/calliao/fusion_twas-master/GTEx.Brain_Cerebellar_Hemisphere.P01/Brain_Cerebellar_Hemisphere/Brain_Cerebellar_Hemisphere.ENSG00000184206.7.wgt.RDat	GOLGA6L4	15	8.49E+07	8.49E+07	0.62	rs12443381	3.04	rs150968	0.094814	-5.86	-2.082	250	26	enet	0.320375	4.43E-12	3.05448	0.002254
Brain_Cerebellar_Hemisphere	/Users/calliao/fusion_twas-master/GTEx.Brain_Cerebellar_Hemisphere.P01/Brain_Cerebellar_Hemisphere/Brain_Cerebellar_Hemisphere.ENSG00000270720.1.wgt.RDat	RP11-84C13.2	4	9.00E+07	9.00E+07	0.265	rs1343921	-4.11	rs1708673	0.00128	-3.99	-3.08	460	34	enet	0.1218	4.21E-05	3.05362	2.26E-03
Brain_Substantia_nigra	/Users/calliao/fusion_twas-master/GTEx.Brain_Substantia_nigra.P01/Brain_Substantia_nigra/Brain_Substantia_nigra.ENSG00000067836.8.wgt.RDat	ROGDI	16	4846969	4852951	0.585	rs7200819	3.48	rs8118	0.16521	5.05	-2.073	389	18	enet	0.20329	1.81E-05	-3.0533	0.00226
Brain_Nucleus_accumbens_basal_ganglia	/Users/calliao/fusion_twas-master/GTEx.Brain_Nucleus_accumbens_basal_ganglia.P01/Brain_Nucleus_accumbens_basal_ganglia/Brain_Nucleus_accumbens_basal_ganglia.ENSG00000105519.8.wgt.RDat	CAPS	19	5911780	5915888	0.262	rs35804229	-2.71	rs1674154	-0.007374	-3.49	-2.01	385	385	blup	0.07895	7.36E-04	3.05161	0.00228
Brain_Cerebellar_Hemisphere	/Users/calliao/fusion_twas-master/GTEx.Brain_Cerebellar_Hemisphere.P01/Brain_Cerebellar_Hemisphere/Brain_Cerebellar_Hemisphere.ENSG00000215712.6.wgt.RDat	TMEM242	6	1.58E+08	1.58E+08	0.446	rs41505947	3.62	rs3199374	0.270229	-6.31	1.888	394	14	enet	0.2907	6.30E-11	-3.05032	0.002286
Brain_Caudate_basal_ganglia	/Users/calliao/fusion_twas-master/GTEx.Brain_Caudate_basal_ganglia.P01/Brain_Caudate_basal_ganglia/Brain_Caudate_basal_ganglia.ENSG00000140545.10.wgt.RDat	MFGE8	15	8.94E+07	8.95E+07	0.3446	rs875640	-2.98	rs3784752	0.01581	3.88	-1.746	459	459	blup	0.08224	3.03E-04	-3.05018	0.002287
Brain_Frontal_Cortex_BA9	/Users/calliao/fusion_twas-master/GTEx.Brain_Frontal_Cortex_BA9.P01/Brain_Frontal_Cortex_BA9/Brain_Frontal_Cortex_BA9.ENSG00000247400.3.wgt.RDat	DNAJC3-AS1	13	9.63E+07	9.63E+07	0.317	rs7338130	2.83	rs7318892	0.02327	-3.88	1.919	500	500	blup	0.0206	6.62E-02	-3.0499	2.29E-03
Brain_Cerebellar_Hemisphere	/Users/calliao/fusion_twas-master/GTEx.Brain_Cerebellar_Hemisphere.P01/Brain_Cerebellar_Hemisphere/Brain_Cerebellar_Hemisphere.ENSG00000164167.5.wgt.RDat	LSM6	4	1.47E+08	1.47E+08	0.299	rs9308199	3.91	rs1991979	0.09565	4.85	3.471	371	371	blup	0.13523	1.57E-05	3.04861	2.30E-03
Brain_Anterior_cingulate_cortex_BA24	/Users/calliao/fusion_twas-master/GTEx.Brain_Anterior_cingulate_cortex_BA24.P01/Brain_Anterior_cingulate_cortex_BA24/Brain_Anterior_cingulate_cortex_BA24.ENSG00000188672.12.wgt.RDat	RHCE	1	2.57E+07	2.58E+07	0.545	rs1053438	2.98	rs1053438	0.258835	-5.64	2.977	384	4	lasso	0.24702	2.68E-08	-3.04765	0.002306
Brain_Frontal_Cortex_BA9	/Users/calliao/fusion_twas-master/GTEx.Brain_Frontal_Cortex_BA9.P01/Brain_Frontal_Cortex_BA9/Brain_Frontal_Cortex_BA9.ENSG00000141429.9.wgt.RDat	GALNT1	18	33161081	33291798	0.252	rs9807664	2.78	rs1424412	-0.008473	3.19	0.91	349	349	blup	0.0169	8.60E-02	3.0456	0.00232
Brain_Cerebellar_Hemisphere	/Users/calliao/fusion_twas-master/GTEx.Brain_Cerebellar_Hemisphere.P01/Brain_Cerebellar_Hemisphere/Brain_Cerebellar_Hemisphere.ENSG00000273055.1.wgt.RDat	CTB-13F3.1	7	1.08E+08	1.08E+08	0.1681	rs1269662	-3.69	rs2267882	-0.0072	-3.34	1.532	524	524	blup	0.05846	3.94E-03	-3.04178	0.002352
Brain_Cortex	/Users/calliao/fusion_twas-master/GTEx.Brain_Cortex.P01/Brain_Cortex/Brain_Cortex.ENSG00000131023.8.wgt.RDat	LATS1	6	1.50E+08	1.50E+08	0.187	rs2342764	-3.49	rs9800806	0.076604	4.6	-3.354	462	14	enet	0.097288	1.36E-04	-3.0406	0.00236
Brain_Putamen_basal_ganglia	/Users/calliao/fusion_twas-master/GTEx.Brain_Putamen_basal_ganglia.P01/Brain_Putamen_basal_ganglia/Brain_Putamen_basal_ganglia.ENSG00000271904.1.wgt.RDat	CTC-498M16.4	5	8.77E+07	8.78E+07	0.222	rs190982	-5.9	rs7444298	0.244913	5.54	-2.692	256	2	lasso	0.240152	3.31E-08	-3.04048	0.002362
Brain_Amygdala	/Users/calliao/fusion_twas-master/GTEx.Brain_Amygdala.P01/Brain_Amygdala/Brain_Amygdala.ENSG00000255556.2.wgt.RDat	RP11-351I21.6	8	1.22E+07	1.22E+07	0.28	rs10503429	4.24	rs11250186	-0.00904	-3.85	-1.101	178	178	blup	0.06355	1.06E-02	3.0373	0.00239
Brain_Substantia_nigra	/Users/calliao/fusion_twas-master/GTEx.Brain_Substantia_nigra.P01/Brain_Substantia_nigra/Brain_Substantia_nigra.ENSG00000164039.10.wgt.RDat	BDH2	4	1.04E+08	1.04E+08	0.232	rs227369	-5.28	rs13133907	0.04341	3.82	-2.774	331	19	enet	0.04237	3.81E-02	-3.03429	0.00241
NA	/Users/calliao/fusion_twas-master/CMC.BRAIN.RNASEQ_1/CMC.BRAIN.RNASEQ/CMC.RAB3C.wgt.RDat	RAB3C	5	5.79E+07	5.81E+07	0.0764	rs965795	-3.13	rs425872	3.88E-02	5.31	3.064	697	4	lasso	3.94E-02	1.26E-05	3.03301	0.002421
Brain_Amygdala	/Users/calliao/fusion_twas-master/GTEx.Brain_Amygdala.P01/Brain_Amygdala/Brain_Amygdala.ENSG00000257735.1.wgt.RDat	RP11-370I10.6	12	4.87E+07	4.88E+07	0.432	rs11168599	-3.4	rs2634681	0.097196	4.03	-2.227	470	11	lasso	0.07155	7.04E-03	-3.03191	0.00243
Brain_Cortex	/Users/calliao/fusion_twas-master/GTEx.Brain_Cortex.P01/Brain_Cortex/Brain_Cortex.ENSG00000271904.1.wgt.RDat	CTC-498M16.4	5	8.77E+07	8.78E+07	0.3064	rs190982	-5.9	rs6452788	0.245085	5.89	-2.592	257	3	lasso	0.22028	5.61E-09	-3.03125	0.002435
Brain_Cerebellum	/Users/calliao/fusion_twas-master/GTEx.Brain_Cerebellum.P01/Brain_Cerebellum/Brain_Cerebellum.ENSG00000065060.12.wgt.RDat	UHRF1BP1	6	3.48E+07	3.49E+07	0.2902	rs11755671	3.64	rs9469857	0.24414	6.54	2.445	359	28	enet	0.07384	1.50E-12	3.03055	0.00244
Brain_Nucleus_accumbens_basal_ganglia	/Users/calliao/fusion_twas-master/GTEx.Brain_Nucleus_accumbens_basal_ganglia.P01/Brain_Nucleus_accumbens_basal_ganglia/Brain_Nucleus_accumbens_basal_ganglia.ENSG00000124275.10.wgt.RDat	MTRR	5	7.85E+06	7.91E+06	0.345	rs2961986	3.13	rs17243407	0.070938	-5.05	-2.861	609	6	lasso	0.089	3.50E-04	3.0294	2.45E-03
Brain_Caudate_basal_ganglia	/Users/calliao/fusion_twas-master/GTEx.Brain_Caudate_basal_ganglia.P01/Brain_Caudate_basal_ganglia/Brain_Caudate_basal_ganglia.ENSG00000030110.8.wgt.RDat	BAK1	6	33540329	33548019	0.518	rs6914422	-4.23	rs513349	0.193036	-5.56	-2.317	499	499	blup	0.1813	6.88E-08	3.0277	0.00246
Brain_Substantia_nigra	/Users/calliao/fusion_twas-master/GTEx.Brain_Substantia_nigra.P01/Brain_Substantia_nigra/Brain_Substantia_nigra.ENSG00000261701.2.wgt.RDat	HPR	16	72097123	72111145	0.629	rs34522712	5.34	rs2000999	0.47082	6.18	3.074	360	4	lasso	0.47148	1.71E-12	3.0274	0.00247
Brain_Caudate_basal_ganglia	/Users/calliao/fusion_twas-master/GTEx.Brain_Caudate_basal_ganglia.P01/Brain_Caudate_basal_ganglia/Brain_Caudate_basal_ganglia.ENSG00000258017.1.wgt.RDat	RP11-386G11.10	12	4.95E+07	4.95E+07	0.3464	rs2278069	-4.32	rs2279596	0.101452	-5.37	-2.599	309	309	blup	0.15858	5.02E-07	3.02615	0.00248
Brain_Substantia_nigra	/Users/calliao/fusion_twas-master/GTEx.Brain_Substantia_nigra.P01/Brain_Substantia_nigra/Brain_Substantia_nigra.ENSG00000105976.10.wgt.RDat	MET	7	1.16E+08	1.16E+08	0.411	rs2402120	-3.83	rs38855	0.141143	-4.78	1.737	343	37	enet	0.231763	4.22E-06	-3.02521	0.00248
Brain_Hippocampus	/Users/calliao/fusion_twas-master/GTEx.Brain_Hippocampus.P01/Brain_Hippocampus/Brain_Hippocampus.ENSG00000143552.5.wgt.RDat	NUP210L	1	1.54E+08	1.54E+08	0.149	rs884617	-3.25	rs11583896	0.027915	3.88	2.263	323	323	blup	0.07549	2.14E-03	3.02484	2.49E-03
Brain_Hippocampus	/Users/calliao/fusion_twas-master/GTEx.Brain_Hippocampus.P01/Brain_Hippocampus/Brain_Hippocampus.ENSG00000145354.5.wgt.RDat	CISD2	4	1.04E+08	1.04E+08	0.122	rs227369	-5.28	rs9994654	0.11439	-4.18	-2.724	326	13	lasso	0.052355	9.26E-03	3.024844	2.49E-03
Brain_Nucleus_accumbens_basal_ganglia	/Users/calliao/fusion_twas-master/GTEx.Brain_Nucleus_accumbens_basal_ganglia.P01/Brain_Nucleus_accumbens_basal_ganglia/Brain_Nucleus_accumbens_basal_ganglia.ENSG00000197345.8.wgt.RDat	MRPL21	11	6.87E+07	6.87E+07	0.645	rs11602122	-4.04	rs636049	0.581575	-8.67	-2.917	408	5	lasso	0.57161	2.36E-25	3.02362	2.50E-03
Brain_Hypothalamus	/Users/calliao/fusion_twas-master/GTEx.Brain_Hypothalamus.P01/Brain_Hypothalamus/Brain_Hypothalamus.ENSG00000231760.2.wgt.RDat	RP11-350J20.5	6	1.50E+08	1.50E+08	0.292	rs2342764	-3.49	rs9767555	0.145574	5.01	-3.259	466	466	blup	0.13961	4.36E-05	-3.0216	0.00251
Brain_Hippocampus	/Users/calliao/fusion_twas-master/GTEx.Brain_Hippocampus.P01/Brain_Hippocampus/Brain_Hippocampus.ENSG00000267067.1.wgt.RDat	CTB-75G16.3	17	34990527	34991156	0.231	rs4796289	-3.34	rs2028068	0.081325	-4.66	1.725	317	317	blup	0.08737	1.00E-03	-3.0212	0.002517
Brain_Anterior_cingulate_cortex_BA24	/Users/calliao/fusion_twas-master/GTEx.Brain_Anterior_cingulate_cortex_BA24.P01/Brain_Anterior_cingulate_cortex_BA24/Brain_Anterior_cingulate_cortex_BA24.ENSG00000236493.1.wgt.RDat	EIF2S2P3	10	9.44E+07	9.44E+07	0.242	rs2771256	-3.3	rs2149632	0.006414	3.64	-1.499	391	391	blup	0.04243	1.83E-02	-3.01843	0.002541
NA	/Users/calliao/fusion_twas-master/CMC.BRAIN.RNASEQ_1/CMC.BRAIN.RNASEQ/CMC.PRDX1.wgt.RDat	PRDX1	1	4.60E+07	4.60E+07	0.078	rs3893383	3.61	rs1938299	7.69E-03	3.61	2.879	289	289	blup	0.02886	1.68E-04	3.01731	2.55E-03
Brain_Cerebellum	/Users/calliao/fusion_twas-master/GTEx.Brain_Cerebellum.P01/Brain_Cerebellum/Brain_Cerebellum.ENSG00000257464.1.wgt.RDat	RP11-161H23.8	12	4.98E+07	4.98E+07	0.14	rs2278069	-4.32	rs7295556	0.005427	-3.29	-2.625	309	309	blup	0.07384	3.03E-02	3.01629	0.002559
Brain_Putamen_basal_ganglia	/Users/calliao/fusion_twas-master/GTEx.Brain_Putamen_basal_ganglia.P01/Brain_Putamen_basal_ganglia/Brain_Putamen_basal_ganglia.ENSG00000143153.8.wgt.RDat	ATP1B1	1	1.69E+08	1.69E+08	0.408	rs6665379	-3.84	rs9332643	0.023415	3.25	2.02	591	591	blup	0.08538	1.14E-03	3.01613	2.56E-03
Brain_Caudate_basal_ganglia	/Users/calliao/fusion_twas-master/GTEx.Brain_Caudate_basal_ganglia.P01/Brain_Caudate_basal_ganglia/Brain_Caudate_basal_ganglia.ENSG00000180881.15.wgt.RDat	CAPS2	12	7.57E+07	7.58E+07	0.2475	rs10506670	-3.37	rs1604382	-0.003955	-3.62	-1.451	470	470	blup	0.04652	5.56E-03	3.01656	0.00256
Brain_Cortex	/Users/calliao/fusion_twas-master/GTEx.Brain_Cortex.P01/Brain_Cortex/Brain_Cortex.ENSG00000161618.5.wgt.RDat	ALDH16A1	19	49956426	49974305	0.607	rs1578944	3.13	rs13394	0.3776	7.5	2.965	369	6	lasso	0.37586	1.64E-15	3.02E+00	0.00256
Brain_Amygdala	/Users/calliao/fusion_twas-master/GTEx.Brain_Amygdala.P01/Brain_Amygdala/Brain_Amygdala.ENSG00000010704.14.wgt.RDat	HFE	6	26087509	26098571	0.267	rs9467741	-3.62	rs9358913	0.03867	3.78	-2.835	695	7	lasso	0.0935	2.31E-03	-3.0148	0.00257
Brain_Substantia_nigra	/Users/calliao/fusion_twas-master/GTEx.Brain_Substantia_nigra.P01/Brain_Substantia_nigra/Brain_Substantia_nigra.ENSG00000227373.1.wgt.RDat	RP11-160H22.5	1	1.74E+08	1.74E+08	0.298	rs6681766	2.79	rs16846520	0.140021	4.19	-1.331	277	277	blup	0.20784	1.44E-05	-3.0144	0.002575
Brain_Nucleus_accumbens_basal_ganglia	/Users/calliao/fusion_twas-master/GTEx.Brain_Nucleus_accumbens_basal_ganglia.P01/Brain_Nucleus_accumbens_basal_ganglia/Brain_Nucleus_accumbens_basal_ganglia.ENSG00000104213.8.wgt.RDat	PDGFRL	8	1.74E+07	1.75E+07	0.2467	rs17633132	-3.05	rs7835868	-0.007864	4.05	0.21	817	817	blup	0.018063	6.94E-02	3.01407	0.00258
Brain_Cortex	/Users/calliao/fusion_twas-master/GTEx.Brain_Cortex.P01/Brain_Cortex/Brain_Cortex.ENSG00000102606.13.wgt.RDat	ARHGEF7	13	1.12E+08	1.12E+08	0.337	rs9559946	-4.11	rs3825461	0.188304	5.4	3.038	585	4	lasso	0.13402	7.51E-06	3.0143	0.00258
Brain_Substantia_nigra	/Users/calliao/fusion_twas-master/GTEx.Brain_Substantia_nigra.P01/Brain_Substantia_nigra/Brain_Substantia_nigra.ENSG00000125877.8.wgt.RDat	ITPA	20	3189514	3204516	0.529	rs11697620	-2.87	rs7270101	0.107398	-4.3	-2.455	437	8	lasso	0.1628	1.34E-04	3.0133	0.00258
Brain_Putamen_basal_ganglia	/Users/calliao/fusion_twas-master/GTEx.Brain_Putamen_basal_ganglia.P01/Brain_Putamen_basal_ganglia/Brain_Putamen_basal_ganglia.ENSG00000155906.12.wgt.RDat	RMND1	6	1.52E+08	1.52E+08	0.321	rs6557171	3.32	rs13212161	-0.009216	-3.38	-2.139	568	5	lasso	0.04	2.04E-02	3.0092	0.00262
Brain_Cortex	/Users/calliao/fusion_twas-master/GTEx.Brain_Cortex.P01/Brain_Cortex/Brain_Cortex.ENSG00000178467.13.wgt.RDat	P4HTM	3	4.90E+07	4.90E+07	0.1086	rs3774800	4.34	rs6772452	-0.003971	-4.42	1.787	264	264	blup	0.03169	2.18E-02	-3.00775	2.63E-03
Brain_Anterior_cingulate_cortex_BA24	/Users/calliao/fusion_twas-master/GTEx.Brain_Anterior_cingulate_cortex_BA24.P01/Brain_Anterior_cingulate_cortex_BA24/Brain_Anterior_cingulate_cortex_BA24.ENSG00000129749.3.wgt.RDat	CHRNA10	11	3.69E+06	3.69E+06	0.266	rs11025909	3.84	rs10767587	0.12509	-3.92	-3.045	385	3	lasso	0.09727	5.96E-04	3.0076	2.63E-03
Brain_Cerebellar_Hemisphere	/Users/calliao/fusion_twas-master/GTEx.Brain_Cerebellar_Hemisphere.P01/Brain_Cerebellar_Hemisphere/Brain_Cerebellar_Hemisphere.ENSG00000225502.2.wgt.RDat	GAPDHP16	21	16146622	16147583	0.375	rs2736084	3.51	rs2822924	0.086354	4.15	-2.752	598	8	lasso	0.1003	1.99E-04	-3.0066	0.00264
Brain_Cerebellar_Hemisphere	/Users/calliao/fusion_twas-master/GTEx.Brain_Cerebellar_Hemisphere.P01/Brain_Cerebellar_Hemisphere/Brain_Cerebellar_Hemisphere.ENSG00000140391.10.wgt.RDat	TSPAN3	15	7.73E+07	7.74E+07	0.133	rs7178572	-3.59	rs11636613	0.055856	-3.95	-2.443	255	255	blup	0.060462	3.42E-03	3.00636	0.002644
Brain_Cerebellum	/Users/calliao/fusion_twas-master/GTEx.Brain_Cerebellum.P01/Brain_Cerebellum/Brain_Cerebellum.ENSG00000102606.13.wgt.RDat	ARHGEF7	13	1.12E+08	1.12E+08	0.5387	rs9559946	-4.11	rs3825461	0.33176	7.49	3.038	585	12	lasso	0.07384	5.41E-16	3.0059	0.00265
Brain_Hypothalamus	/Users/calliao/fusion_twas-master/GTEx.Brain_Hypothalamus.P01/Brain_Hypothalamus/Brain_Hypothalamus.ENSG00000255556.2.wgt.RDat	RP11-351I21.6	8	1.22E+07	1.22E+07	0.23	rs10503429	4.24	rs13260325	0.05017	-4.87	-2.74	178	11	enet	0.1212	1.41E-04	3.00487	2.66E-03
Brain_Anterior_cingulate_cortex_BA24	/Users/calliao/fusion_twas-master/GTEx.Brain_Anterior_cingulate_cortex_BA24.P01/Brain_Anterior_cingulate_cortex_BA24/Brain_Anterior_cingulate_cortex_BA24.ENSG00000173531.11.wgt.RDat	MST1	3	4.97E+07	4.97E+07	0.2232	rs9870755	4.43	rs4855884	0.12213	4.58	3.238	316	3	lasso	0.129	8.00E-05	3.0042	2.66E-03
Brain_Frontal_Cortex_BA9	/Users/calliao/fusion_twas-master/GTEx.Brain_Frontal_Cortex_BA9.P01/Brain_Frontal_Cortex_BA9/Brain_Frontal_Cortex_BA9.ENSG00000145020.10.wgt.RDat	AMT	3	4.95E+07	4.95E+07	0.3092	rs9870755	4.43	rs974495	0.291732	-6.2	3.246	288	29	enet	0.30952	4.45E-11	-3.0034	2.67E-03
Brain_Cortex	/Users/calliao/fusion_twas-master/GTEx.Brain_Cortex.P01/Brain_Cortex/Brain_Cortex.ENSG00000180855.11.wgt.RDat	ZNF443	19	12540521	12551926	0.216	rs4804197	3.62	rs2910987	0.19871	5.26	2.544	280	3	lasso	0.18174	1.51E-07	3.00E+00	0.002679
Brain_Amygdala	/Users/calliao/fusion_twas-master/GTEx.Brain_Amygdala.P01/Brain_Amygdala/Brain_Amygdala.ENSG00000234694.1.wgt.RDat	RP1-92O14.3	1	4.38E+07	4.38E+07	0.316	rs12410155	-7.12	rs2069375	-1.16E-02	3.67	1.732	456	456	blup	0.04006	3.50E-02	3.0019	0.002683
Brain_Caudate_basal_ganglia	/Users/calliao/fusion_twas-master/GTEx.Brain_Caudate_basal_ganglia.P01/Brain_Caudate_basal_ganglia/Brain_Caudate_basal_ganglia.ENSG00000226903.1.wgt.RDat	LINC00354	13	1.13E+08	1.13E+08	0.248	rs11618595	3.11	rs7324475	0.155196	5.1	-3.002	521	2	lasso	0.102	5.98E-05	-3.0019	0.002683
Brain_Nucleus_accumbens_basal_ganglia	/Users/calliao/fusion_twas-master/GTEx.Brain_Nucleus_accumbens_basal_ganglia.P01/Brain_Nucleus_accumbens_basal_ganglia/Brain_Nucleus_accumbens_basal_ganglia.ENSG00000168765.11.wgt.RDat	GSTM4	1	1.10E+08	1.10E+08	0.759	rs17641977	-3.77	rs865774	0.097616	4.62	2.144	457	24	lasso	0.15472	2.39E-06	3.00064	0.00269
Brain_Caudate_basal_ganglia	/Users/calliao/fusion_twas-master/GTEx.Brain_Caudate_basal_ganglia.P01/Brain_Caudate_basal_ganglia/Brain_Caudate_basal_ganglia.ENSG00000173566.9.wgt.RDat	NUDT18	8	2.20E+07	2.20E+07	0.5031	rs754270	2.51	rs1005900	1.14E-01	5.6	1.464	438	438	blup	0.127	7.44E-06	3.00051	0.002695
Brain_Amygdala	/Users/calliao/fusion_twas-master/GTEx.Brain_Amygdala.P01/Brain_Amygdala/Brain_Amygdala.ENSG00000014824.9.wgt.RDat	SLC30A9	4	4.20E+07	4.21E+07	0.284	rs17528897	-2.73	rs1507086	-1.18E-02	3.52	-1.562	424	424	blup	0.06454	1.00E-02	-2.9977	0.00272
Brain_Cerebellar_Hemisphere	/Users/calliao/fusion_twas-master/GTEx.Brain_Cerebellar_Hemisphere.P01/Brain_Cerebellar_Hemisphere/Brain_Cerebellar_Hemisphere.ENSG00000251455.1.wgt.RDat	RP11-164P12.3	4	1.53E+08	1.53E+08	0.343	rs2001705	4.2	rs2709828	0.290488	6.08	2.823	384	23	enet	0.2016	1.01E-07	2.99775	2.72E-03
NA	/Users/calliao/fusion_twas-master/CMC.BRAIN.RNASEQ_1/CMC.BRAIN.RNASEQ/CMC.ARHGAP27.wgt.RDat	ARHGAP27	17	43471267	43503012	0.0562	rs8072451	2.74	rs17689471	4.08E-02	4.74	2.701	216	30	enet	0.03417	4.55E-05	2.99756	0.00272
Brain_Cerebellum	/Users/calliao/fusion_twas-master/GTEx.Brain_Cerebellum.P01/Brain_Cerebellum/Brain_Cerebellum.ENSG00000270081.1.wgt.RDat	RP5-935K16.1	2	1.29E+08	1.29E+08	0.5833	rs17262062	3.52	rs17600636	0.310582	-7.63	2.434	370	6	lasso	0.07384	1.17E-19	-2.99717	2.72E-03
Brain_Caudate_basal_ganglia	/Users/calliao/fusion_twas-master/GTEx.Brain_Caudate_basal_ganglia.P01/Brain_Caudate_basal_ganglia/Brain_Caudate_basal_ganglia.ENSG00000181619.11.wgt.RDat	GPR135	14	5.99E+07	5.99E+07	0.295	rs1252992	2.8	rs17096225	0.041066	-4.77	1.636	466	21	enet	0.10305	5.48E-05	-2.99696	0.00273
Brain_Hippocampus	/Users/calliao/fusion_twas-master/GTEx.Brain_Hippocampus.P01/Brain_Hippocampus/Brain_Hippocampus.ENSG00000134285.6.wgt.RDat	FKBP11	12	4.93E+07	4.93E+07	0.166	rs1054442	-3.47	rs833841	6.50E-02	4.05	-1.688	334	334	blup	0.02649	4.89E-02	-2.994851	0.00275
Brain_Putamen_basal_ganglia	/Users/calliao/fusion_twas-master/GTEx.Brain_Putamen_basal_ganglia.P01/Brain_Putamen_basal_ganglia/Brain_Putamen_basal_ganglia.ENSG00000196072.7.wgt.RDat	BLOC1S2	10	1.02E+08	1.02E+08	0.536	rs6584356	3.69	rs7912400	0.41412	-6.95	3.075	410	6	lasso	0.43585	2.61E-15	-2.99333	0.00276
Brain_Cerebellum	/Users/calliao/fusion_twas-master/GTEx.Brain_Cerebellum.P01/Brain_Cerebellum/Brain_Cerebellum.ENSG00000272604.1.wgt.RDat	RP11-251G23.5	7	1.05E+08	1.05E+08	0.3665	rs2299308	3.44	rs711433	0.098527	4.79	-2.194	489	489	blup	0.07384	4.65E-05	-2.99172	0.002774
Brain_Hypothalamus	/Users/calliao/fusion_twas-master/GTEx.Brain_Hypothalamus.P01/Brain_Hypothalamus/Brain_Hypothalamus.ENSG00000269202.1.wgt.RDat	RP4-614O4.12	20	33789550	33791091	0.398	rs6060331	4.35	rs2378333	0.031599	-3.76	1.511	350	33	enet	0.1333	6.52E-05	-2.99083	0.002782
Brain_Cerebellar_Hemisphere	/Users/calliao/fusion_twas-master/GTEx.Brain_Cerebellar_Hemisphere.P01/Brain_Cerebellar_Hemisphere/Brain_Cerebellar_Hemisphere.ENSG00000178252.13.wgt.RDat	WDR6	3	4.90E+07	4.91E+07	0.2526	rs3774800	4.34	rs4521268	0.274306	6.26	3.768	263	263	blup	0.28538	1.00E-10	2.9903	2.79E-03
Brain_Cortex	/Users/calliao/fusion_twas-master/GTEx.Brain_Cortex.P01/Brain_Cortex/Brain_Cortex.ENSG00000270332.1.wgt.RDat	RP11-82L2.1	9	1.07E+08	1.07E+08	0.2078	rs7859758	-3.76	rs6479251	1.14E-03	-3.13	1.384	504	20	lasso	0.010959	1.17E-01	-2.98874	0.002801
Brain_Cerebellum	/Users/calliao/fusion_twas-master/GTEx.Brain_Cerebellum.P01/Brain_Cerebellum/Brain_Cerebellum.ENSG00000124275.10.wgt.RDat	MTRR	5	7.85E+06	7.91E+06	0.3433	rs2961986	3.134	rs13181011	8.47E-02	-4.7	-2.728	609	4	lasso	0.07384	1.05E-05	2.9885	0.002804
Brain_Substantia_nigra	/Users/calliao/fusion_twas-master/GTEx.Brain_Substantia_nigra.P01/Brain_Substantia_nigra/Brain_Substantia_nigra.ENSG00000171084.11.wgt.RDat	FAM86JP	3	1.26E+08	1.26E+08	0.451	rs1127717	-4.25	rs9821905	0.11324	5.13	-1.427	408	4	lasso	0.227821	5.18E-06	-2.988	2.81E-03
Brain_Substantia_nigra	/Users/calliao/fusion_twas-master/GTEx.Brain_Substantia_nigra.P01/Brain_Substantia_nigra/Brain_Substantia_nigra.ENSG00000188672.12.wgt.RDat	RHCE	1	2.57E+07	2.58E+07	0.564	rs1053438	2.98	rs1053438	0.306067	-5.47	2.977	385	3	lasso	0.35246	4.87E-09	-2.9872	0.002816
Brain_Hippocampus	/Users/calliao/fusion_twas-master/GTEx.Brain_Hippocampus.P01/Brain_Hippocampus/Brain_Hippocampus.ENSG00000118004.13.wgt.RDat	COLEC11	2	3.64E+06	3.69E+06	0.5376	rs4850068	3.46	rs4850068	0.126381	5.42	3.464	559	9	lasso	0.21761	1.68E-07	2.9872	0.002816
Brain_Putamen_basal_ganglia	/Users/calliao/fusion_twas-master/GTEx.Brain_Putamen_basal_ganglia.P01/Brain_Putamen_basal_ganglia/Brain_Putamen_basal_ganglia.ENSG00000111615.8.wgt.RDat	KRR1	12	7.59E+07	7.59E+07	0.301	rs10506670	-3.69	rs2279244	0.04219	3.93	2.016	522	522	blup	0.02227	6.47E-02	2.98591	0.00283
Brain_Cerebellar_Hemisphere	/Users/calliao/fusion_twas-master/GTEx.Brain_Cerebellar_Hemisphere.P01/Brain_Cerebellar_Hemisphere/Brain_Cerebellar_Hemisphere.ENSG00000213290.4.wgt.RDat	PGK1P2	19	12670385	12671919	0.286	rs4804197	3.62	rs2861410	1.50E-01	5.05	2.655	288	3	lasso	0.19686	1.47E-07	2.98596	0.00283
Brain_Hypothalamus	/Users/calliao/fusion_twas-master/GTEx.Brain_Hypothalamus.P01/Brain_Hypothalamus/Brain_Hypothalamus.ENSG00000267077.1.wgt.RDat	RP11-127I20.5	16	4845266	4846533	0.623	rs7200819	3.48	rs3827527	0.206	6.44	2.152	387	20	enet	0.42881	1.21E-14	2.9831	0.002853
Brain_Cerebellum	/Users/calliao/fusion_twas-master/GTEx.Brain_Cerebellum.P01/Brain_Cerebellum/Brain_Cerebellum.ENSG00000253833.1.wgt.RDat	RP11-367E12.4	8	7.49E+07	7.49E+07	0.1861	rs12547746	-3.4	rs12682285	0.004363	-3.26	-3.234	399	399	blup	0.07384	1.52E-01	2.9811	0.002872
Brain_Cerebellar_Hemisphere	/Users/calliao/fusion_twas-master/GTEx.Brain_Cerebellar_Hemisphere.P01/Brain_Cerebellar_Hemisphere/Brain_Cerebellar_Hemisphere.ENSG00000231760.2.wgt.RDat	RP11-350J20.5	6	1.50E+08	1.50E+08	0.1682	rs2342764	-3.49	rs11155662	-0.007568	3.45	-3.274	465	465	blup	0.0572	4.30E-03	-2.98098	0.002873
Brain_Cerebellum	/Users/calliao/fusion_twas-master/GTEx.Brain_Cerebellum.P01/Brain_Cerebellum/Brain_Cerebellum.ENSG00000204661.5.wgt.RDat	C5orf60	5	1.79E+08	1.79E+08	0.2546	rs6892009	-3.595	rs4701155	-1.72E-03	3.54	0.366	479	479	blup	0.07384	7.22E-03	2.9809	0.002874
Brain_Cerebellar_Hemisphere	/Users/calliao/fusion_twas-master/GTEx.Brain_Cerebellar_Hemisphere.P01/Brain_Cerebellar_Hemisphere/Brain_Cerebellar_Hemisphere.ENSG00000169371.9.wgt.RDat	SNUPN	15	7.59E+07	7.59E+07	0.234	rs3866545	-3.12	rs8027749	0.224368	-5.7	-2.792	223	4	lasso	0.236864	5.99E-09	2.97941	0.002888
Brain_Cerebellum	/Users/calliao/fusion_twas-master/GTEx.Brain_Cerebellum.P01/Brain_Cerebellum/Brain_Cerebellum.ENSG00000110274.10.wgt.RDat	CEP164	11	1.17E+08	1.17E+08	0.5793	rs2279013	-3.35	rs525493	0.375072	7.63	-3.202	527	6	lasso	0.07384	2.46E-16	-2.97845	2.90E-03
NA	/Users/calliao/fusion_twas-master/CMC.BRAIN.RNASEQ_1/CMC.BRAIN.RNASEQ/CMC.PELI2.wgt.RDat	PELI2	14	5.66E+07	5.68E+07	0.1412	rs11850008	3.08	rs241562	0.109962	7.41	2.238	798	798	bslmm	0.1105	2.42E-13	2.9771	0.00291
Brain_Putamen_basal_ganglia	/Users/calliao/fusion_twas-master/GTEx.Brain_Putamen_basal_ganglia.P01/Brain_Putamen_basal_ganglia/Brain_Putamen_basal_ganglia.ENSG00000164989.11.wgt.RDat	CCDC171	9	1.56E+07	1.61E+07	0.337	rs4741546	-3.85	rs7019205	0.233169	-6.52	3.009	455	7	lasso	0.26924	3.82E-09	-2.976253	0.00292
Brain_Hippocampus	/Users/calliao/fusion_twas-master/GTEx.Brain_Hippocampus.P01/Brain_Hippocampus/Brain_Hippocampus.ENSG00000101104.8.wgt.RDat	PABPC1L	20	43538703	43587676	0.359	rs2425672	-3	rs2425672	0.117471	4.48	-3.001	415	4	lasso	0.1378	3.87E-05	-2.9763	0.00292
Brain_Frontal_Cortex_BA9	/Users/calliao/fusion_twas-master/GTEx.Brain_Frontal_Cortex_BA9.P01/Brain_Frontal_Cortex_BA9/Brain_Frontal_Cortex_BA9.ENSG00000147364.12.wgt.RDat	FBXO25	8	3.56E+05	4.21E+05	0.232	rs12156406	-3.91	rs17064981	0.027373	4.14	2.28	405	405	blup	0.03554	2.34E-02	2.9754	0.002926
Brain_Substantia_nigra	/Users/calliao/fusion_twas-master/GTEx.Brain_Substantia_nigra.P01/Brain_Substantia_nigra/Brain_Substantia_nigra.ENSG00000139675.10.wgt.RDat	HNRNPA1L2	13	5.32E+07	5.32E+07	0.417	rs17053844	3.25	rs9536242	0.04669	-3.92	-1.519	420	420	blup	0.11011	1.64E-03	2.9747	0.00293
Brain_Cerebellum	/Users/calliao/fusion_twas-master/GTEx.Brain_Cerebellum.P01/Brain_Cerebellum/Brain_Cerebellum.ENSG00000174482.6.wgt.RDat	LINGO2	9	2.79E+07	2.87E+07	0.6045	rs1418349	-3.14	rs12378091	0.45583	8.43	-2.783	531	7	lasso	0.07384	1.31E-22	-2.97316	0.002947
Brain_Caudate_basal_ganglia	/Users/calliao/fusion_twas-master/GTEx.Brain_Caudate_basal_ganglia.P01/Brain_Caudate_basal_ganglia/Brain_Caudate_basal_ganglia.ENSG00000259362.2.wgt.RDat	RP11-307C19.1	15	7.78E+07	7.78E+07	0.1717	rs7178572	-3.59	rs7119	0.0789	4.49	3.529	302	5	lasso	0.13149	5.09E-06	2.97308	0.002948
Brain_Nucleus_accumbens_basal_ganglia	/Users/calliao/fusion_twas-master/GTEx.Brain_Nucleus_accumbens_basal_ganglia.P01/Brain_Nucleus_accumbens_basal_ganglia/Brain_Nucleus_accumbens_basal_ganglia.ENSG00000272894.1.wgt.RDat	RP5-1159O4.1	7	7.59E+06	7.61E+06	0.4878	rs3757526	3.98	rs17168463	0.108637	4.58	2.308	716	716	blup	0.088517	3.62E-04	2.9731	2.95E-03
Brain_Cortex	/Users/calliao/fusion_twas-master/GTEx.Brain_Cortex.P01/Brain_Cortex/Brain_Cortex.ENSG00000197345.8.wgt.RDat	MRPL21	11	6.87E+07	6.87E+07	0.627	rs11602122	-4.04	rs636049	0.582501	-8.91	-2.917	408	11	lasso	0.56806	3.15E-26	2.97327	2.95E-03
Brain_Cerebellar_Hemisphere	/Users/calliao/fusion_twas-master/GTEx.Brain_Cerebellar_Hemisphere.P01/Brain_Cerebellar_Hemisphere/Brain_Cerebellar_Hemisphere.ENSG00000213714.1.wgt.RDat	FAM209B	20	55108302	55111576	0.3142	rs6024840	4.09	rs388286	0.03282	3.9	0.273	607	607	blup	0.08872	4.58E-04	2.97229	0.00296
Brain_Cerebellum	/Users/calliao/fusion_twas-master/GTEx.Brain_Cerebellum.P01/Brain_Cerebellum/Brain_Cerebellum.ENSG00000128886.7.wgt.RDat	ELL3	15	4.41E+07	4.41E+07	0.3808	rs35302555	-3.01	rs689931	-3.71E-03	3.99	1.66555	243	243	blup	0.07384	1.90E-03	2.970635	2.97E-03
Brain_Substantia_nigra	/Users/calliao/fusion_twas-master/GTEx.Brain_Substantia_nigra.P01/Brain_Substantia_nigra/Brain_Substantia_nigra.ENSG00000225706.1.wgt.RDat	RP11-75C9.1	9	8.86E+06	8.86E+06	0.445	rs7046585	-4.01	rs2217711	-0.010444	4.03	-1.365	760	7	lasso	0.13712	4.60E-04	-2.9712	0.00297
Brain_Amygdala	/Users/calliao/fusion_twas-master/GTEx.Brain_Amygdala.P01/Brain_Amygdala/Brain_Amygdala.ENSG00000186715.6.wgt.RDat	MST1L	1	1.71E+07	1.71E+07	0.507	rs6691985	-3.32	rs7513616	2.65E-01	-4.94	3.282	291	3	lasso	0.27601	1.05E-07	-2.97	0.002978
Brain_Putamen_basal_ganglia	/Users/calliao/fusion_twas-master/GTEx.Brain_Putamen_basal_ganglia.P01/Brain_Putamen_basal_ganglia/Brain_Putamen_basal_ganglia.ENSG00000188672.12.wgt.RDat	RHCE	1	2.57E+07	2.58E+07	0.632	rs1053438	2.98	rs1053438	0.423354	-7.29	2.977	386	4	lasso	0.47649	4.41E-17	-2.96973	2.98E-03
Brain_Amygdala	/Users/calliao/fusion_twas-master/GTEx.Brain_Amygdala.P01/Brain_Amygdala/Brain_Amygdala.ENSG00000073417.10.wgt.RDat	PDE8A	15	8.55E+07	8.57E+07	0.238	rs12443381	3.04	rs4843020	0.09429	4.35	-2.969	421	11	enet	0.11008	9.91E-04	-2.96943	0.002984
Brain_Anterior_cingulate_cortex_BA24	/Users/calliao/fusion_twas-master/GTEx.Brain_Anterior_cingulate_cortex_BA24.P01/Brain_Anterior_cingulate_cortex_BA24/Brain_Anterior_cingulate_cortex_BA24.ENSG00000260872.1.wgt.RDat	RP11-680G24.5	16	15111963	15114345	0.289	rs12929694	3.61	rs873781	0.079824	-4.7	2.016	114	4	enet	1.52E-01	1.83E-05	-2.9672	3.00E-03
Brain_Cortex	/Users/calliao/fusion_twas-master/GTEx.Brain_Cortex.P01/Brain_Cortex/Brain_Cortex.ENSG00000108018.11.wgt.RDat	SORCS1	10	1.08E+08	1.09E+08	0.201	rs11193517	2.61	rs11591564	-0.006703	-3.37	-2.059	495	495	blup	0.02099	5.12E-02	2.966443	0.003013
Brain_Hippocampus	/Users/calliao/fusion_twas-master/GTEx.Brain_Hippocampus.P01/Brain_Hippocampus/Brain_Hippocampus.ENSG00000186715.6.wgt.RDat	MST1L	1	1.71E+07	1.71E+07	0.483	rs6691985	-3.32	rs7513616	0.274425	-5.66	3.282	291	5	lasso	0.28515	1.13E-09	-2.96563	3.02E-03
Brain_Caudate_basal_ganglia	/Users/calliao/fusion_twas-master/GTEx.Brain_Caudate_basal_ganglia.P01/Brain_Caudate_basal_ganglia/Brain_Caudate_basal_ganglia.ENSG00000227398.3.wgt.RDat	KIF9-AS1	3	4.72E+07	4.73E+07	0.1416	rs6442021	-3.27	rs7623501	0.036627	3.31	-2.256	209	3	lasso	0.04156	8.35E-03	-2.96573	0.00302
Brain_Nucleus_accumbens_basal_ganglia	/Users/calliao/fusion_twas-master/GTEx.Brain_Nucleus_accumbens_basal_ganglia.P01/Brain_Nucleus_accumbens_basal_ganglia/Brain_Nucleus_accumbens_basal_ganglia.ENSG00000164076.12.wgt.RDat	CAMKV	3	4.99E+07	4.99E+07	0.1029	rs9870755	4.43	rs1138536	0.015324	3.47	1.934	333	333	blup	0.01378	9.74E-02	2.9651	3.03E-03
NA	/Users/calliao/fusion_twas-master/CMC.BRAIN.RNASEQ_1/CMC.BRAIN.RNASEQ/CMC.GPX1.wgt.RDat	GPX1	3	4.94E+07	4.94E+07	0.1199	rs9870755	4.43	rs4955430	0.189868	9.55	3.17	275	275	blup	0.18995	1.34E-22	2.9633	3.04E-03
Brain_Frontal_Cortex_BA9	/Users/calliao/fusion_twas-master/GTEx.Brain_Frontal_Cortex_BA9.P01/Brain_Frontal_Cortex_BA9/Brain_Frontal_Cortex_BA9.ENSG00000131023.8.wgt.RDat	LATS1	6	1.50E+08	1.50E+08	0.151	rs2342764	-3.49	rs9688452	0.066784	4.11	-3.433	462	2	lasso	0.05382	6.80E-03	-2.9637	0.00304
NA	/Users/calliao/fusion_twas-master/CMC.BRAIN.RNASEQ_1/CMC.BRAIN.RNASEQ/CMC.NAA38.wgt.RDat	NAA38	7	1.18E+08	1.18E+08	0.0667	rs41943	3.72	rs9655829	0.076499	6.37	-2.68	349	12	lasso	0.06245	4.36E-08	-2.96322	0.003044
Brain_Cortex	/Users/calliao/fusion_twas-master/GTEx.Brain_Cortex.P01/Brain_Cortex/Brain_Cortex.ENSG00000188672.12.wgt.RDat	RHCE	1	2.57E+07	2.58E+07	0.3168	rs1053438	2.98	rs1053438	0.253339	-6.55	2.977	384	3	lasso	0.278351	2.93E-11	-2.96287	0.003048
Brain_Cerebellar_Hemisphere	/Users/calliao/fusion_twas-master/GTEx.Brain_Cerebellar_Hemisphere.P01/Brain_Cerebellar_Hemisphere/Brain_Cerebellar_Hemisphere.ENSG00000255556.2.wgt.RDat	RP11-351I21.6	8	1.22E+07	1.22E+07	0.451	rs10503429	4.24	rs7823537	0.20557	-6	-0.804	178	178	blup	0.28781	8.09E-11	2.96198	0.003057
Brain_Putamen_basal_ganglia	/Users/calliao/fusion_twas-master/GTEx.Brain_Putamen_basal_ganglia.P01/Brain_Putamen_basal_ganglia/Brain_Putamen_basal_ganglia.ENSG00000261374.1.wgt.RDat	RP11-64K12.10	15	4.07E+07	4.07E+07	0.328	rs11070293	-2.93	rs11633269	-0.009213	-3.34	-2.857	395	395	blup	0.06339	4.60E-03	2.9613	0.00306
Brain_Cerebellum	/Users/calliao/fusion_twas-master/GTEx.Brain_Cerebellum.P01/Brain_Cerebellum/Brain_Cerebellum.ENSG00000101017.9.wgt.RDat	CD40	20	44746911	44758502	0.254	rs1569723	4.3	rs4810486	0.015193	-4.43	2.861	499	13	enet	0.07384	2.34E-03	-2.96121	0.00306
Brain_Cortex	/Users/calliao/fusion_twas-master/GTEx.Brain_Cortex.P01/Brain_Cortex/Brain_Cortex.ENSG00000147813.11.wgt.RDat	NAPRT1	8	1.45E+08	1.45E+08	0.9136	rs1809148	-3.21	rs10112966	0.62932	-9.23	-2.241	359	18	lasso	0.65937	4.05E-33	2.9609	0.003067
NA	/Users/calliao/fusion_twas-master/CMC.BRAIN.RNASEQ_1/CMC.BRAIN.RNASEQ/CMC.RHCE.wgt.RDat	RHCE	1	2.57E+07	2.58E+07	0.2879	rs1053438	2.98	rs3091242	3.38E-01	-12.4	2.96	400	4	lasso	0.337932	1.97E-42	-2.96033	3.07E-03
Brain_Cortex	/Users/calliao/fusion_twas-master/GTEx.Brain_Cortex.P01/Brain_Cortex/Brain_Cortex.ENSG00000089101.13.wgt.RDat	C20orf26	20	20037262	20341346	0.363	rs199572	-3.48	rs6046572	0.041593	-4.64	1.94	660	660	blup	0.0982	1.26E-04	-2.95915	0.003085
Brain_Substantia_nigra	/Users/calliao/fusion_twas-master/GTEx.Brain_Substantia_nigra.P01/Brain_Substantia_nigra/Brain_Substantia_nigra.ENSG00000172803.13.wgt.RDat	SNX32	11	6.56E+07	6.56E+07	0.631	rs557675	-2.99	rs10791830	0.259	4.89	1.456	348	348	blup	0.3035	8.63E-08	2.9584	0.003092
Brain_Putamen_basal_ganglia	/Users/calliao/fusion_twas-master/GTEx.Brain_Putamen_basal_ganglia.P01/Brain_Putamen_basal_ganglia/Brain_Putamen_basal_ganglia.ENSG00000204128.5.wgt.RDat	C2orf72	2	2.32E+08	2.32E+08	0.217	rs3731783	-4.1	rs6724181	0.010513	3.74	-2.321	447	447	blup	0.013556	1.17E-01	-2.9581	3.10E-03
NA	/Users/calliao/fusion_twas-master/CMC.BRAIN.RNASEQ_1/CMC.BRAIN.RNASEQ/CMC.P4HTM.wgt.RDat	P4HTM	3	4.90E+07	4.90E+07	0.1251	rs3774800	4.34	rs7432989	0.131297	-8.26	3.063	264	264	blup	0.13833	1.70E-16	-2.9573	3.10E-03
Brain_Cerebellum	/Users/calliao/fusion_twas-master/GTEx.Brain_Cerebellum.P01/Brain_Cerebellum/Brain_Cerebellum.ENSG00000251455.1.wgt.RDat	RP11-164P12.3	4	1.53E+08	1.53E+08	0.485	rs2001705	4.2	rs2724567	0.26203	6.4	2.834	384	21	enet	0.07384	3.11E-10	2.95781	3.10E-03
Brain_Nucleus_accumbens_basal_ganglia	/Users/calliao/fusion_twas-master/GTEx.Brain_Nucleus_accumbens_basal_ganglia.P01/Brain_Nucleus_accumbens_basal_ganglia/Brain_Nucleus_accumbens_basal_ganglia.ENSG00000214401.4.wgt.RDat	KANSL1-AS1	17	44270942	44274089	0.4614	rs8072451	2.74	rs17689471	0.496586	8.09	2.701	29	13	enet	0.515665	6.01E-22	2.9565	0.00311
Brain_Cortex	/Users/calliao/fusion_twas-master/GTEx.Brain_Cortex.P01/Brain_Cortex/Brain_Cortex.ENSG00000161016.11.wgt.RDat	RPL8	8	1.46E+08	1.46E+08	0.1716	rs11784860	3.66	rs11784860	0.1515	4.77	3.662	209	209	blup	0.06037	2.36E-03	2.9558	0.003119
Brain_Amygdala	/Users/calliao/fusion_twas-master/GTEx.Brain_Amygdala.P01/Brain_Amygdala/Brain_Amygdala.ENSG00000055211.8.wgt.RDat	GINM1	6	1.50E+08	1.50E+08	0.212	rs2342764	-3.49	rs35031906	-0.00207	-3.32	-3.352	430	430	blup	0.01497	1.33E-01	2.9561	0.00312
Brain_Caudate_basal_ganglia	/Users/calliao/fusion_twas-master/GTEx.Brain_Caudate_basal_ganglia.P01/Brain_Caudate_basal_ganglia/Brain_Caudate_basal_ganglia.ENSG00000272281.2.wgt.RDat	TPTE2P2	13	5.28E+07	5.29E+07	0.237	rs4885948	3.12	rs7334118	-0.000366	3.22	0.0211	366	366	blup	0.05872	2.06E-03	2.955	0.003127
Brain_Nucleus_accumbens_basal_ganglia	/Users/calliao/fusion_twas-master/GTEx.Brain_Nucleus_accumbens_basal_ganglia.P01/Brain_Nucleus_accumbens_basal_ganglia/Brain_Nucleus_accumbens_basal_ganglia.ENSG00000228224.3.wgt.RDat	NACAP1	8	1.02E+08	1.02E+08	0.2712	rs1447013	2.8	rs6468749	-0.00687	-3.16	-1.033	508	508	blup	0.019767	6.07E-02	2.95476	0.00313
Brain_Cortex	/Users/calliao/fusion_twas-master/GTEx.Brain_Cortex.P01/Brain_Cortex/Brain_Cortex.ENSG00000092140.10.wgt.RDat	G2E3	14	3.10E+07	3.11E+07	0.235	rs229227	-3.55	rs2518661	-0.000332	3.82	1.722	386	386	blup	6.48E-02	1.68E-03	2.9543	0.00313
Brain_Hypothalamus	/Users/calliao/fusion_twas-master/GTEx.Brain_Hypothalamus.P01/Brain_Hypothalamus/Brain_Hypothalamus.ENSG00000188672.12.wgt.RDat	RHCE	1	2.57E+07	2.58E+07	0.391	rs1053438	2.98	rs1053438	0.225725	-5.15	2.977	386	6	lasso	0.207355	4.97E-07	-2.95377	0.00314
Brain_Putamen_basal_ganglia	/Users/calliao/fusion_twas-master/GTEx.Brain_Putamen_basal_ganglia.P01/Brain_Putamen_basal_ganglia/Brain_Putamen_basal_ganglia.ENSG00000257017.4.wgt.RDat	HP	16	72088491	72094954	0.328	rs34522712	5.34	rs9941087	0.002423	3.78	2.302	359	359	blup	0.0518	9.59E-03	2.9536	0.003141
Brain_Caudate_basal_ganglia	/Users/calliao/fusion_twas-master/GTEx.Brain_Caudate_basal_ganglia.P01/Brain_Caudate_basal_ganglia/Brain_Caudate_basal_ganglia.ENSG00000184206.7.wgt.RDat	GOLGA6L4	15	8.49E+07	8.49E+07	0.4764	rs12443381	3.04	rs11635160	0.14557	-6.21	-1.944	250	35	enet	0.34496	7.59E-15	2.95338	0.003143
Brain_Cortex	/Users/calliao/fusion_twas-master/GTEx.Brain_Cortex.P01/Brain_Cortex/Brain_Cortex.ENSG00000269954.1.wgt.RDat	RP11-148O21.6	8	1.14E+07	1.14E+07	0.2332	rs2736313	3.35	rs9329238	-0.00383	-3.42	-1.623	608	608	blup	0.04233	9.52E-03	2.9524	0.003153
Brain_Anterior_cingulate_cortex_BA24	/Users/calliao/fusion_twas-master/GTEx.Brain_Anterior_cingulate_cortex_BA24.P01/Brain_Anterior_cingulate_cortex_BA24/Brain_Anterior_cingulate_cortex_BA24.ENSG00000196072.7.wgt.RDat	BLOC1S2	10	1.02E+08	1.02E+08	0.489	rs6584356	3.69	rs7912400	0.239971	-6.13	3.075	410	12	lasso	0.31132	2.13E-10	-2.95194	0.003158
Brain_Caudate_basal_ganglia	/Users/calliao/fusion_twas-master/GTEx.Brain_Caudate_basal_ganglia.P01/Brain_Caudate_basal_ganglia/Brain_Caudate_basal_ganglia.ENSG00000270081.1.wgt.RDat	RP5-935K16.1	2	1.29E+08	1.29E+08	0.2936	rs17262062	3.52	rs11685164	0.120602	-5.49	3	370	7	lasso	0.21993	2.09E-09	-2.95165	0.003161
Brain_Hypothalamus	/Users/calliao/fusion_twas-master/GTEx.Brain_Hypothalamus.P01/Brain_Hypothalamus/Brain_Hypothalamus.ENSG00000118004.13.wgt.RDat	COLEC11	2	3.64E+06	3.69E+06	0.687	rs4850068	3.46	rs4850068	0.203973	4.97	3.464	559	11	lasso	0.1918	1.43E-06	2.9514	0.003164
Brain_Cerebellar_Hemisphere	/Users/calliao/fusion_twas-master/GTEx.Brain_Cerebellar_Hemisphere.P01/Brain_Cerebellar_Hemisphere/Brain_Cerebellar_Hemisphere.ENSG00000176623.7.wgt.RDat	RMDN1	8	8.75E+07	8.75E+07	0.462	rs7823154	-3.07	rs7837569	0.25471	5.82	2.75	439	8	lasso	0.23942	4.86E-09	2.94974	0.00318
Brain_Putamen_basal_ganglia	/Users/calliao/fusion_twas-master/GTEx.Brain_Putamen_basal_ganglia.P01/Brain_Putamen_basal_ganglia/Brain_Putamen_basal_ganglia.ENSG00000219665.4.wgt.RDat	CTD-2006C1.2	19	12098432	12157090	0.241	rs7248680	2.94	rs10413462	1.37E-01	-4.67	2.614	313	5	lasso	0.08201	1.41E-03	-2.9486	0.003192
Brain_Cerebellum	/Users/calliao/fusion_twas-master/GTEx.Brain_Cerebellum.P01/Brain_Cerebellum/Brain_Cerebellum.ENSG00000264589.1.wgt.RDat	MAPT-AS1	17	43921017	43972966	0.1572	rs8072451	2.74	rs17689471	0.122055	4.94	2.701	32	14	enet	0.07384	7.94E-07	2.94793	0.0032
Brain_Cerebellum	/Users/calliao/fusion_twas-master/GTEx.Brain_Cerebellum.P01/Brain_Cerebellum/Brain_Cerebellum.ENSG00000138078.11.wgt.RDat	PREPL	2	4.45E+07	4.46E+07	0.274	rs12623435	3.58	rs12472538	0.055177	-4.66	-2.641	459	459	blup	0.07384	1.88E-05	2.94657	3.21E-03
Brain_Hippocampus	/Users/calliao/fusion_twas-master/GTEx.Brain_Hippocampus.P01/Brain_Hippocampus/Brain_Hippocampus.ENSG00000122986.9.wgt.RDat	HVCN1	12	1.11E+08	1.11E+08	0.152	rs7304923	-2.61	rs4766527	-7.23E-03	-3.39	-1.332	212	212	blup	0.06094	5.37E-03	2.946763	0.00321
NA	/Users/calliao/fusion_twas-master/CMC.BRAIN.RNASEQ_1/CMC.BRAIN.RNASEQ/CMC.PPP2R3A.wgt.RDat	PPP2R3A	3	1.36E+08	1.36E+08	0.0531	rs10512987	3.15	rs13081671	0.020187	4.43	3.038	352	4	lasso	0.05077	7.74E-07	2.9456	3.22E-03
Brain_Anterior_cingulate_cortex_BA24	/Users/calliao/fusion_twas-master/GTEx.Brain_Anterior_cingulate_cortex_BA24.P01/Brain_Anterior_cingulate_cortex_BA24/Brain_Anterior_cingulate_cortex_BA24.ENSG00000197345.8.wgt.RDat	MRPL21	11	6.87E+07	6.87E+07	0.588	rs11602122	-4.04	rs629426	0.52907	-7.9	-2.953	408	15	lasso	0.53712	1.18E-19	2.94321	3.25E-03
Brain_Caudate_basal_ganglia	/Users/calliao/fusion_twas-master/GTEx.Brain_Caudate_basal_ganglia.P01/Brain_Caudate_basal_ganglia/Brain_Caudate_basal_ganglia.ENSG00000169519.15.wgt.RDat	METTL15	11	2.81E+07	2.84E+07	0.1048	rs7952220	-5.08	rs17571754	0.019023	3.56	-1.85	299	299	blup	0.07801	4.28E-04	-2.94184	3.26E-03
NA	/Users/calliao/fusion_twas-master/CMC.BRAIN.RNASEQ_1/CMC.BRAIN.RNASEQ/CMC.DCDC5.wgt.RDat	DCDC5	11	3.09E+07	3.11E+07	0.0635	rs911269	-3.17	rs288462	0.031365	5.11	-2.076	398	38	enet	0.05655	1.87E-07	-2.9426	3.26E-03
Brain_Cortex	/Users/calliao/fusion_twas-master/GTEx.Brain_Cortex.P01/Brain_Cortex/Brain_Cortex.ENSG00000153157.8.wgt.RDat	SYCP2L	6	1.09E+07	1.10E+07	0.246	rs2018035	3.02	rs518204	0.023662	-4.2	2.105	474	18	enet	0.094257	1.72E-04	-2.9414	0.00327
Brain_Hippocampus	/Users/calliao/fusion_twas-master/GTEx.Brain_Hippocampus.P01/Brain_Hippocampus/Brain_Hippocampus.ENSG00000116874.7.wgt.RDat	WARS2	1	1.20E+08	1.20E+08	0.531	rs10494221	3.61	rs2645303	0.272062	-5.55	-3.03	416	6	lasso	0.26168	6.74E-09	2.94155	3.27E-03
Brain_Putamen_basal_ganglia	/Users/calliao/fusion_twas-master/GTEx.Brain_Putamen_basal_ganglia.P01/Brain_Putamen_basal_ganglia/Brain_Putamen_basal_ganglia.ENSG00000214013.5.wgt.RDat	GANC	15	4.26E+07	4.26E+07	0.315	rs11632169	2.74	rs16973054	0.019266	-4.08	2.551	425	18	enet	0.08286	1.34E-03	-2.9385	0.0033
Brain_Hypothalamus	/Users/calliao/fusion_twas-master/GTEx.Brain_Hypothalamus.P01/Brain_Hypothalamus/Brain_Hypothalamus.ENSG00000272864.1.wgt.RDat	RP11-17E13.2	1	7.52E+07	7.52E+07	0.444	rs6662846	-3.42	rs10874274	0.164219	5.5	2.064	377	9	enet	0.220133	2.06E-07	2.93703	0.00331
Brain_Caudate_basal_ganglia	/Users/calliao/fusion_twas-master/GTEx.Brain_Caudate_basal_ganglia.P01/Brain_Caudate_basal_ganglia/Brain_Caudate_basal_ganglia.ENSG00000229186.3.wgt.RDat	ADAM1A	12	1.12E+08	1.12E+08	0.4139	rs876896	4.02	rs876896	0.162213	5.66	4.018	184	9	lasso	0.31504	1.84E-13	2.93773	0.00331
NA	/Users/calliao/fusion_twas-master/CMC.BRAIN.RNASEQ_1/CMC.BRAIN.RNASEQ/CMC.CHMP4B.wgt.RDat	CHMP4B	20	32399109	32442173	0.2721	rs734484	3.4	rs736953	0.233558	10.56	-2.796	252	14	enet	0.224461	6.89E-27	-2.937	0.003314
Brain_Cerebellum	/Users/calliao/fusion_twas-master/GTEx.Brain_Cerebellum.P01/Brain_Cerebellum/Brain_Cerebellum.ENSG00000233716.1.wgt.RDat	AC074367.1	2	6.35E+07	6.35E+07	0.113	rs998043	3.68	rs17408841	0.007741	-3.68	-2.001	249	249	blup	0.07384	2.19E-03	2.93679	3.32E-03
Brain_Frontal_Cortex_BA9	/Users/calliao/fusion_twas-master/GTEx.Brain_Frontal_Cortex_BA9.P01/Brain_Frontal_Cortex_BA9/Brain_Frontal_Cortex_BA9.ENSG00000259417.2.wgt.RDat	RP11-2E17.1	15	8.05E+07	8.05E+07	0.339	rs12442068	-4.42	rs8042361	0.02823	3.83	-0.291	505	505	blup	0.06291	3.69E-03	2.93646	0.00332
NA	/Users/calliao/fusion_twas-master/CMC.BRAIN.RNASEQ_1/CMC.BRAIN.RNASEQ/CMC.MRPL21.wgt.RDat	MRPL21	11	6.87E+07	6.87E+07	0.4734	rs11602122	-4.04	rs636049	0.67012	-17.43	-2.917	407	4	lasso	0.66826	4.20E-110	2.9366	3.32E-03
Brain_Amygdala	/Users/calliao/fusion_twas-master/GTEx.Brain_Amygdala.P01/Brain_Amygdala/Brain_Amygdala.ENSG00000228452.1.wgt.RDat	RP5-994D16.9	1	4.32E+07	4.32E+07	0.349	rs1570433	-3.26	rs2760081	1.44E-01	-4.28	-3.198	418	8	lasso	0.11166	9.14E-04	2.9363	0.003321
Brain_Amygdala	/Users/calliao/fusion_twas-master/GTEx.Brain_Amygdala.P01/Brain_Amygdala/Brain_Amygdala.ENSG00000133059.12.wgt.RDat	DSTYK	1	2.05E+08	2.05E+08	0.351	rs7515178	-2.81	rs1172147	9.41E-02	4.4	-2.383	591	591	blup	0.10699	1.16E-03	-2.9363	0.003322
Brain_Hypothalamus	/Users/calliao/fusion_twas-master/GTEx.Brain_Hypothalamus.P01/Brain_Hypothalamus/Brain_Hypothalamus.ENSG00000124275.10.wgt.RDat	MTRR	5	7.85E+06	7.91E+06	0.458	rs2961986	3.13	rs3733784	0.074041	4.19	2.066	608	608	blup	0.09852	5.83E-04	2.935323	0.00333
Brain_Cerebellar_Hemisphere	/Users/calliao/fusion_twas-master/GTEx.Brain_Cerebellar_Hemisphere.P01/Brain_Cerebellar_Hemisphere/Brain_Cerebellar_Hemisphere.ENSG00000198252.7.wgt.RDat	STYX	14	5.32E+07	5.32E+07	0.282	rs809721	3.08	rs10873061	1.23E-01	4.57	2.903	354	4	enet	0.00634	1.84E-01	2.9352	0.003334
Brain_Anterior_cingulate_cortex_BA24	/Users/calliao/fusion_twas-master/GTEx.Brain_Anterior_cingulate_cortex_BA24.P01/Brain_Anterior_cingulate_cortex_BA24/Brain_Anterior_cingulate_cortex_BA24.ENSG00000154080.8.wgt.RDat	CHST9	18	24495595	24765281	0.29	rs7229677	4.28	rs7505854	0.04795	4.19	1.771	568	4	lasso	0.093731	7.45E-04	2.9334	0.00335
Brain_Caudate_basal_ganglia	/Users/calliao/fusion_twas-master/GTEx.Brain_Caudate_basal_ganglia.P01/Brain_Caudate_basal_ganglia/Brain_Caudate_basal_ganglia.ENSG00000188672.12.wgt.RDat	RHCE	1	2.57E+07	2.58E+07	0.4147	rs1053438	2.98	rs9689	3.24E-01	-7.09	2.891	386	5	lasso	0.317056	1.49E-13	-2.93157	3.37E-03
Brain_Amygdala	/Users/calliao/fusion_twas-master/GTEx.Brain_Amygdala.P01/Brain_Amygdala/Brain_Amygdala.ENSG00000259362.2.wgt.RDat	RP11-307C19.1	15	7.78E+07	7.78E+07	0.231	rs7178572	-3.59	rs7119	0.0466	3.73	3.529	302	302	blup	0.02133	9.36E-02	2.93169	0.003371
Brain_Frontal_Cortex_BA9	/Users/calliao/fusion_twas-master/GTEx.Brain_Frontal_Cortex_BA9.P01/Brain_Frontal_Cortex_BA9/Brain_Frontal_Cortex_BA9.ENSG00000138696.6.wgt.RDat	BMPR1B	4	9.57E+07	9.61E+07	0.204	rs4552469	-3.12	rs2452579	4.53E-03	3.23	-0.079	434	434	blup	0.02153	6.20E-02	2.9308	3.38E-03
Brain_Cortex	/Users/calliao/fusion_twas-master/GTEx.Brain_Cortex.P01/Brain_Cortex/Brain_Cortex.ENSG00000164167.5.wgt.RDat	LSM6	4	1.47E+08	1.47E+08	0.2965	rs9308199	3.91	rs9308199	0.02401	3.59	3.908	371	371	blup	0.05821	2.79E-03	2.9307	0.00338
Brain_Cerebellum	/Users/calliao/fusion_twas-master/GTEx.Brain_Cerebellum.P01/Brain_Cerebellum/Brain_Cerebellum.ENSG00000197146.2.wgt.RDat	AL133458.1	6	1.67E+08	1.67E+08	0.6371	rs1099663	-3.12	rs1130033	0.3047	7.39	0.915	692	68	enet	0.07384	2.21E-14	2.93113	0.00338
NA	/Users/calliao/fusion_twas-master/CMC.BRAIN.RNASEQ_1/CMC.BRAIN.RNASEQ/CMC.KDM1B.wgt.RDat	KDM1B	6	1.82E+07	1.82E+07	0.114	rs12664214	-3.5	rs12664350	7.41E-02	-6.31	-3.011	526	2	lasso	0.071321	4.83E-09	2.93013	0.003388
Brain_Anterior_cingulate_cortex_BA24	/Users/calliao/fusion_twas-master/GTEx.Brain_Anterior_cingulate_cortex_BA24.P01/Brain_Anterior_cingulate_cortex_BA24/Brain_Anterior_cingulate_cortex_BA24.ENSG00000229320.3.wgt.RDat	KRT8P12	3	1.60E+08	1.60E+08	0.2261	rs6798183	-3.87	rs4680585	0.0415	3.92	2.859	353	353	blup	0.0902	9.27E-04	2.9293	3.40E-03
Brain_Cerebellum	/Users/calliao/fusion_twas-master/GTEx.Brain_Cerebellum.P01/Brain_Cerebellum/Brain_Cerebellum.ENSG00000213996.8.wgt.RDat	TM6SF2	19	19375175	19384200	0.252	rs2074301	3.55	rs3764567	1.72E-01	5.4	3.035	359	6	enet	0.07384	2.59E-07	2.93E+00	3.40E-03
Brain_Hippocampus	/Users/calliao/fusion_twas-master/GTEx.Brain_Hippocampus.P01/Brain_Hippocampus/Brain_Hippocampus.ENSG00000197345.8.wgt.RDat	MRPL21	11	6.87E+07	6.87E+07	0.551	rs11602122	-4.04	rs636049	0.50313	-7.73	-2.917	407	9	lasso	0.51087	1.09E-18	2.927	0.003422
NA	/Users/calliao/fusion_twas-master/CMC.BRAIN.RNASEQ_1/CMC.BRAIN.RNASEQ/CMC.ZNF593.wgt.RDat	ZNF593	1	2.65E+07	2.65E+07	0.2521	rs10794522	4.31	rs12145714	2.08E-01	9.75	-1.701	440	4	lasso	0.254499	8.96E-31	-2.92626	3.43E-03
Brain_Cerebellum	/Users/calliao/fusion_twas-master/GTEx.Brain_Cerebellum.P01/Brain_Cerebellum/Brain_Cerebellum.ENSG00000183726.6.wgt.RDat	TMEM50A	1	2.57E+07	2.57E+07	0.2538	rs1053438	2.98	rs9689	2.34E-01	-6.09	2.891	385	2	lasso	0.07384	2.07E-10	-2.92407	3.45E-03
Brain_Anterior_cingulate_cortex_BA24	/Users/calliao/fusion_twas-master/GTEx.Brain_Anterior_cingulate_cortex_BA24.P01/Brain_Anterior_cingulate_cortex_BA24/Brain_Anterior_cingulate_cortex_BA24.ENSG00000132740.4.wgt.RDat	IGHMBP2	11	6.87E+07	6.87E+07	0.368	rs11602122	-4.04	rs636049	0.32818	6.22	-2.917	408	4	lasso	0.30282	4.13E-10	-2.92387	3.46E-03
Brain_Nucleus_accumbens_basal_ganglia	/Users/calliao/fusion_twas-master/GTEx.Brain_Nucleus_accumbens_basal_ganglia.P01/Brain_Nucleus_accumbens_basal_ganglia/Brain_Nucleus_accumbens_basal_ganglia.ENSG00000141759.10.wgt.RDat	TXNL4A	18	77732867	77793949	0.255	rs4798931	3.18	rs4799113	0.06251	4.66	-2.267	282	11	lasso	0.05978	3.03E-03	-2.9234	0.00346
Brain_Hippocampus	/Users/calliao/fusion_twas-master/GTEx.Brain_Hippocampus.P01/Brain_Hippocampus/Brain_Hippocampus.ENSG00000119574.8.wgt.RDat	ZBTB45	19	59024897	59050278	0.18	rs11669345	-2.96	rs260456	0.00436	3.53	1.162	249	249	blup	0.08266	1.36E-03	2.9227	0.00347
Brain_Caudate_basal_ganglia	/Users/calliao/fusion_twas-master/GTEx.Brain_Caudate_basal_ganglia.P01/Brain_Caudate_basal_ganglia/Brain_Caudate_basal_ganglia.ENSG00000176273.10.wgt.RDat	SLC35G1	10	9.57E+07	9.57E+07	0.3276	rs11593126	3.63	rs11187725	-0.007064	-3.68	2.265	475	475	blup	0.042865	7.50E-03	-2.9205	0.00349
Brain_Cerebellum	/Users/calliao/fusion_twas-master/GTEx.Brain_Cerebellum.P01/Brain_Cerebellum/Brain_Cerebellum.ENSG00000213290.4.wgt.RDat	PGK1P2	19	12670385	12671919	0.209	rs4804197	3.62	rs2861410	1.93E-01	5.54	2.655	287	3	lasso	0.07384	3.33E-08	2.92E+00	3.51E-03
Brain_Nucleus_accumbens_basal_ganglia	/Users/calliao/fusion_twas-master/GTEx.Brain_Nucleus_accumbens_basal_ganglia.P01/Brain_Nucleus_accumbens_basal_ganglia/Brain_Nucleus_accumbens_basal_ganglia.ENSG00000255135.3.wgt.RDat	RP11-111M22.3	11	7.62E+07	7.62E+07	0.298	rs1939467	3.37	rs7948288	0.050031	-3.98	2.56	463	11	enet	0.06505	2.05E-03	-2.91843	3.52E-03
Brain_Cerebellum	/Users/calliao/fusion_twas-master/GTEx.Brain_Cerebellum.P01/Brain_Cerebellum/Brain_Cerebellum.ENSG00000197345.8.wgt.RDat	MRPL21	11	6.87E+07	6.87E+07	0.7143	rs11602122	-4.04	rs636049	0.596044	-9.54	-2.917	408	5	lasso	0.07384	2.01E-31	2.91579	3.55E-03
Brain_Cerebellum	/Users/calliao/fusion_twas-master/GTEx.Brain_Cerebellum.P01/Brain_Cerebellum/Brain_Cerebellum.ENSG00000100577.14.wgt.RDat	GSTZ1	14	7.78E+07	7.78E+07	0.399	rs7159558	3.56	rs2193594	0.20869	5.91	-2.219	549	7	lasso	0.07384	2.94E-08	-2.915609	0.00355
NA	/Users/calliao/fusion_twas-master/CMC.BRAIN.RNASEQ_1/CMC.BRAIN.RNASEQ/CMC.RPRD2.wgt.RDat	RPRD2	1	1.50E+08	1.50E+08	0.0583	rs577935	-3.91	rs7513205	3.56E-02	-4.55	-2.512	295	3	lasso	0.022572	7.92E-04	2.91441	3.56E-03
Brain_Frontal_Cortex_BA9	/Users/calliao/fusion_twas-master/GTEx.Brain_Frontal_Cortex_BA9.P01/Brain_Frontal_Cortex_BA9/Brain_Frontal_Cortex_BA9.ENSG00000268592.2.wgt.RDat	RP11-244K5.8	6	1.50E+08	1.50E+08	0.154	rs2342764	-3.49	rs6557133	0.093261	4.42	-2.46	482	482	blup	0.06252	3.79E-03	-2.9145	0.003562
Brain_Cerebellum	/Users/calliao/fusion_twas-master/GTEx.Brain_Cerebellum.P01/Brain_Cerebellum/Brain_Cerebellum.ENSG00000214401.4.wgt.RDat	KANSL1-AS1	17	44270942	44274089	0.5003	rs8072451	2.74	rs17689471	0.563804	9.42	2.701	29	3	lasso	0.07384	2.45E-31	2.913602	0.00357
NA	/Users/calliao/fusion_twas-master/CMC.BRAIN.RNASEQ_1/CMC.BRAIN.RNASEQ/CMC.CCDC69.wgt.RDat	CCDC69	5	1.51E+08	1.51E+08	0.0755	rs9324686	3.52	rs7723266	-5.23E-04	-4.25	-1.694	633	30	enet	3.33E-02	5.60E-05	2.91183	0.003593
Brain_Putamen_basal_ganglia	/Users/calliao/fusion_twas-master/GTEx.Brain_Putamen_basal_ganglia.P01/Brain_Putamen_basal_ganglia/Brain_Putamen_basal_ganglia.ENSG00000124140.8.wgt.RDat	SLC12A5	20	44651569	44688784	0.2	rs1569723	4.3	rs6131010	-0.008898	3.62	3.337	496	496	blup	0.0493	1.13E-02	2.91129	0.0036
NA	/Users/calliao/fusion_twas-master/CMC.BRAIN.RNASEQ_1/CMC.BRAIN.RNASEQ/CMC.MAPRE3.wgt.RDat	MAPRE3	2	2.72E+07	2.73E+07	0.0658	rs920435	-3.19	rs10203050	0.087406	6.91	-3.02	382	17	enet	0.089638	4.91E-11	-2.91128	3.60E-03
Brain_Anterior_cingulate_cortex_BA24	/Users/calliao/fusion_twas-master/GTEx.Brain_Anterior_cingulate_cortex_BA24.P01/Brain_Anterior_cingulate_cortex_BA24/Brain_Anterior_cingulate_cortex_BA24.ENSG00000169629.7.wgt.RDat	RGPD8	2	1.13E+08	1.13E+08	0.4893	rs11674953	-3.24	rs11695974	0.35907	-6.91	2.52	404	19	enet	0.4246	1.35E-14	-2.91	0.003615
Brain_Cerebellum	/Users/calliao/fusion_twas-master/GTEx.Brain_Cerebellum.P01/Brain_Cerebellum/Brain_Cerebellum.ENSG00000146063.14.wgt.RDat	TRIM41	5	1.81E+08	1.81E+08	0.2003	rs7727787	-3.269	rs7727787	9.46E-02	4.64	-3.269	205	4	lasso	0.07384	8.16E-04	-2.9097	0.003618
NA	/Users/calliao/fusion_twas-master/CMC.BRAIN.RNASEQ_1/CMC.BRAIN.RNASEQ/CMC.PDGFD.wgt.RDat	PDGFD	11	1.04E+08	1.04E+08	0.1312	rs7939377	-3.88	rs7936429	0.03161	-5.25	-1.64	603	603	blup	0.08153	3.78E-10	2.9094	3.62E-03
NA	/Users/calliao/fusion_twas-master/CMC.BRAIN.RNASEQ_1/CMC.BRAIN.RNASEQ/CMC.IFT80.wgt.RDat	IFT80	3	1.60E+08	1.60E+08	0.0833	rs6798183	-3.87	rs4680576	0.056009	-5.88	3.222	456	35	enet	0.05735	1.53E-07	-2.9092	3.62E-03
Brain_Nucleus_accumbens_basal_ganglia	/Users/calliao/fusion_twas-master/GTEx.Brain_Nucleus_accumbens_basal_ganglia.P01/Brain_Nucleus_accumbens_basal_ganglia/Brain_Nucleus_accumbens_basal_ganglia.ENSG00000055211.8.wgt.RDat	GINM1	6	1.50E+08	1.50E+08	0.278	rs2342764	-3.49	rs9689084	0.115956	-4.96	-3.217	430	430	blup	0.13479	1.11E-05	2.9093	0.003622
Brain_Putamen_basal_ganglia	/Users/calliao/fusion_twas-master/GTEx.Brain_Putamen_basal_ganglia.P01/Brain_Putamen_basal_ganglia/Brain_Putamen_basal_ganglia.ENSG00000266145.1.wgt.RDat	RHOT1P1	18	14222007	14222330	0.242	rs4797023	-3.36	rs4486974	0.05023	4.26	3.212	257	3	lasso	0.0905	8.24E-04	2.90837	0.00363
Brain_Hippocampus	/Users/calliao/fusion_twas-master/GTEx.Brain_Hippocampus.P01/Brain_Hippocampus/Brain_Hippocampus.ENSG00000268592.2.wgt.RDat	RP11-244K5.8	6	1.50E+08	1.50E+08	0.265	rs2342764	-3.49	rs6557133	0.087971	4.7	-2.46	481	481	blup	0.077	1.94E-03	-2.9073	0.00365
Brain_Substantia_nigra	/Users/calliao/fusion_twas-master/GTEx.Brain_Substantia_nigra.P01/Brain_Substantia_nigra/Brain_Substantia_nigra.ENSG00000197345.8.wgt.RDat	MRPL21	11	6.87E+07	6.87E+07	0.778	rs11602122	-4.04	rs629426	0.54589	-6.83	-2.953	408	9	lasso	0.5417	6.62E-15	2.9055	0.003667
NA	/Users/calliao/fusion_twas-master/CMC.BRAIN.RNASEQ_1/CMC.BRAIN.RNASEQ/CMC.HMG20A.wgt.RDat	HMG20A	15	7.77E+07	7.78E+07	0.0586	rs7178572	-3.59	rs11632999	0.030538	5.28	1.465	335	10	enet	0.05915	9.84E-08	2.90542	0.00367
Brain_Frontal_Cortex_BA9	/Users/calliao/fusion_twas-master/GTEx.Brain_Frontal_Cortex_BA9.P01/Brain_Frontal_Cortex_BA9/Brain_Frontal_Cortex_BA9.ENSG00000270773.1.wgt.RDat	RP13-685P2.7	3	1.29E+08	1.29E+08	0.3508	rs6787488	3.28	rs7427129	0.181404	4.69	3.184	297	7	lasso	0.12802	4.43E-05	2.905	3.67E-03
Brain_Anterior_cingulate_cortex_BA24	/Users/calliao/fusion_twas-master/GTEx.Brain_Anterior_cingulate_cortex_BA24.P01/Brain_Anterior_cingulate_cortex_BA24/Brain_Anterior_cingulate_cortex_BA24.ENSG00000169371.9.wgt.RDat	SNUPN	15	7.59E+07	7.59E+07	0.258	rs3866545	-3.12	rs8025681	0.104966	-4.87	-2.659	223	4	lasso	0.14434	2.97E-05	2.904678	0.003676
Brain_Amygdala	/Users/calliao/fusion_twas-master/GTEx.Brain_Amygdala.P01/Brain_Amygdala/Brain_Amygdala.ENSG00000188672.12.wgt.RDat	RHCE	1	2.57E+07	2.58E+07	0.462	rs1053438	2.98	rs9689	2.86E-01	-5.19	2.891	383	3	lasso	0.21368	3.92E-06	-2.9037	0.003688
Brain_Hippocampus	/Users/calliao/fusion_twas-master/GTEx.Brain_Hippocampus.P01/Brain_Hippocampus/Brain_Hippocampus.ENSG00000132740.4.wgt.RDat	IGHMBP2	11	6.87E+07	6.87E+07	0.383	rs11602122	-4.04	rs619727	0.23416	6.09	-2.917	407	11	lasso	0.22461	1.02E-07	-2.9037	0.003688
Brain_Cerebellar_Hemisphere	/Users/calliao/fusion_twas-master/GTEx.Brain_Cerebellar_Hemisphere.P01/Brain_Cerebellar_Hemisphere/Brain_Cerebellar_Hemisphere.ENSG00000272810.1.wgt.RDat	U91328.22	6	26013469	26013985	0.149	rs9467741	-3.62	rs9379818	0.0315	-3.68	-0.983	692	692	blup	0.05465	5.17E-03	2.90229	0.0037
NA	/Users/calliao/fusion_twas-master/CMC.BRAIN.RNASEQ_1/CMC.BRAIN.RNASEQ/CMC.TRPC6.wgt.RDat	TRPC6	11	1.01E+08	1.01E+08	0.0745	rs11224781	-3.6	rs7126833	0.001421	3.55	-1.893	540	540	blup	0.01716	3.05E-03	-2.9021	3.71E-03
Brain_Cerebellum	/Users/calliao/fusion_twas-master/GTEx.Brain_Cerebellum.P01/Brain_Cerebellum/Brain_Cerebellum.ENSG00000161791.9.wgt.RDat	FMNL3	12	5.00E+07	5.01E+07	0.17	rs2278069	-4.32	rs7975599	0.003604	3.51	-4.16	341	341	blup	0.07384	2.07E-02	-2.90177	0.003711
Brain_Hypothalamus	/Users/calliao/fusion_twas-master/GTEx.Brain_Hypothalamus.P01/Brain_Hypothalamus/Brain_Hypothalamus.ENSG00000196072.7.wgt.RDat	BLOC1S2	10	1.02E+08	1.02E+08	0.579	rs6584356	3.69	rs7912400	0.34966	-6.68	3.075	410	12	lasso	0.377368	1.18E-12	-2.9017	0.003712
Brain_Putamen_basal_ganglia	/Users/calliao/fusion_twas-master/GTEx.Brain_Putamen_basal_ganglia.P01/Brain_Putamen_basal_ganglia/Brain_Putamen_basal_ganglia.ENSG00000173273.11.wgt.RDat	TNKS	8	9.41E+06	9.64E+06	0.269	rs10101132	3.81	rs11991621	8.77E-02	-4.42	1.304	601	17	enet	0.087341	1.01E-03	-2.9009	3.72E-03
Brain_Nucleus_accumbens_basal_ganglia	/Users/calliao/fusion_twas-master/GTEx.Brain_Nucleus_accumbens_basal_ganglia.P01/Brain_Nucleus_accumbens_basal_ganglia/Brain_Nucleus_accumbens_basal_ganglia.ENSG00000102967.7.wgt.RDat	DHODH	16	72042487	72058954	0.156	rs34522712	5.34	rs7195958	0.080343	-4.31	-2.364	370	13	enet	0.07562	9.41E-04	2.9009	0.00372
Brain_Hypothalamus	/Users/calliao/fusion_twas-master/GTEx.Brain_Hypothalamus.P01/Brain_Hypothalamus/Brain_Hypothalamus.ENSG00000114450.5.wgt.RDat	GNB4	3	1.79E+08	1.79E+08	0.2	rs1607237	3.06	rs2459693	0.075153	4.2	2.418	370	15	enet	0.13326	6.55E-05	2.8998	3.73E-03
Brain_Frontal_Cortex_BA9	/Users/calliao/fusion_twas-master/GTEx.Brain_Frontal_Cortex_BA9.P01/Brain_Frontal_Cortex_BA9/Brain_Frontal_Cortex_BA9.ENSG00000164989.11.wgt.RDat	CCDC171	9	1.56E+07	1.61E+07	0.3673	rs4741546	-3.85	rs7467207	1.35E-01	-5.55	2.472	455	18	enet	0.16415	3.50E-06	-2.8998	0.00373
Brain_Hypothalamus	/Users/calliao/fusion_twas-master/GTEx.Brain_Hypothalamus.P01/Brain_Hypothalamus/Brain_Hypothalamus.ENSG00000172113.4.wgt.RDat	NME6	3	4.83E+07	4.83E+07	0.213	rs17080138	4.22	rs17290714	0.028214	-3.23	1.319	258	258	blup	0.05234	1.02E-02	-2.89919	3.74E-03
Brain_Caudate_basal_ganglia	/Users/calliao/fusion_twas-master/GTEx.Brain_Caudate_basal_ganglia.P01/Brain_Caudate_basal_ganglia/Brain_Caudate_basal_ganglia.ENSG00000188599.13.wgt.RDat	NPIPP1	16	15198178	15217355	0.4733	rs12919246	3.79	rs7192563	0.285434	6.68	2.299	102	5	lasso	0.313821	2.09E-13	2.899194	0.003741
NA	/Users/calliao/fusion_twas-master/CMC.BRAIN.RNASEQ_1/CMC.BRAIN.RNASEQ/CMC.C20orf194.wgt.RDat	C20orf194	20	3229947	3388309	0.1852	rs11697620	-2.87	rs6051836	0.124669	7.65	-1.938	506	48	enet	0.166162	9.64E-20	-2.8992	0.003742
Brain_Caudate_basal_ganglia	/Users/calliao/fusion_twas-master/GTEx.Brain_Caudate_basal_ganglia.P01/Brain_Caudate_basal_ganglia/Brain_Caudate_basal_ganglia.ENSG00000197345.8.wgt.RDat	MRPL21	11	6.87E+07	6.87E+07	0.5662	rs11602122	-4.04	rs636049	0.554586	-8.92	-2.917	408	8	lasso	0.54675	3.23E-26	2.89835	3.75E-03
Brain_Hypothalamus	/Users/calliao/fusion_twas-master/GTEx.Brain_Hypothalamus.P01/Brain_Hypothalamus/Brain_Hypothalamus.ENSG00000178467.13.wgt.RDat	P4HTM	3	4.90E+07	4.90E+07	0.142	rs3774800	4.34	rs6772452	0.028538	-3.62	1.787	264	264	blup	0.08949	1.02E-03	-2.89722	3.76E-03
Brain_Hippocampus	/Users/calliao/fusion_twas-master/GTEx.Brain_Hippocampus.P01/Brain_Hippocampus/Brain_Hippocampus.ENSG00000239617.1.wgt.RDat	RP11-302B13.1	12	4.93E+07	4.93E+07	0.156	rs1054442	-3.47	rs6580696	1.40E-01	4.21	2.14	338	15	enet	0.0566	7.07E-03	2.897745	0.00376
Brain_Nucleus_accumbens_basal_ganglia	/Users/calliao/fusion_twas-master/GTEx.Brain_Nucleus_accumbens_basal_ganglia.P01/Brain_Nucleus_accumbens_basal_ganglia/Brain_Nucleus_accumbens_basal_ganglia.ENSG00000272960.1.wgt.RDat	RP11-339B21.15	9	1.31E+08	1.31E+08	0.248	rs2270204	3.74	rs4734	0.014007	-4.88	2.213	285	14	enet	0.125	2.34E-05	-2.8957	0.00378
Brain_Cortex	/Users/calliao/fusion_twas-master/GTEx.Brain_Cortex.P01/Brain_Cortex/Brain_Cortex.ENSG00000272864.1.wgt.RDat	RP11-17E13.2	1	7.52E+07	7.52E+07	0.4076	rs6662846	-3.42	rs12145183	0.22053	6.52	2.419	377	7	lasso	0.306731	1.95E-12	2.89435	0.003799
Brain_Nucleus_accumbens_basal_ganglia	/Users/calliao/fusion_twas-master/GTEx.Brain_Nucleus_accumbens_basal_ganglia.P01/Brain_Nucleus_accumbens_basal_ganglia/Brain_Nucleus_accumbens_basal_ganglia.ENSG00000259362.2.wgt.RDat	RP11-307C19.1	15	7.78E+07	7.78E+07	0.355	rs7178572	-3.59	rs7119	0.130106	4.97	3.529	302	3	lasso	0.22552	7.80E-09	2.89396	0.0038
Brain_Nucleus_accumbens_basal_ganglia	/Users/calliao/fusion_twas-master/GTEx.Brain_Nucleus_accumbens_basal_ganglia.P01/Brain_Nucleus_accumbens_basal_ganglia/Brain_Nucleus_accumbens_basal_ganglia.ENSG00000134470.15.wgt.RDat	IL15RA	10	5.99E+06	6.02E+06	0.508	rs12262126	-3.41	rs2386654	0.013886	-3.44	0.428	742	742	blup	0.01825	6.83E-02	2.89358	0.003809
Brain_Cerebellum	/Users/calliao/fusion_twas-master/GTEx.Brain_Cerebellum.P01/Brain_Cerebellum/Brain_Cerebellum.ENSG00000213999.11.wgt.RDat	MEF2B	19	19256377	19281098	0.353	rs2074301	3.55	rs1050544	2.61E-01	6.46	-2.893	328	3	lasso	0.07384	1.10E-10	-2.89E+00	3.81E-03
Brain_Caudate_basal_ganglia	/Users/calliao/fusion_twas-master/GTEx.Brain_Caudate_basal_ganglia.P01/Brain_Caudate_basal_ganglia/Brain_Caudate_basal_ganglia.ENSG00000148690.10.wgt.RDat	FRA10AC1	10	9.54E+07	9.55E+07	0.3815	rs11593126	3.63	rs11187583	0.174895	5.52	1.873	531	19	enet	0.160697	4.18E-07	2.8929	0.00382
Brain_Caudate_basal_ganglia	/Users/calliao/fusion_twas-master/GTEx.Brain_Caudate_basal_ganglia.P01/Brain_Caudate_basal_ganglia/Brain_Caudate_basal_ganglia.ENSG00000176268.5.wgt.RDat	CYCSP34	13	4.14E+07	4.14E+07	0.278	rs9532718	3.8	rs1989252	0.13982	-5.08	-1.891	354	5	lasso	0.15875	4.95E-07	2.8918	0.00383
Brain_Nucleus_accumbens_basal_ganglia	/Users/calliao/fusion_twas-master/GTEx.Brain_Nucleus_accumbens_basal_ganglia.P01/Brain_Nucleus_accumbens_basal_ganglia/Brain_Nucleus_accumbens_basal_ganglia.ENSG00000249839.1.wgt.RDat	AC011330.5	15	4.40E+07	4.40E+07	0.549	rs35302555	-3.01	rs2927071	0.097648	-5.21	-2.521	262	262	blup	0.18544	2.10E-07	2.88859	0.00387
Brain_Hippocampus	/Users/calliao/fusion_twas-master/GTEx.Brain_Hippocampus.P01/Brain_Hippocampus/Brain_Hippocampus.ENSG00000104979.4.wgt.RDat	C19orf53	19	13885097	13889276	0.359	rs35201197	3.76	rs10104	0.17823	-5.1	2.784	330	5	lasso	0.08031	1.57E-03	-2.8884	0.00387
Brain_Cortex	/Users/calliao/fusion_twas-master/GTEx.Brain_Cortex.P01/Brain_Cortex/Brain_Cortex.ENSG00000167491.13.wgt.RDat	GATAD2A	19	19496635	19619740	0.13	rs2074301	3.55	rs2023883	0.00588	-3.9	3.409	346	346	blup	0.03169	2.18E-02	-2.89E+00	0.003873
Brain_Frontal_Cortex_BA9	/Users/calliao/fusion_twas-master/GTEx.Brain_Frontal_Cortex_BA9.P01/Brain_Frontal_Cortex_BA9/Brain_Frontal_Cortex_BA9.ENSG00000178467.13.wgt.RDat	P4HTM	3	4.90E+07	4.90E+07	0.1254	rs3774800	4.34	rs12493578	0.099371	-4.34	2.287	264	264	blup	0.0999	3.04E-04	-2.8873	3.89E-03
Brain_Frontal_Cortex_BA9	/Users/calliao/fusion_twas-master/GTEx.Brain_Frontal_Cortex_BA9.P01/Brain_Frontal_Cortex_BA9/Brain_Frontal_Cortex_BA9.ENSG00000134222.12.wgt.RDat	PSRC1	1	1.10E+08	1.10E+08	0.4581	rs17641977	-3.77	rs2304355	7.72E-03	-3.8	0.388	442	442	blup	0.100546	2.91E-04	2.8869	0.003891
Brain_Putamen_basal_ganglia	/Users/calliao/fusion_twas-master/GTEx.Brain_Putamen_basal_ganglia.P01/Brain_Putamen_basal_ganglia/Brain_Putamen_basal_ganglia.ENSG00000132740.4.wgt.RDat	IGHMBP2	11	6.87E+07	6.87E+07	0.354	rs11602122	-4.04	rs646586	0.196405	5.06	-2.382	408	19	enet	0.1973	6.99E-07	-2.885	3.91E-03
Brain_Nucleus_accumbens_basal_ganglia	/Users/calliao/fusion_twas-master/GTEx.Brain_Nucleus_accumbens_basal_ganglia.P01/Brain_Nucleus_accumbens_basal_ganglia/Brain_Nucleus_accumbens_basal_ganglia.ENSG00000125388.15.wgt.RDat	GRK4	4	2.97E+06	3.04E+06	0.174	rs12504990	3.96	rs2471322	1.18E-01	-4.31	-2.88	384	3	lasso	0.09903	1.66E-04	2.8841	0.00392
NA	/Users/calliao/fusion_twas-master/CMC.BRAIN.RNASEQ_1/CMC.BRAIN.RNASEQ/CMC.DHX38.wgt.RDat	DHX38	16	72127614	72146811	0.3101	rs34522712	5.34	rs9941087	0.38759	13.37	2.302	355	41	enet	0.41292	3.20E-54	2.88422	0.003924
NA	/Users/calliao/fusion_twas-master/CMC.BRAIN.RNASEQ_1/CMC.BRAIN.RNASEQ/CMC.DIRAS3.wgt.RDat	DIRAS3	1	6.85E+07	6.85E+07	0.0543	rs7546334	3.31	rs11209162	3.39E-02	-4.42	-2.989	582	5	lasso	0.024366	5.08E-04	2.88339	3.93E-03
Brain_Cerebellum	/Users/calliao/fusion_twas-master/GTEx.Brain_Cerebellum.P01/Brain_Cerebellum/Brain_Cerebellum.ENSG00000251288.2.wgt.RDat	RP11-10L12.2	4	1.04E+08	1.04E+08	0.222	rs227369	-5.28	rs6843738	0.085972	-4.47	-3.554	346	346	blup	0.07384	3.19E-04	2.88273	3.94E-03
Brain_Hypothalamus	/Users/calliao/fusion_twas-master/GTEx.Brain_Hypothalamus.P01/Brain_Hypothalamus/Brain_Hypothalamus.ENSG00000068885.10.wgt.RDat	IFT80	3	1.60E+08	1.60E+08	0.228	rs6798183	-3.87	rs6809313	0.067883	-4.27	3.051	373	3	lasso	0.09774	6.12E-04	-2.88306	3.94E-03
Brain_Putamen_basal_ganglia	/Users/calliao/fusion_twas-master/GTEx.Brain_Putamen_basal_ganglia.P01/Brain_Putamen_basal_ganglia/Brain_Putamen_basal_ganglia.ENSG00000198453.8.wgt.RDat	ZNF568	19	37407231	37488834	0.18	rs4806380	2.8	rs4806380	8.95E-02	4.19	2.798	281	7	lasso	0.13683	4.13E-05	2.8828	0.003942
Brain_Nucleus_accumbens_basal_ganglia	/Users/calliao/fusion_twas-master/GTEx.Brain_Nucleus_accumbens_basal_ganglia.P01/Brain_Nucleus_accumbens_basal_ganglia/Brain_Nucleus_accumbens_basal_ganglia.ENSG00000123143.8.wgt.RDat	PKN1	19	14543865	14582678	0.286	rs35201197	3.76	rs34025180	-0.0044	-3.1	2.2538	373	373	blup	0.00857	1.49E-01	-2.88217	0.00395
Brain_Caudate_basal_ganglia	/Users/calliao/fusion_twas-master/GTEx.Brain_Caudate_basal_ganglia.P01/Brain_Caudate_basal_ganglia/Brain_Caudate_basal_ganglia.ENSG00000239268.2.wgt.RDat	RP11-384F7.2	3	1.17E+08	1.18E+08	0.1677	rs1160553	3.94	rs9861188	0.11371	4.27	2.592	419	4	lasso	0.09907	7.61E-05	2.88127	0.003961
Brain_Amygdala	/Users/calliao/fusion_twas-master/GTEx.Brain_Amygdala.P01/Brain_Amygdala/Brain_Amygdala.ENSG00000203791.9.wgt.RDat	METTL10	10	1.26E+08	1.26E+08	0.357	rs12247671	-3.46	rs3824808	0.083641	-4.15	1.897	560	560	blup	0.06772	8.55E-03	-2.8801	0.003976
Brain_Amygdala	/Users/calliao/fusion_twas-master/GTEx.Brain_Amygdala.P01/Brain_Amygdala/Brain_Amygdala.ENSG00000150867.9.wgt.RDat	PIP4K2A	10	2.28E+07	2.30E+07	0.401	rs7899156	-3.35	rs7899156	0.022322	-3.95	-3.346	348	348	blup	0.11854	6.42E-04	2.8798	0.003979
Brain_Cortex	/Users/calliao/fusion_twas-master/GTEx.Brain_Cortex.P01/Brain_Cortex/Brain_Cortex.ENSG00000015475.14.wgt.RDat	BID	22	18216906	18257536	0.2773	rs174313	3.24	rs11704728	0.23636	-5.72	2.736	529	8	lasso	0.28861	1.11E-11	-2.87955	0.00398
Brain_Caudate_basal_ganglia	/Users/calliao/fusion_twas-master/GTEx.Brain_Caudate_basal_ganglia.P01/Brain_Caudate_basal_ganglia/Brain_Caudate_basal_ganglia.ENSG00000205060.6.wgt.RDat	SLC35B4	7	1.34E+08	1.34E+08	0.1532	rs13246630	3.48	rs7782175	0.041395	3.74	3.015	516	5	lasso	0.03299	1.69E-02	2.87949	0.003983
Brain_Putamen_basal_ganglia	/Users/calliao/fusion_twas-master/GTEx.Brain_Putamen_basal_ganglia.P01/Brain_Putamen_basal_ganglia/Brain_Putamen_basal_ganglia.ENSG00000182272.7.wgt.RDat	B4GALNT4	11	3.70E+05	3.82E+05	0.296	rs28633403	-5.05	rs7395918	0.041569	-3.36	0.423	354	354	blup	0.07463	2.26E-03	-2.87885	3.99E-03
Brain_Cerebellum	/Users/calliao/fusion_twas-master/GTEx.Brain_Cerebellum.P01/Brain_Cerebellum/Brain_Cerebellum.ENSG00000143466.9.wgt.RDat	IKBKE	1	2.07E+08	2.07E+08	0.2503	rs4845144	3.36	rs2990590	1.73E-01	5.57	-2.788	341	5	lasso	0.07384	1.51E-07	-2.87932	3.99E-03
Brain_Caudate_basal_ganglia	/Users/calliao/fusion_twas-master/GTEx.Brain_Caudate_basal_ganglia.P01/Brain_Caudate_basal_ganglia/Brain_Caudate_basal_ganglia.ENSG00000205209.3.wgt.RDat	SCGB2B2	19	35084234	35166604	0.18	rs1053216	-2.86	rs1260637	4.07E-02	3.63	-2.315	415	415	blup	0.062158	1.56E-03	-2.87796	0.004
NA	/Users/calliao/fusion_twas-master/CMC.BRAIN.RNASEQ_1/CMC.BRAIN.RNASEQ/CMC.SEMA4B.wgt.RDat	SEMA4B	15	9.07E+07	9.08E+07	0.1174	rs16944155	3.12	rs7342665	0.013083	-4.14	1.898	422	422	bslmm	0.0385	1.57E-05	-2.8774	0.00401
NA	/Users/calliao/fusion_twas-master/CMC.BRAIN.RNASEQ_1/CMC.BRAIN.RNASEQ/CMC.DFNA5.wgt.RDat	DFNA5	7	2.47E+07	2.48E+07	0.3038	rs2721798	3.72	rs876308	0.255188	10.86	3.262	677	7	lasso	0.27255	3.48E-33	2.87586	0.004029
Brain_Cerebellum	/Users/calliao/fusion_twas-master/GTEx.Brain_Cerebellum.P01/Brain_Cerebellum/Brain_Cerebellum.ENSG00000260274.1.wgt.RDat	RP11-817O13.8	15	7.57E+07	7.57E+07	0.2443	rs3866545	-3.12	rs3866545	1.19E-01	5.84	-3.117	233	3	lasso	0.07384	2.00E-09	-2.875761	4.03E-03
Brain_Hypothalamus	/Users/calliao/fusion_twas-master/GTEx.Brain_Hypothalamus.P01/Brain_Hypothalamus/Brain_Hypothalamus.ENSG00000030110.8.wgt.RDat	BAK1	6	33540329	33548019	0.189	rs6914422	-4.23	rs210134	0.0664	4.45	2.051	499	5	lasso	0.16477	8.57E-06	2.8752	0.004037
Brain_Anterior_cingulate_cortex_BA24	/Users/calliao/fusion_twas-master/GTEx.Brain_Anterior_cingulate_cortex_BA24.P01/Brain_Anterior_cingulate_cortex_BA24/Brain_Anterior_cingulate_cortex_BA24.ENSG00000214401.4.wgt.RDat	KANSL1-AS1	17	44270942	44274089	0.3853	rs8072451	2.74	rs8072451	0.472467	7.31	2.739	29	3	lasso	0.46902	1.82E-16	2.8744	0.00405
Brain_Cerebellar_Hemisphere	/Users/calliao/fusion_twas-master/GTEx.Brain_Cerebellar_Hemisphere.P01/Brain_Cerebellar_Hemisphere/Brain_Cerebellar_Hemisphere.ENSG00000120008.11.wgt.RDat	WDR11	10	1.23E+08	1.23E+08	0.482	rs1897195	-4.16	rs3758509	0.274566	-6.33	-3.792	645	30	enet	0.40961	7.37E-16	2.87311	0.004064
Brain_Cortex	/Users/calliao/fusion_twas-master/GTEx.Brain_Cortex.P01/Brain_Cortex/Brain_Cortex.ENSG00000145506.9.wgt.RDat	NKD2	5	1.01E+06	1.04E+06	0.5248	rs3867180	3.03	rs3810854	0.189263	6.19	2.202	372	22	enet	0.22522	3.64E-09	2.87291	0.004067
NA	/Users/calliao/fusion_twas-master/CMC.BRAIN.RNASEQ_1/CMC.BRAIN.RNASEQ/CMC.RAD52.wgt.RDat	RAD52	12	1.02E+06	1.10E+06	0.245	rs12816367	-3.07	rs12816367	0.157914	-8.82	-3.073	435	28	enet	0.22092	1.94E-26	2.87293	4.07E-03
Brain_Hypothalamus	/Users/calliao/fusion_twas-master/GTEx.Brain_Hypothalamus.P01/Brain_Hypothalamus/Brain_Hypothalamus.ENSG00000261280.2.wgt.RDat	CTD-3105H18.13	19	12456763	12458752	0.29	rs4804197	3.62	rs7248680	0.068476	-4.25	2.938	278	3	enet	0.06169	5.69E-03	-2.872483	0.00407
Brain_Amygdala	/Users/calliao/fusion_twas-master/GTEx.Brain_Amygdala.P01/Brain_Amygdala/Brain_Amygdala.ENSG00000272275.1.wgt.RDat	RP11-791G15.2	2	1.09E+07	1.09E+07	0.495	rs13387062	-4.46	rs4799	0.00406	-3.52	1.095	595	11	lasso	0.01927	1.05E-01	-2.87263	0.004071
Brain_Substantia_nigra	/Users/calliao/fusion_twas-master/GTEx.Brain_Substantia_nigra.P01/Brain_Substantia_nigra/Brain_Substantia_nigra.ENSG00000101307.11.wgt.RDat	SIRPB1	20	1544167	1600707	0.669	rs2253427	4.19	rs6075340	0.29168	5.17	0.767	626	22	enet	0.3367	1.26E-08	2.8712	0.00409
Brain_Cortex	/Users/calliao/fusion_twas-master/GTEx.Brain_Cortex.P01/Brain_Cortex/Brain_Cortex.ENSG00000143442.17.wgt.RDat	POGZ	1	1.51E+08	1.51E+08	0.1564	rs3828057	2.94	rs2274533	0.105197	4.53	-2.612	348	347	blup	0.07053	1.08E-03	-2.87095	0.004092
NA	/Users/calliao/fusion_twas-master/CMC.BRAIN.RNASEQ_1/CMC.BRAIN.RNASEQ/CMC.ATXN2.wgt.RDat	ATXN2	12	1.12E+08	1.12E+08	0.0231	rs876896	4.02	rs11065884	0.0297	-4.58	3.492	256	8	enet	0.02457	4.84E-04	-2.86953	4.11E-03
NA	/Users/calliao/fusion_twas-master/CMC.BRAIN.RNASEQ_1/CMC.BRAIN.RNASEQ/CMC.NME5.wgt.RDat	NME5	5	1.37E+08	1.37E+08	0.5645	rs740075	2.95	rs17637720	2.86E-01	-11.41	2.869	317	1	lasso	2.81E-01	2.89E-34	-2.869	0.004118
Brain_Cerebellar_Hemisphere	/Users/calliao/fusion_twas-master/GTEx.Brain_Cerebellar_Hemisphere.P01/Brain_Cerebellar_Hemisphere/Brain_Cerebellar_Hemisphere.ENSG00000135213.8.wgt.RDat	POM121C	7	7.50E+07	7.51E+07	0.4802	rs12535903	3.11	rs17207196	0.175997	4.95	-2.099	198	6	lasso	0.182695	4.41E-07	-2.86841	0.004125
Brain_Putamen_basal_ganglia	/Users/calliao/fusion_twas-master/GTEx.Brain_Putamen_basal_ganglia.P01/Brain_Putamen_basal_ganglia/Brain_Putamen_basal_ganglia.ENSG00000127325.14.wgt.RDat	BEST3	12	7.00E+07	7.01E+07	0.34	rs776414	-3.85	rs7306420	-0.000014	-3.26	-0.395	557	557	blup	0.08836	9.43E-04	2.86797	0.00413
NA	/Users/calliao/fusion_twas-master/CMC.BRAIN.RNASEQ_1/CMC.BRAIN.RNASEQ/CMC.LOC145783.wgt.RDat	LOC145783	15	5.72E+07	5.72E+07	0.0639	rs967514	-3.83	rs1814585	0.06146	-5.65	-2.688	352	18	enet	0.06193	4.95E-08	2.86702	0.00414
Brain_Putamen_basal_ganglia	/Users/calliao/fusion_twas-master/GTEx.Brain_Putamen_basal_ganglia.P01/Brain_Putamen_basal_ganglia/Brain_Putamen_basal_ganglia.ENSG00000147813.11.wgt.RDat	NAPRT1	8	1.45E+08	1.45E+08	0.767	rs1809148	-3.21	rs10112966	3.82E-01	-7.31	-2.241	359	29	enet	0.521777	3.19E-19	2.86624	4.15E-03
Brain_Putamen_basal_ganglia	/Users/calliao/fusion_twas-master/GTEx.Brain_Putamen_basal_ganglia.P01/Brain_Putamen_basal_ganglia/Brain_Putamen_basal_ganglia.ENSG00000226913.1.wgt.RDat	BSN-AS2	3	4.96E+07	4.96E+07	0.2387	rs9870755	4.43	rs1568661	0.0939	-3.91	-2.733	303	5	lasso	0.06436	4.32E-03	2.8668	4.15E-03
Brain_Caudate_basal_ganglia	/Users/calliao/fusion_twas-master/GTEx.Brain_Caudate_basal_ganglia.P01/Brain_Caudate_basal_ganglia/Brain_Caudate_basal_ganglia.ENSG00000187260.11.wgt.RDat	WDR86	7	1.51E+08	1.51E+08	0.2324	rs2108725	-4.06	rs2374261	0.018186	-3.84	1.931	523	5	lasso	0.0045	2.02E-01	-2.86597	0.004157
Brain_Nucleus_accumbens_basal_ganglia	/Users/calliao/fusion_twas-master/GTEx.Brain_Nucleus_accumbens_basal_ganglia.P01/Brain_Nucleus_accumbens_basal_ganglia/Brain_Nucleus_accumbens_basal_ganglia.ENSG00000181195.6.wgt.RDat	PENK	8	5.73E+07	5.74E+07	0.2593	rs10108774	3.46	rs2610045	0.016173	3.66	-2.443	431	431	blup	0.035543	1.83E-02	-2.86546	0.00416
NA	/Users/calliao/fusion_twas-master/CMC.BRAIN.RNASEQ_1/CMC.BRAIN.RNASEQ/CMC.KIAA1671.wgt.RDat	KIAA1671	22	25423940	25593415	0.111	rs5760781	2.72	rs6004447	0.034851	-5.89	2.139	491	491	blup	0.08223	3.17E-10	-2.864606	0.004175
Brain_Cerebellum	/Users/calliao/fusion_twas-master/GTEx.Brain_Cerebellum.P01/Brain_Cerebellum/Brain_Cerebellum.ENSG00000143515.12.wgt.RDat	ATP8B2	1	1.54E+08	1.54E+08	0.215	rs6696760	-3.44	rs1194607	1.22E-01	-4.63	3.009	388	8	enet	0.07384	1.04E-04	-2.86337	4.19E-03
Brain_Frontal_Cortex_BA9	/Users/calliao/fusion_twas-master/GTEx.Brain_Frontal_Cortex_BA9.P01/Brain_Frontal_Cortex_BA9/Brain_Frontal_Cortex_BA9.ENSG00000197345.8.wgt.RDat	MRPL21	11	6.87E+07	6.87E+07	0.6234	rs11602122	-4.04	rs636049	5.09E-01	-7.76	-2.917	408	6	lasso	0.4945	5.83E-19	2.8636	4.19E-03
Brain_Nucleus_accumbens_basal_ganglia	/Users/calliao/fusion_twas-master/GTEx.Brain_Nucleus_accumbens_basal_ganglia.P01/Brain_Nucleus_accumbens_basal_ganglia/Brain_Nucleus_accumbens_basal_ganglia.ENSG00000104979.4.wgt.RDat	C19orf53	19	13885097	13889276	0.561	rs12974342	3.78	rs10104	0.353746	-6.76	2.784	331	3	lasso	0.31575	2.56E-12	-2.8633	0.00419
NA	/Users/calliao/fusion_twas-master/CMC.BRAIN.RNASEQ_1/CMC.BRAIN.RNASEQ/CMC.TNIP2.wgt.RDat	TNIP2	4	2.74E+06	2.76E+06	0.0873	rs12504990	3.96	rs3864117	0.045184	5.55	2.518	391	391	bslmm	0.056346	1.97E-07	2.8625	4.20E-03
Brain_Cortex	/Users/calliao/fusion_twas-master/GTEx.Brain_Cortex.P01/Brain_Cortex/Brain_Cortex.ENSG00000263503.1.wgt.RDat	RP11-707O23.5	17	43678235	43679706	0.4807	rs8072451	2.74	rs17763086	0.535649	8.53	2.696	111	20	enet	0.53833	2.70E-24	2.8626	0.0042
Brain_Caudate_basal_ganglia	/Users/calliao/fusion_twas-master/GTEx.Brain_Caudate_basal_ganglia.P01/Brain_Caudate_basal_ganglia/Brain_Caudate_basal_ganglia.ENSG00000090382.2.wgt.RDat	LYZ	12	6.97E+07	6.97E+07	0.2849	rs776414	-3.85	rs6581889	0.099399	-4.93	-1.19	535	535	blup	0.14395	1.77E-06	2.86212	0.00421
Brain_Cerebellum	/Users/calliao/fusion_twas-master/GTEx.Brain_Cerebellum.P01/Brain_Cerebellum/Brain_Cerebellum.ENSG00000116874.7.wgt.RDat	WARS2	1	1.20E+08	1.20E+08	0.7926	rs10494221	3.61	rs2645303	4.25E-01	-8.1	-3.03	416	29	enet	0.07384	1.29E-27	2.86144	4.22E-03
NA	/Users/calliao/fusion_twas-master/CMC.BRAIN.RNASEQ_1/CMC.BRAIN.RNASEQ/CMC.LMO7.wgt.RDat	LMO7	13	7.62E+07	7.64E+07	0.1416	rs9573719	-2.96	rs9544027	0.053771	-6.13	-2.465	709	27	enet	0.076029	1.49E-09	2.8609	0.00422
Brain_Cerebellar_Hemisphere	/Users/calliao/fusion_twas-master/GTEx.Brain_Cerebellar_Hemisphere.P01/Brain_Cerebellar_Hemisphere/Brain_Cerebellar_Hemisphere.ENSG00000188672.12.wgt.RDat	RHCE	1	2.57E+07	2.58E+07	0.402	rs1053438	2.98	rs666686	2.24E-01	-5.68	2.958	385	5	lasso	0.201158	1.05E-07	-2.86098	4.22E-03
Brain_Cerebellum	/Users/calliao/fusion_twas-master/GTEx.Brain_Cerebellum.P01/Brain_Cerebellum/Brain_Cerebellum.ENSG00000150625.12.wgt.RDat	GPM6A	4	1.77E+08	1.77E+08	0.283	rs2291761	4.36	rs7673823	-0.00659	-3.51	1.421	451	451	blup	0.07384	1.55E-03	2.85999	4.24E-03
Brain_Cerebellum	/Users/calliao/fusion_twas-master/GTEx.Brain_Cerebellum.P01/Brain_Cerebellum/Brain_Cerebellum.ENSG00000166762.12.wgt.RDat	CATSPER2	15	4.39E+07	4.40E+07	0.2475	rs35302555	-3.01	rs8038068	3.54E-02	-5.82	-2.378	258	4	enet	0.07384	8.42E-05	2.859741	4.24E-03
Brain_Substantia_nigra	/Users/calliao/fusion_twas-master/GTEx.Brain_Substantia_nigra.P01/Brain_Substantia_nigra/Brain_Substantia_nigra.ENSG00000234719.4.wgt.RDat	RP11-166B2.1	16	12021230	12070500	0.747	rs7501241	-2.74	rs2869492	0.43779	6.07	2.686	452	9	lasso	0.39533	3.31E-10	2.8595	0.00424
Brain_Cerebellar_Hemisphere	/Users/calliao/fusion_twas-master/GTEx.Brain_Cerebellar_Hemisphere.P01/Brain_Cerebellar_Hemisphere/Brain_Cerebellar_Hemisphere.ENSG00000272010.1.wgt.RDat	CTD-3025N20.3	8	6.65E+07	6.65E+07	0.283	rs2357566	-3.44	rs1053087	0.21087	-5.74	-2.546	360	27	enet	0.22474	1.60E-08	2.85847	0.004257
Brain_Putamen_basal_ganglia	/Users/calliao/fusion_twas-master/GTEx.Brain_Putamen_basal_ganglia.P01/Brain_Putamen_basal_ganglia/Brain_Putamen_basal_ganglia.ENSG00000258342.1.wgt.RDat	RP11-116N8.1	14	3.64E+07	3.65E+07	0.279	rs4378535	3.77	rs8007617	-0.00431	-2.95	1.2	398	398	blup	0.01439	1.10E-01	-2.85788	0.00426
Brain_Anterior_cingulate_cortex_BA24	/Users/calliao/fusion_twas-master/GTEx.Brain_Anterior_cingulate_cortex_BA24.P01/Brain_Anterior_cingulate_cortex_BA24/Brain_Anterior_cingulate_cortex_BA24.ENSG00000269918.1.wgt.RDat	AF131215.9	8	1.10E+07	1.10E+07	0.132	rs17152650	-3.44	rs2736374	0.05829	-4.01	-2.446	634	634	blup	0.051	1.07E-02	2.8566	0.004282
Brain_Nucleus_accumbens_basal_ganglia	/Users/calliao/fusion_twas-master/GTEx.Brain_Nucleus_accumbens_basal_ganglia.P01/Brain_Nucleus_accumbens_basal_ganglia/Brain_Nucleus_accumbens_basal_ganglia.ENSG00000161618.5.wgt.RDat	ALDH16A1	19	49956426	49974305	0.401	rs1578944	3.13	rs1578944	0.225794	5.61	3.134	370	4	lasso	0.20288	5.10E-08	2.856	0.00429
Brain_Putamen_basal_ganglia	/Users/calliao/fusion_twas-master/GTEx.Brain_Putamen_basal_ganglia.P01/Brain_Putamen_basal_ganglia/Brain_Putamen_basal_ganglia.ENSG00000180855.11.wgt.RDat	ZNF443	19	12540521	12551926	0.302	rs4804197	3.62	rs2910987	1.59E-01	5.18	2.544	281	9	lasso	0.13883	3.62E-05	2.8555	0.004297
Brain_Amygdala	/Users/calliao/fusion_twas-master/GTEx.Brain_Amygdala.P01/Brain_Amygdala/Brain_Amygdala.ENSG00000257877.1.wgt.RDat	RP3-462E2.3	12	1.12E+08	1.12E+08	0.138	rs876896	4.02	rs11066089	0.04339	-3.36	2.27	206	206	blup	0.03263	5.15E-02	-2.85496	0.004304
Brain_Anterior_cingulate_cortex_BA24	/Users/calliao/fusion_twas-master/GTEx.Brain_Anterior_cingulate_cortex_BA24.P01/Brain_Anterior_cingulate_cortex_BA24/Brain_Anterior_cingulate_cortex_BA24.ENSG00000117408.6.wgt.RDat	IPO13	1	4.44E+07	4.44E+07	0.289	rs12410155	-7.12	rs7161	0.016001	-3.15	4.109	408	408	blup	0.06853	3.59E-03	-2.85295	0.004331
NA	/Users/calliao/fusion_twas-master/CMC.BRAIN.RNASEQ_1/CMC.BRAIN.RNASEQ/CMC.CAPZA2.wgt.RDat	CAPZA2	7	1.16E+08	1.17E+08	0.0443	rs2402120	-3.83	rs10243024	-0.00069	-4.12	-3.182	367	367	blup	0.00554	6.15E-02	2.85262	0.004336
Brain_Cerebellum	/Users/calliao/fusion_twas-master/GTEx.Brain_Cerebellum.P01/Brain_Cerebellum/Brain_Cerebellum.ENSG00000030110.8.wgt.RDat	BAK1	6	33540329	33548019	0.205	rs6914422	-4.23	rs210134	0.1077	5.01	2.051	499	4	lasso	0.07384	1.71E-05	2.85E+00	0.00437
Brain_Amygdala	/Users/calliao/fusion_twas-master/GTEx.Brain_Amygdala.P01/Brain_Amygdala/Brain_Amygdala.ENSG00000242715.3.wgt.RDat	CCDC169	13	3.68E+07	3.69E+07	0.493	rs9547595	3.23	rs11839572	0.16533	4.99	-2.278	526	6	lasso	0.28717	5.32E-08	-2.8502	0.00437
Brain_Cerebellar_Hemisphere	/Users/calliao/fusion_twas-master/GTEx.Brain_Cerebellar_Hemisphere.P01/Brain_Cerebellar_Hemisphere/Brain_Cerebellar_Hemisphere.ENSG00000197345.8.wgt.RDat	MRPL21	11	6.87E+07	6.87E+07	0.696	rs11602122	-4.04	rs636049	0.52052	-8.4	-2.917	408	8	lasso	0.548379	5.12E-23	2.8492	4.38E-03
Brain_Cortex	/Users/calliao/fusion_twas-master/GTEx.Brain_Cortex.P01/Brain_Cortex/Brain_Cortex.ENSG00000177663.9.wgt.RDat	IL17RA	22	17565844	17596583	0.4043	rs5749011	-3.39	rs947822	0.271616	-6.31	2.678	497	4	lasso	0.24857	4.55E-10	-2.84929	0.00438
Brain_Hypothalamus	/Users/calliao/fusion_twas-master/GTEx.Brain_Hypothalamus.P01/Brain_Hypothalamus/Brain_Hypothalamus.ENSG00000174233.7.wgt.RDat	ADCY6	12	4.92E+07	4.92E+07	0.239	rs1054442	-3.47	rs10875902	-4.14E-03	3.18	1.895	350	350	blup	0.096	6.80E-04	2.84923	0.004383
Brain_Hippocampus	/Users/calliao/fusion_twas-master/GTEx.Brain_Hippocampus.P01/Brain_Hippocampus/Brain_Hippocampus.ENSG00000163637.7.wgt.RDat	PRICKLE2	3	6.41E+07	6.43E+07	0.295	rs7616866	3.14	rs11712448	-0.00754	3.08	-2	601	601	blup	0.07753	1.88E-03	-2.848419	4.39E-03
Brain_Caudate_basal_ganglia	/Users/calliao/fusion_twas-master/GTEx.Brain_Caudate_basal_ganglia.P01/Brain_Caudate_basal_ganglia/Brain_Caudate_basal_ganglia.ENSG00000267077.1.wgt.RDat	RP11-127I20.5	16	4845266	4846533	0.3628	rs7200819	3.48	rs7546	0.209305	6.42	2.199	388	9	lasso	0.265067	2.86E-11	2.84857	0.004392
Brain_Cerebellar_Hemisphere	/Users/calliao/fusion_twas-master/GTEx.Brain_Cerebellar_Hemisphere.P01/Brain_Cerebellar_Hemisphere/Brain_Cerebellar_Hemisphere.ENSG00000261643.1.wgt.RDat	RP11-529E10.6	4	3.51E+06	3.51E+06	0.478	rs2471327	-3.28	rs13109504	0.008589	-3.73	1.595	334	334	blup	0.16953	1.21E-06	-2.84829	4.40E-03
Brain_Cortex	/Users/calliao/fusion_twas-master/GTEx.Brain_Cortex.P01/Brain_Cortex/Brain_Cortex.ENSG00000214401.4.wgt.RDat	KANSL1-AS1	17	44270942	44274089	0.4512	rs8072451	2.74	rs8072451	0.628477	9.28	2.739	29	14	enet	0.63241	6.55E-31	2.8481	0.0044
Brain_Anterior_cingulate_cortex_BA24	/Users/calliao/fusion_twas-master/GTEx.Brain_Anterior_cingulate_cortex_BA24.P01/Brain_Anterior_cingulate_cortex_BA24/Brain_Anterior_cingulate_cortex_BA24.ENSG00000243234.1.wgt.RDat	CTD-2583A14.1	19	58464526	58465127	0.202	rs10424571	3.6	rs3810128	1.85E-01	4.89	2.546	472	4	lasso	0.199897	7.35E-07	2.84797	0.0044
Brain_Amygdala	/Users/calliao/fusion_twas-master/GTEx.Brain_Amygdala.P01/Brain_Amygdala/Brain_Amygdala.ENSG00000264070.1.wgt.RDat	DND1P1	17	43663237	43664295	0.395	rs8072451	2.74	rs8072451	2.26E-01	5.36	2.739	119	4	lasso	0.26489	2.04E-07	2.84559	0.00443
Brain_Cerebellar_Hemisphere	/Users/calliao/fusion_twas-master/GTEx.Brain_Cerebellar_Hemisphere.P01/Brain_Cerebellar_Hemisphere/Brain_Cerebellar_Hemisphere.ENSG00000133460.15.wgt.RDat	SLC2A11	22	24199604	24228496	0.39	rs915587	2.46	rs17637865	0.02413	-3.96	-1.7585	432	11	lasso	0.21226	4.36E-08	2.8448	0.004444
Brain_Anterior_cingulate_cortex_BA24	/Users/calliao/fusion_twas-master/GTEx.Brain_Anterior_cingulate_cortex_BA24.P01/Brain_Anterior_cingulate_cortex_BA24/Brain_Anterior_cingulate_cortex_BA24.ENSG00000188921.12.wgt.RDat	PTPLAD2	9	2.10E+07	2.10E+07	0.2349	rs4446809	3.39	rs7044447	0.061483	-4.16	-1.484	465	465	blup	0.09898	5.36E-04	2.8443	0.00445
Brain_Cerebellum	/Users/calliao/fusion_twas-master/GTEx.Brain_Cerebellum.P01/Brain_Cerebellum/Brain_Cerebellum.ENSG00000249839.1.wgt.RDat	AC011330.5	15	4.40E+07	4.40E+07	0.7121	rs35302555	-3.01	rs2927071	3.33E-01	-7.18	-2.521	263	8	lasso	0.07384	3.36E-23	2.843992	4.46E-03
Brain_Frontal_Cortex_BA9	/Users/calliao/fusion_twas-master/GTEx.Brain_Frontal_Cortex_BA9.P01/Brain_Frontal_Cortex_BA9/Brain_Frontal_Cortex_BA9.ENSG00000184206.7.wgt.RDat	GOLGA6L4	15	8.49E+07	8.49E+07	0.714	rs12443381	3.04	rs150968	0.3879	-6.96	-2.082	250	17	enet	0.46844	1.08E-17	2.84322	0.004466
Brain_Anterior_cingulate_cortex_BA24	/Users/calliao/fusion_twas-master/GTEx.Brain_Anterior_cingulate_cortex_BA24.P01/Brain_Anterior_cingulate_cortex_BA24/Brain_Anterior_cingulate_cortex_BA24.ENSG00000131778.13.wgt.RDat	CHD1L	1	1.47E+08	1.47E+08	0.568	rs634309	2.51	rs4950461	0.094971	-4.4	1.804	407	407	blup	0.13066	7.17E-05	-2.84279	0.004472
Brain_Caudate_basal_ganglia	/Users/calliao/fusion_twas-master/GTEx.Brain_Caudate_basal_ganglia.P01/Brain_Caudate_basal_ganglia/Brain_Caudate_basal_ganglia.ENSG00000155906.12.wgt.RDat	RMND1	6	1.52E+08	1.52E+08	0.3901	rs6557171	3.32	rs7765741	0.13326	4.56	1.139	569	37	enet	0.2102	5.12E-09	2.8423	0.00448
Brain_Caudate_basal_ganglia	/Users/calliao/fusion_twas-master/GTEx.Brain_Caudate_basal_ganglia.P01/Brain_Caudate_basal_ganglia/Brain_Caudate_basal_ganglia.ENSG00000176920.10.wgt.RDat	FUT2	19	49199228	49209207	0.28	rs601338	-3.02	rs516246	1.85E-01	5.52	-2.966	454	13	enet	0.155079	6.80E-07	-2.84222	0.00448
Brain_Frontal_Cortex_BA9	/Users/calliao/fusion_twas-master/GTEx.Brain_Frontal_Cortex_BA9.P01/Brain_Frontal_Cortex_BA9/Brain_Frontal_Cortex_BA9.ENSG00000171084.11.wgt.RDat	FAM86JP	3	1.26E+08	1.26E+08	0.5859	rs1127717	-4.25	rs9821905	0.297937	6.87	-1.427	408	10	lasso	0.51398	5.98E-20	-2.841	4.50E-03
Brain_Cerebellar_Hemisphere	/Users/calliao/fusion_twas-master/GTEx.Brain_Cerebellar_Hemisphere.P01/Brain_Cerebellar_Hemisphere/Brain_Cerebellar_Hemisphere.ENSG00000233276.2.wgt.RDat	GPX1	3	4.94E+07	4.94E+07	0.1321	rs9870755	4.43	rs9875617	0.032834	-3.96	-0.273	277	277	blup	0.08519	5.89E-04	2.8401	4.51E-03
Brain_Anterior_cingulate_cortex_BA24	/Users/calliao/fusion_twas-master/GTEx.Brain_Anterior_cingulate_cortex_BA24.P01/Brain_Anterior_cingulate_cortex_BA24/Brain_Anterior_cingulate_cortex_BA24.ENSG00000101017.9.wgt.RDat	CD40	20	44746911	44758502	0.294	rs1569723	4.3	rs1883832	0.015387	-3.95	4.166	499	499	blup	0.07254	2.80E-03	-2.8398	0.004514
NA	/Users/calliao/fusion_twas-master/CMC.BRAIN.RNASEQ_1/CMC.BRAIN.RNASEQ/CMC.CNTNAP4.wgt.RDat	CNTNAP4	16	76311175	76593135	0.2528	rs4887882	-3.53	rs6564298	0.037595	5.02	1.961	616	59	enet	0.15359	2.90E-18	2.83872	0.00453
Brain_Substantia_nigra	/Users/calliao/fusion_twas-master/GTEx.Brain_Substantia_nigra.P01/Brain_Substantia_nigra/Brain_Substantia_nigra.ENSG00000270673.1.wgt.RDat	YTHDF3-AS1	8	6.41E+07	6.41E+07	0.332	rs1431592	4.63	rs2241754	-0.01249	3.84	2.219	393	7	lasso	0.000855	3.05E-01	2.8368	4.56E-03
NA	/Users/calliao/fusion_twas-master/CMC.BRAIN.RNASEQ_1/CMC.BRAIN.RNASEQ/CMC.RAET1E.wgt.RDat	RAET1E	6	1.50E+08	1.50E+08	0.0374	rs2342764	-3.49	rs9322193	4.78E-02	5.63	-3.355	495	12	enet	0.044715	3.43E-06	-2.83522	0.004579
Brain_Cerebellum	/Users/calliao/fusion_twas-master/GTEx.Brain_Cerebellum.P01/Brain_Cerebellum/Brain_Cerebellum.ENSG00000240399.1.wgt.RDat	RP1-228P16.1	12	4.84E+07	4.84E+07	0.365	rs11168599	-3.4	rs2269935	0.143004	-5.65	1.096	521	521	blup	0.07384	1.64E-07	-2.83432	0.004592
Brain_Cortex	/Users/calliao/fusion_twas-master/GTEx.Brain_Cortex.P01/Brain_Cortex/Brain_Cortex.ENSG00000261604.1.wgt.RDat	CTD-2636A23.2	5	4.33E+07	4.33E+07	0.2848	rs10075647	-4.73	rs1895456	0.137721	4.65	-2.177	314	7	lasso	0.12004	2.28E-05	-2.83373	0.004601
Brain_Amygdala	/Users/calliao/fusion_twas-master/GTEx.Brain_Amygdala.P01/Brain_Amygdala/Brain_Amygdala.ENSG00000273226.1.wgt.RDat	RP11-513M16.8	9	1.94E+07	1.94E+07	0.386	rs2666797	3.19	rs10114375	0.128766	5.01	2.064	551	8	lasso	0.21752	3.16E-06	2.8328	0.00461
NA	/Users/calliao/fusion_twas-master/CMC.BRAIN.RNASEQ_1/CMC.BRAIN.RNASEQ/CMC.PCDHA10.wgt.RDat	PCDHA10	5	1.40E+08	1.40E+08	0.6329	rs618578	-3.45	rs1119032	3.40E-01	-12.52	-2.388	455	13	lasso	5.50E-01	3.49E-80	2.83265	0.004616
Brain_Anterior_cingulate_cortex_BA24	/Users/calliao/fusion_twas-master/GTEx.Brain_Anterior_cingulate_cortex_BA24.P01/Brain_Anterior_cingulate_cortex_BA24/Brain_Anterior_cingulate_cortex_BA24.ENSG00000153495.6.wgt.RDat	TEX29	13	1.12E+08	1.12E+08	0.446	rs9559946	-4.11	rs473270	0.21555	5.11	-2.337	540	22	enet	0.23415	6.74E-08	-2.8325	0.00462
Brain_Cortex	/Users/calliao/fusion_twas-master/GTEx.Brain_Cortex.P01/Brain_Cortex/Brain_Cortex.ENSG00000269600.1.wgt.RDat	AC016629.3	19	59105263	59109183	0.159	rs11669345	-2.96	rs11673465	0.15812	-5.23	-2.397	228	6	enet	0.13922	4.95E-06	2.83E+00	0.004633
Brain_Anterior_cingulate_cortex_BA24	/Users/calliao/fusion_twas-master/GTEx.Brain_Anterior_cingulate_cortex_BA24.P01/Brain_Anterior_cingulate_cortex_BA24/Brain_Anterior_cingulate_cortex_BA24.ENSG00000270081.1.wgt.RDat	RP5-935K16.1	2	1.29E+08	1.29E+08	0.3329	rs17262062	3.52	rs13018398	0.12785	-5.14	2.902	370	4	lasso	0.1417	3.52E-05	-2.8311	0.004638
Brain_Frontal_Cortex_BA9	/Users/calliao/fusion_twas-master/GTEx.Brain_Frontal_Cortex_BA9.P01/Brain_Frontal_Cortex_BA9/Brain_Frontal_Cortex_BA9.ENSG00000104760.12.wgt.RDat	FGL1	8	1.77E+07	1.78E+07	0.379	rs17633132	-3.05	rs369033	0.029646	4.24	-1.671	863	863	blup	0.121286	7.05E-05	-2.8309	0.004642
NA	/Users/calliao/fusion_twas-master/CMC.BRAIN.RNASEQ_1/CMC.BRAIN.RNASEQ/CMC.LOC553103.wgt.RDat	LOC553103	5	1.32E+08	1.32E+08	0.0451	rs274550	2.6	rs2569265	2.46E-02	-4.41	-1.528	433	433	bslmm	2.62E-02	3.22E-04	2.83074	0.004644
NA	/Users/calliao/fusion_twas-master/CMC.BRAIN.RNASEQ_1/CMC.BRAIN.RNASEQ/CMC.BLOC1S2.wgt.RDat	BLOC1S2	10	1.02E+08	1.02E+08	0.0633	rs6584356	3.69	rs11190456	2.58E-02	-4.62	3.038	399	399	bslmm	0.0245	4.91E-04	-2.83039	0.004649
Brain_Amygdala	/Users/calliao/fusion_twas-master/GTEx.Brain_Amygdala.P01/Brain_Amygdala/Brain_Amygdala.ENSG00000065060.12.wgt.RDat	UHRF1BP1	6	3.48E+07	3.49E+07	0.451	rs11755671	3.64	rs2744963	0.27248	5.48	2.693	358	6	lasso	0.33136	3.28E-09	2.8295	0.00466
Brain_Frontal_Cortex_BA9	/Users/calliao/fusion_twas-master/GTEx.Brain_Frontal_Cortex_BA9.P01/Brain_Frontal_Cortex_BA9/Brain_Frontal_Cortex_BA9.ENSG00000188599.13.wgt.RDat	NPIPP1	16	15198178	15217355	0.303	rs12919246	3.79	rs7192563	0.18946	5.11	2.299	102	2	lasso	0.20012	2.55E-07	2.8299	0.00466
NA	/Users/calliao/fusion_twas-master/CMC.BRAIN.RNASEQ_1/CMC.BRAIN.RNASEQ/CMC.AMZ1.wgt.RDat	AMZ1	7	2.72E+06	2.76E+06	0.1888	rs10226762	3.93	rs798532	0.121222	7.62	2.225	558	22	enet	0.13372	5.74E-16	2.82899	0.004669
Brain_Frontal_Cortex_BA9	/Users/calliao/fusion_twas-master/GTEx.Brain_Frontal_Cortex_BA9.P01/Brain_Frontal_Cortex_BA9/Brain_Frontal_Cortex_BA9.ENSG00000254851.1.wgt.RDat	RP11-109L13.1	11	1.17E+08	1.17E+08	0.4853	rs2279013	-3.35	rs9326248	2.68E-01	6.49	2.083	541	26	enet	0.34696	1.71E-12	2.8288	4.67E-03
NA	/Users/calliao/fusion_twas-master/CMC.BRAIN.RNASEQ_1/CMC.BRAIN.RNASEQ/CMC.PPP6R2.wgt.RDat	PPP6R2	22	50781745	50883518	0.1351	rs1076780	-3.2	rs4824127	0.024003	5.75	0.726	369	369	blup	0.0889	5.92E-11	2.828136	0.004682
Brain_Hypothalamus	/Users/calliao/fusion_twas-master/GTEx.Brain_Hypothalamus.P01/Brain_Hypothalamus/Brain_Hypothalamus.ENSG00000232528.3.wgt.RDat	RP4-673D20.3	20	1748603	1760641	0.283	rs2253427	4.19	rs2253698	0.009149	3.49	-2.735	677	21	enet	0.0246	5.82E-02	-2.82788	0.004686
Brain_Nucleus_accumbens_basal_ganglia	/Users/calliao/fusion_twas-master/GTEx.Brain_Nucleus_accumbens_basal_ganglia.P01/Brain_Nucleus_accumbens_basal_ganglia/Brain_Nucleus_accumbens_basal_ganglia.ENSG00000118004.13.wgt.RDat	COLEC11	2	3.64E+06	3.69E+06	0.7491	rs4850068	3.46	rs4850068	2.23E-01	5.54	3.464	559	26	lasso	0.21776	1.49E-08	2.8272	0.0047
Brain_Substantia_nigra	/Users/calliao/fusion_twas-master/GTEx.Brain_Substantia_nigra.P01/Brain_Substantia_nigra/Brain_Substantia_nigra.ENSG00000214401.4.wgt.RDat	KANSL1-AS1	17	44270942	44274089	0.526	rs8072451	2.74	rs8072451	0.38833	5.56	2.739	29	4	lasso	0.40464	1.80E-10	2.8267	0.0047
Brain_Hypothalamus	/Users/calliao/fusion_twas-master/GTEx.Brain_Hypothalamus.P01/Brain_Hypothalamus/Brain_Hypothalamus.ENSG00000214401.4.wgt.RDat	KANSL1-AS1	17	44270942	44274089	0.3683	rs8072451	2.74	rs17762769	0.40343	6.95	2.703	29	18	enet	0.43471	6.94E-15	2.82642	0.00471
NA	/Users/calliao/fusion_twas-master/CMC.BRAIN.RNASEQ_1/CMC.BRAIN.RNASEQ/CMC.COLEC11.wgt.RDat	COLEC11	2	3.64E+06	3.69E+06	0.6115	rs4850068	3.46	rs4850068	0.22747	10.22	3.464	577	10	lasso	0.47034	2.63E-64	2.82617	4.71E-03
Brain_Hypothalamus	/Users/calliao/fusion_twas-master/GTEx.Brain_Hypothalamus.P01/Brain_Hypothalamus/Brain_Hypothalamus.ENSG00000185112.4.wgt.RDat	FAM43A	3	1.94E+08	1.94E+08	0.481	rs3821402	4.17	rs6437390	0.010617	3.34	-0.513	538	538	blup	0.07054	3.30E-03	-2.82531	4.72E-03
Brain_Nucleus_accumbens_basal_ganglia	/Users/calliao/fusion_twas-master/GTEx.Brain_Nucleus_accumbens_basal_ganglia.P01/Brain_Nucleus_accumbens_basal_ganglia/Brain_Nucleus_accumbens_basal_ganglia.ENSG00000176909.7.wgt.RDat	MAMSTR	19	49215999	49222978	0.241	rs601338	-3.02	rs676388	0.086579	4.14	-2.832	440	440	blup	0.03918	1.39E-02	-2.82544	0.00472
Brain_Substantia_nigra	/Users/calliao/fusion_twas-master/GTEx.Brain_Substantia_nigra.P01/Brain_Substantia_nigra/Brain_Substantia_nigra.ENSG00000131023.8.wgt.RDat	LATS1	6	1.50E+08	1.50E+08	0.4	rs2342764	-3.49	rs12529698	0.01739	3.95	-3.27	462	462	blup	0.07638	7.86E-03	-2.82511	0.004726
Brain_Putamen_basal_ganglia	/Users/calliao/fusion_twas-master/GTEx.Brain_Putamen_basal_ganglia.P01/Brain_Putamen_basal_ganglia/Brain_Putamen_basal_ganglia.ENSG00000131023.8.wgt.RDat	LATS1	6	1.50E+08	1.50E+08	0.12	rs2342764	-3.49	rs3734295	0.083752	4.05	-3.348	462	2	lasso	0.07858	1.76E-03	-2.8251	0.00473
Brain_Nucleus_accumbens_basal_ganglia	/Users/calliao/fusion_twas-master/GTEx.Brain_Nucleus_accumbens_basal_ganglia.P01/Brain_Nucleus_accumbens_basal_ganglia/Brain_Nucleus_accumbens_basal_ganglia.ENSG00000188672.12.wgt.RDat	RHCE	1	2.57E+07	2.58E+07	0.542	rs1053438	2.98	rs9689	0.296113	-7.21	2.891	385	12	enet	0.36578	1.93E-14	-2.82125	0.00478
NA	/Users/calliao/fusion_twas-master/CMC.BRAIN.RNASEQ_1/CMC.BRAIN.RNASEQ/CMC.MRPL34.wgt.RDat	MRPL34	19	17416476	17417652	0.1498	rs7259348	3.3	rs6903	1.53E-01	8.5	2.72	429	4	lasso	0.14884	1.04E-17	2.8213	4.78E-03
Brain_Frontal_Cortex_BA9	/Users/calliao/fusion_twas-master/GTEx.Brain_Frontal_Cortex_BA9.P01/Brain_Frontal_Cortex_BA9/Brain_Frontal_Cortex_BA9.ENSG00000023041.7.wgt.RDat	ZDHHC6	10	1.14E+08	1.14E+08	0.5359	rs2475177	3.52	rs4256909	0.032655	-3.69	1.894	444	444	blup	0.15449	6.95E-06	-2.820986	0.004788
Brain_Hippocampus	/Users/calliao/fusion_twas-master/GTEx.Brain_Hippocampus.P01/Brain_Hippocampus/Brain_Hippocampus.ENSG00000247828.3.wgt.RDat	TMEM161B-AS1	5	8.76E+07	8.77E+07	0.337	rs4916723	5.63	rs780404	0.202672	5.67	-3.171	256	256	blup	0.21937	1.48E-07	-2.82081	4.79E-03
Brain_Amygdala	/Users/calliao/fusion_twas-master/GTEx.Brain_Amygdala.P01/Brain_Amygdala/Brain_Amygdala.ENSG00000196821.5.wgt.RDat	C6orf106	6	3.46E+07	3.47E+07	0.265	rs11755671	3.64	rs2814985	0.11473	4.14	1.237	340	340	blup	0.11485	7.76E-04	2.8202	0.0048
Brain_Cerebellar_Hemisphere	/Users/calliao/fusion_twas-master/GTEx.Brain_Cerebellar_Hemisphere.P01/Brain_Cerebellar_Hemisphere/Brain_Cerebellar_Hemisphere.ENSG00000164142.11.wgt.RDat	FAM160A1	4	1.52E+08	1.53E+08	0.526	rs1596291	-3.59	rs2709828	0.54363	8.19	2.823	308	19	enet	0.50224	2.01E-20	2.81936	4.81E-03
Brain_Putamen_basal_ganglia	/Users/calliao/fusion_twas-master/GTEx.Brain_Putamen_basal_ganglia.P01/Brain_Putamen_basal_ganglia/Brain_Putamen_basal_ganglia.ENSG00000240399.1.wgt.RDat	RP1-228P16.1	12	4.84E+07	4.84E+07	0.64	rs11168599	-3.4	rs12305511	0.157631	-5.23	1.294	521	15	lasso	0.20285	4.74E-07	-2.81906	0.00482
NA	/Users/calliao/fusion_twas-master/CMC.BRAIN.RNASEQ_1/CMC.BRAIN.RNASEQ/CMC.PCDHGB1.wgt.RDat	PCDHGB1	5	1.41E+08	1.41E+08	0.0655	rs618578	-3.45	rs618578	8.57E-03	3.96	-3.453	587	17	enet	1.29E-02	9.05E-03	-2.81836	0.004827
Brain_Nucleus_accumbens_basal_ganglia	/Users/calliao/fusion_twas-master/GTEx.Brain_Nucleus_accumbens_basal_ganglia.P01/Brain_Nucleus_accumbens_basal_ganglia/Brain_Nucleus_accumbens_basal_ganglia.ENSG00000185219.11.wgt.RDat	ZNF445	3	4.45E+07	4.45E+07	0.1399	rs1608006	2.8	rs7616113	0.071521	-4.12	2.194	315	315	blup	0.0646	2.12E-03	-2.8178	4.84E-03
Brain_Cerebellar_Hemisphere	/Users/calliao/fusion_twas-master/GTEx.Brain_Cerebellar_Hemisphere.P01/Brain_Cerebellar_Hemisphere/Brain_Cerebellar_Hemisphere.ENSG00000216906.2.wgt.RDat	RP11-350J20.9	6	1.50E+08	1.50E+08	0.2636	rs2342764	-3.49	rs6557133	0.283037	6.05	-2.46	512	5	lasso	0.255	1.33E-09	-2.81732	0.004843
NA	/Users/calliao/fusion_twas-master/CMC.BRAIN.RNASEQ_1/CMC.BRAIN.RNASEQ/CMC.SUGT1P3.wgt.RDat	SUGT1P3	13	4.15E+07	4.15E+07	0.0422	rs9532718	3.8	rs2180960	-0.001493	3.49	1.968	321	17	enet	0.019051	1.90E-03	2.817	0.00485
Brain_Cortex	/Users/calliao/fusion_twas-master/GTEx.Brain_Cortex.P01/Brain_Cortex/Brain_Cortex.ENSG00000249839.1.wgt.RDat	AC011330.5	15	4.40E+07	4.40E+07	0.294	rs35302555	-3.01	rs2927071	0.10164	-5.24	-2.521	263	15	enet	0.161665	8.00E-07	2.8152	0.004875
Brain_Cortex	/Users/calliao/fusion_twas-master/GTEx.Brain_Cortex.P01/Brain_Cortex/Brain_Cortex.ENSG00000169371.9.wgt.RDat	SNUPN	15	7.59E+07	7.59E+07	0.171	rs3866545	-3.12	rs9673084	0.0583	-4.7	-2.869	223	3	lasso	0.036612	1.48E-02	2.8149	0.004879
Brain_Hypothalamus	/Users/calliao/fusion_twas-master/GTEx.Brain_Hypothalamus.P01/Brain_Hypothalamus/Brain_Hypothalamus.ENSG00000251504.1.wgt.RDat	RP11-162G9.1	4	1.79E+08	1.79E+08	0.461	rs6552275	-3.09	rs8180172	0.07413	4.24	1.29	347	5	lasso	0.22129	1.90E-07	2.81473	4.88E-03
NA	/Users/calliao/fusion_twas-master/CMC.BRAIN.RNASEQ_1/CMC.BRAIN.RNASEQ/CMC.C1orf110.wgt.RDat	C1orf110	1	1.63E+08	1.63E+08	0.2276	rs6427683	-2.6	rs12024415	2.25E-01	10.39	2.523	617	617	bslmm	0.220922	1.94E-26	2.81427	4.89E-03
Brain_Cerebellum	/Users/calliao/fusion_twas-master/GTEx.Brain_Cerebellum.P01/Brain_Cerebellum/Brain_Cerebellum.ENSG00000177663.9.wgt.RDat	IL17RA	22	17565844	17596583	0.588	rs5749011	-3.39	rs947822	0.409403	-7.98	2.678	497	4	lasso	0.07384	7.12E-17	-2.81448	0.00489
Brain_Hippocampus	/Users/calliao/fusion_twas-master/GTEx.Brain_Hippocampus.P01/Brain_Hippocampus/Brain_Hippocampus.ENSG00000065060.12.wgt.RDat	UHRF1BP1	6	3.48E+07	3.49E+07	0.36	rs11755671	3.64	rs6457792	0.184699	5.08	2.19	359	359	blup	0.2306	6.61E-08	2.8135	0.0049
NA	/Users/calliao/fusion_twas-master/CMC.BRAIN.RNASEQ_1/CMC.BRAIN.RNASEQ/CMC.LINGO1.wgt.RDat	LINGO1	15	7.79E+07	7.80E+07	0.0454	rs7178572	-3.59	rs2867312	0.042688	5.23	2.591	362	5	lasso	0.03919	1.33E-05	2.81365	0.0049
Brain_Cerebellum	/Users/calliao/fusion_twas-master/GTEx.Brain_Cerebellum.P01/Brain_Cerebellum/Brain_Cerebellum.ENSG00000261693.1.wgt.RDat	RP13-467H17.1	8	1.43E+08	1.43E+08	0.2441	rs10097505	3.94	rs4301486	0.031852	-4.57	-1.396	444	444	blup	0.07384	1.65E-03	2.813	0.004908
NA	/Users/calliao/fusion_twas-master/CMC.BRAIN.RNASEQ_1/CMC.BRAIN.RNASEQ/CMC.ZNF763.wgt.RDat	ZNF763	19	12035882	12091198	0.0781	rs7248680	2.94	rs7255420	9.41E-02	-6.84	2.813	329	1	lasso	0.09626	9.20E-12	-2.813	4.91E-03
Brain_Cerebellar_Hemisphere	/Users/calliao/fusion_twas-master/GTEx.Brain_Cerebellar_Hemisphere.P01/Brain_Cerebellar_Hemisphere/Brain_Cerebellar_Hemisphere.ENSG00000205879.4.wgt.RDat	FAM90A2P	8	1.20E+07	1.20E+07	0.157	rs6983129	2.81	rs2898295	0.00377	3.82	1.716	207	207	blup	0.08903	4.48E-04	2.81233	0.004918
Brain_Cortex	/Users/calliao/fusion_twas-master/GTEx.Brain_Cortex.P01/Brain_Cortex/Brain_Cortex.ENSG00000110492.11.wgt.RDat	MDK	11	4.64E+07	4.64E+07	0.125	rs7476	3.68	rs2046768	0.017607	-4.2	2.667	239	8	enet	0.07123	1.02E-03	-2.81254	4.92E-03
NA	/Users/calliao/fusion_twas-master/CMC.BRAIN.RNASEQ_1/CMC.BRAIN.RNASEQ/CMC.CAV2.wgt.RDat	CAV2	7	1.16E+08	1.16E+08	0.1035	rs2402120	-3.83	rs2402118	0.01491	-4.36	1.157	428	428	blup	0.09485	1.32E-11	-2.81213	0.004921
Brain_Cortex	/Users/calliao/fusion_twas-master/GTEx.Brain_Cortex.P01/Brain_Cortex/Brain_Cortex.ENSG00000125388.15.wgt.RDat	GRK4	4	2.97E+06	3.04E+06	0.3119	rs12504990	3.96	rs2471340	0.17244	-5.69	-2.855	385	9	lasso	0.15937	9.65E-07	2.8108	0.00494
Brain_Cerebellar_Hemisphere	/Users/calliao/fusion_twas-master/GTEx.Brain_Cerebellar_Hemisphere.P01/Brain_Cerebellar_Hemisphere/Brain_Cerebellar_Hemisphere.ENSG00000231121.2.wgt.RDat	RP1-34H18.1	12	7.77E+07	7.80E+07	0.2838	rs10667	2.56	rs696437	0.073401	4.63	-2.128	543	6	lasso	0.1372	1.36E-05	-2.8109	0.00494
Brain_Hippocampus	/Users/calliao/fusion_twas-master/GTEx.Brain_Hippocampus.P01/Brain_Hippocampus/Brain_Hippocampus.ENSG00000250508.1.wgt.RDat	RP11-757G1.6	11	6.86E+07	6.86E+07	0.285	rs11602122	-4.04	rs1249582	0.03655	-3.96	-3.335	415	415	blup	0.03349	3.10E-02	2.8105	0.004946
Brain_Cerebellar_Hemisphere	/Users/calliao/fusion_twas-master/GTEx.Brain_Cerebellar_Hemisphere.P01/Brain_Cerebellar_Hemisphere/Brain_Cerebellar_Hemisphere.ENSG00000255050.1.wgt.RDat	RP11-661A12.9	8	1.45E+08	1.45E+08	0.567	rs1809148	-3.21	rs10112966	0.37447	-6.9	-2.241	359	13	enet	0.37321	2.96E-14	2.81006	0.004953
Brain_Amygdala	/Users/calliao/fusion_twas-master/GTEx.Brain_Amygdala.P01/Brain_Amygdala/Brain_Amygdala.ENSG00000262539.1.wgt.RDat	RP11-259G18.3	17	44336917	44337972	0.376	rs8072451	2.74	rs169201	2.91E-01	5.92	2.029	63	15	enet	0.41774	8.26E-12	2.80953	0.00496
Brain_Cortex	/Users/calliao/fusion_twas-master/GTEx.Brain_Cortex.P01/Brain_Cortex/Brain_Cortex.ENSG00000261575.2.wgt.RDat	RP11-259G18.1	17	44344403	44346060	0.2555	rs8072451	2.74	rs8072451	0.357848	7.04	2.739	66	13	lasso	0.34137	6.12E-14	2.8096	0.00496
Brain_Caudate_basal_ganglia	/Users/calliao/fusion_twas-master/GTEx.Brain_Caudate_basal_ganglia.P01/Brain_Caudate_basal_ganglia/Brain_Caudate_basal_ganglia.ENSG00000184601.6.wgt.RDat	C14orf180	14	1.05E+08	1.05E+08	0.397	rs10142069	-3.37	rs7155652	-0.003374	3.8	0.852	357	31	enet	0.13981	2.52E-06	2.80802	0.00498
Brain_Cerebellar_Hemisphere	/Users/calliao/fusion_twas-master/GTEx.Brain_Cerebellar_Hemisphere.P01/Brain_Cerebellar_Hemisphere/Brain_Cerebellar_Hemisphere.ENSG00000261349.1.wgt.RDat	RP3-465N24.5	1	2.56E+07	2.56E+07	0.658	rs1053438	2.98	rs3091242	2.31E-01	5.81	2.96	359	8	lasso	0.420632	2.31E-16	2.80834	4.98E-03
Brain_Cerebellum	/Users/calliao/fusion_twas-master/GTEx.Brain_Cerebellum.P01/Brain_Cerebellum/Brain_Cerebellum.ENSG00000204178.5.wgt.RDat	TMEM57	1	2.58E+07	2.58E+07	0.3053	rs1053438	2.98	rs35589882	1.34E-01	-4.95	2.33	385	19	enet	0.07384	2.08E-05	-2.80611	5.01E-03
Brain_Hippocampus	/Users/calliao/fusion_twas-master/GTEx.Brain_Hippocampus.P01/Brain_Hippocampus/Brain_Hippocampus.ENSG00000260787.1.wgt.RDat	RP11-797A18.4	15	7.73E+07	7.73E+07	0.143	rs7178572	-3.59	rs11636648	6.69E-02	-4.16	-2.349	241	9	enet	0.06345	4.58E-03	2.80641	0.00501
Brain_Nucleus_accumbens_basal_ganglia	/Users/calliao/fusion_twas-master/GTEx.Brain_Nucleus_accumbens_basal_ganglia.P01/Brain_Nucleus_accumbens_basal_ganglia/Brain_Nucleus_accumbens_basal_ganglia.ENSG00000250673.1.wgt.RDat	RP11-6L6.2	4	1.47E+08	1.47E+08	0.31	rs9308199	3.91	rs3775498	1.45E-01	5.51	3.819	357	357	blup	0.17049	6.91E-07	2.8056	0.00502
Brain_Nucleus_accumbens_basal_ganglia	/Users/calliao/fusion_twas-master/GTEx.Brain_Nucleus_accumbens_basal_ganglia.P01/Brain_Nucleus_accumbens_basal_ganglia/Brain_Nucleus_accumbens_basal_ganglia.ENSG00000207425.1.wgt.RDat	Y_RNA	16	15009314	15009413	0.168	rs12325343	-2.5	rs11646874	0.00483	-3.5	2.328	103	4	lasso	0.04995	6.26E-03	-2.8054	0.00502
Brain_Nucleus_accumbens_basal_ganglia	/Users/calliao/fusion_twas-master/GTEx.Brain_Nucleus_accumbens_basal_ganglia.P01/Brain_Nucleus_accumbens_basal_ganglia/Brain_Nucleus_accumbens_basal_ganglia.ENSG00000151470.8.wgt.RDat	C4orf33	4	1.30E+08	1.30E+08	0.47	rs1863337	3.25	rs498435	1.51E-01	-5.59	2.145	373	8	lasso	0.22174	1.07E-08	-2.8049	0.00503
Brain_Amygdala	/Users/calliao/fusion_twas-master/GTEx.Brain_Amygdala.P01/Brain_Amygdala/Brain_Amygdala.ENSG00000054219.9.wgt.RDat	LY75	2	1.61E+08	1.61E+08	0.299	rs12373732	-2.77	rs3806603	0.08572	-4.08	-1.383	445	445	blup	0.07837	4.98E-03	2.80437	0.005042
Brain_Cortex	/Users/calliao/fusion_twas-master/GTEx.Brain_Cortex.P01/Brain_Cortex/Brain_Cortex.ENSG00000270081.1.wgt.RDat	RP5-935K16.1	2	1.29E+08	1.29E+08	0.3266	rs17262062	3.52	rs17600636	0.153047	-5.37	2.434	370	10	enet	0.194	5.38E-08	-2.80295	0.005064
Brain_Putamen_basal_ganglia	/Users/calliao/fusion_twas-master/GTEx.Brain_Putamen_basal_ganglia.P01/Brain_Putamen_basal_ganglia/Brain_Putamen_basal_ganglia.ENSG00000249937.1.wgt.RDat	RP11-454P21.1	5	1.77E+07	1.80E+07	0.27	rs17659916	3.38	rs17627619	-0.009245	-3.53	-1.259	350	350	blup	0.010236	1.48E-01	-2.80229	0.005074
Brain_Caudate_basal_ganglia	/Users/calliao/fusion_twas-master/GTEx.Brain_Caudate_basal_ganglia.P01/Brain_Caudate_basal_ganglia/Brain_Caudate_basal_ganglia.ENSG00000254744.3.wgt.RDat	CTD-3076O17.1	15	1.01E+08	1.01E+08	0.3558	rs922669	3.87	rs745104	0.10882	5.17	2.816	526	28	enet	0.17791	9.28E-08	2.80214	0.005076
Brain_Cortex	/Users/calliao/fusion_twas-master/GTEx.Brain_Cortex.P01/Brain_Cortex/Brain_Cortex.ENSG00000090382.2.wgt.RDat	LYZ	12	6.97E+07	6.97E+07	0.1829	rs776414	-3.85	rs2231700	2.21E-02	4.14	2.19	534	534	blup	0.0312	2.27E-02	2.80219	5.08E-03
Brain_Cerebellum	/Users/calliao/fusion_twas-master/GTEx.Brain_Cerebellum.P01/Brain_Cerebellum/Brain_Cerebellum.ENSG00000269600.1.wgt.RDat	AC016629.3	19	59105263	59109183	0.236	rs11669345	-2.96	rs34415062	1.91E-01	-5.64	-2.776	228	2	lasso	0.07384	1.30E-07	2.80E+00	5.08E-03
Brain_Cerebellum	/Users/calliao/fusion_twas-master/GTEx.Brain_Cerebellum.P01/Brain_Cerebellum/Brain_Cerebellum.ENSG00000232600.2.wgt.RDat	AC084125.4	8	1.46E+08	1.46E+08	0.1758	rs11784860	3.66	rs1011211	0.148762	5.76	2.814	186	6	enet	0.07384	1.08E-06	2.801	0.005094
Brain_Amygdala	/Users/calliao/fusion_twas-master/GTEx.Brain_Amygdala.P01/Brain_Amygdala/Brain_Amygdala.ENSG00000272010.1.wgt.RDat	CTD-3025N20.3	8	6.65E+07	6.65E+07	0.368	rs2357566	-3.44	rs7836349	0.01609	-4.17	-2.56	360	360	blup	0.04535	2.67E-02	2.8008	0.0051
Brain_Cerebellum	/Users/calliao/fusion_twas-master/GTEx.Brain_Cerebellum.P01/Brain_Cerebellum/Brain_Cerebellum.ENSG00000241288.3.wgt.RDat	RP11-379B18.5	3	1.26E+08	1.26E+08	0.4562	rs1127717	-4.25	rs9859596	1.08E-01	4.61	2.779	401	32	enet	0.07384	2.49E-09	2.79986	5.11E-03
NA	/Users/calliao/fusion_twas-master/CMC.BRAIN.RNASEQ_1/CMC.BRAIN.RNASEQ/CMC.WARS2.wgt.RDat	WARS2	1	1.20E+08	1.20E+08	0.1383	rs10494221	3.61	rs2645303	1.23E-01	-7.6	-3.03	457	2	lasso	0.129976	1.54E-15	2.79995	5.11E-03
Brain_Cerebellar_Hemisphere	/Users/calliao/fusion_twas-master/GTEx.Brain_Cerebellar_Hemisphere.P01/Brain_Cerebellar_Hemisphere/Brain_Cerebellar_Hemisphere.ENSG00000178467.13.wgt.RDat	P4HTM	3	4.90E+07	4.90E+07	0.1185	rs3774800	4.34	rs6772452	0.045896	-3.92	1.787	264	264	blup	0.04891	7.78E-03	-2.7996	5.12E-03
Brain_Cerebellum	/Users/calliao/fusion_twas-master/GTEx.Brain_Cerebellum.P01/Brain_Cerebellum/Brain_Cerebellum.ENSG00000263006.2.wgt.RDat	ROCK1P1	18	109065	122219	0.601	rs588029	2.46	rs4797876	0.262107	6.72	-2.089	309	38	enet	0.07384	7.43E-16	-2.79879	0.00513
Brain_Amygdala	/Users/calliao/fusion_twas-master/GTEx.Brain_Amygdala.P01/Brain_Amygdala/Brain_Amygdala.ENSG00000259511.1.wgt.RDat	RP11-182J1.16	15	8.48E+07	8.49E+07	0.252	rs12443381	3.04	rs11635160	0.07374	-3.7	-1.944	251	251	blup	0.06153	1.17E-02	2.79813	0.00514
Brain_Hypothalamus	/Users/calliao/fusion_twas-master/GTEx.Brain_Hypothalamus.P01/Brain_Hypothalamus/Brain_Hypothalamus.ENSG00000197345.8.wgt.RDat	MRPL21	11	6.87E+07	6.87E+07	0.753	rs11602122	-4.04	rs636049	0.375	-7.12	-2.917	408	10	lasso	0.45525	9.73E-16	2.79775	5.15E-03
Brain_Caudate_basal_ganglia	/Users/calliao/fusion_twas-master/GTEx.Brain_Caudate_basal_ganglia.P01/Brain_Caudate_basal_ganglia/Brain_Caudate_basal_ganglia.ENSG00000105928.9.wgt.RDat	DFNA5	7	2.47E+07	2.48E+07	0.5126	rs2721798	3.72	rs2721809	0.365768	7.7	3.169	630	23	enet	0.37041	4.49E-16	2.7974	0.005152
Brain_Amygdala	/Users/calliao/fusion_twas-master/GTEx.Brain_Amygdala.P01/Brain_Amygdala/Brain_Amygdala.ENSG00000213672.3.wgt.RDat	NCKIPSD	3	4.87E+07	4.87E+07	0.436	rs17080138	4.22	rs12497850	0.383818	-6.15	2.27	265	30	enet	0.37034	2.43E-10	-2.79713	0.005156
NA	/Users/calliao/fusion_twas-master/CMC.BRAIN.RNASEQ_1/CMC.BRAIN.RNASEQ/CMC.CD247.wgt.RDat	CD247	1	1.67E+08	1.67E+08	0.1456	rs10918695	-3.63	rs2293325	1.59E-02	4.78	1.854	656	15	enet	0.049591	1.04E-06	2.79716	5.16E-03
Brain_Caudate_basal_ganglia	/Users/calliao/fusion_twas-master/GTEx.Brain_Caudate_basal_ganglia.P01/Brain_Caudate_basal_ganglia/Brain_Caudate_basal_ganglia.ENSG00000235790.3.wgt.RDat	RP11-73M7.6	1	3.21E+07	3.21E+07	0.2235	rs10914436	4.12	rs2297682	1.36E-02	-3.93	0.519	352	352	blup	0.025373	3.19E-02	-2.79646	5.17E-03
Brain_Nucleus_accumbens_basal_ganglia	/Users/calliao/fusion_twas-master/GTEx.Brain_Nucleus_accumbens_basal_ganglia.P01/Brain_Nucleus_accumbens_basal_ganglia/Brain_Nucleus_accumbens_basal_ganglia.ENSG00000226913.1.wgt.RDat	BSN-AS2	3	4.96E+07	4.96E+07	0.1352	rs9870755	4.43	rs35701831	0.057734	-4.17	-2.738	303	303	blup	0.0706	1.36E-03	2.7962	5.17E-03
Brain_Cerebellar_Hemisphere	/Users/calliao/fusion_twas-master/GTEx.Brain_Cerebellar_Hemisphere.P01/Brain_Cerebellar_Hemisphere/Brain_Cerebellar_Hemisphere.ENSG00000235423.4.wgt.RDat	RP11-282O18.3	12	1.24E+08	1.24E+08	0.1947	rs2154	-2.92	rs6488868	0.087371	-4.41	-2.043	348	348	blup	0.13252	1.92E-05	2.7965	0.00517
Brain_Cerebellar_Hemisphere	/Users/calliao/fusion_twas-master/GTEx.Brain_Cerebellar_Hemisphere.P01/Brain_Cerebellar_Hemisphere/Brain_Cerebellar_Hemisphere.ENSG00000249839.1.wgt.RDat	AC011330.5	15	4.40E+07	4.40E+07	0.688	rs35302555	-3.01	rs2927071	0.37627	-7.07	-2.521	262	262	blup	0.39192	4.56E-15	2.79532	0.005185
Brain_Frontal_Cortex_BA9	/Users/calliao/fusion_twas-master/GTEx.Brain_Frontal_Cortex_BA9.P01/Brain_Frontal_Cortex_BA9/Brain_Frontal_Cortex_BA9.ENSG00000124097.7.wgt.RDat	HMGB1P1	20	56063448	56064083	0.35	rs6064552	-3.25	rs6025742	0.02357	3.93	1.502	686	7	lasso	0.0534	6.99E-03	2.795	0.00519
NA	/Users/calliao/fusion_twas-master/CMC.BRAIN.RNASEQ_1/CMC.BRAIN.RNASEQ/CMC.EPS8L2.wgt.RDat	EPS8L2	11	7.06E+05	7.28E+05	0.3046	rs28633403	-5.05	rs4078520	0.072092	6.99	4.284	474	474	blup	0.15084	6.08E-18	2.7941	5.20E-03
Brain_Cerebellum	/Users/calliao/fusion_twas-master/GTEx.Brain_Cerebellum.P01/Brain_Cerebellum/Brain_Cerebellum.ENSG00000197157.6.wgt.RDat	SND1	7	1.27E+08	1.28E+08	0.1194	rs2283097	-2.91	rs10247993	0.000508	-3.34	-0.818	459	459	blup	0.07384	8.37E-03	-2.79424	0.005202
Brain_Cerebellar_Hemisphere	/Users/calliao/fusion_twas-master/GTEx.Brain_Cerebellar_Hemisphere.P01/Brain_Cerebellar_Hemisphere/Brain_Cerebellar_Hemisphere.ENSG00000142233.7.wgt.RDat	NTN5	19	49164664	49176338	0.25	rs601338	-3.02	rs516246	1.67E-01	4.71	-2.966	458	458	blup	0.08772	4.92E-04	-2.79399	0.00521
NA	/Users/calliao/fusion_twas-master/CMC.BRAIN.RNASEQ_1/CMC.BRAIN.RNASEQ/CMC.TMEM50A.wgt.RDat	TMEM50A	1	2.57E+07	2.57E+07	0.3207	rs1053438	2.98	rs4649084	3.73E-01	-13.1	2.753	381	8	lasso	0.36733	6.89E-47	-2.79384	5.21E-03
Brain_Anterior_cingulate_cortex_BA24	/Users/calliao/fusion_twas-master/GTEx.Brain_Anterior_cingulate_cortex_BA24.P01/Brain_Anterior_cingulate_cortex_BA24/Brain_Anterior_cingulate_cortex_BA24.ENSG00000128849.9.wgt.RDat	CGNL1	15	5.77E+07	5.78E+07	0.209	rs967514	-3.83	rs2243504	0.05462	3.84	-2.629	578	4	lasso	0.00852	1.69E-01	-2.793488	0.005214
Brain_Substantia_nigra	/Users/calliao/fusion_twas-master/GTEx.Brain_Substantia_nigra.P01/Brain_Substantia_nigra/Brain_Substantia_nigra.ENSG00000170837.2.wgt.RDat	GPR27	3	7.18E+07	7.18E+07	0.62	rs17718736	-4.17	rs7642040	0.01554	3.76	0.974	559	559	blup	0.096234	3.13E-03	2.793	5.22E-03
Brain_Cortex	/Users/calliao/fusion_twas-master/GTEx.Brain_Cortex.P01/Brain_Cortex/Brain_Cortex.ENSG00000224728.1.wgt.RDat	AC090945.1	3	1.59E+07	1.59E+07	0.1693	rs2455853	3.3	rs2255248	0.13198	4.39	2.781	474	3	lasso	0.057	3.06E-03	2.79308	5.22E-03
Brain_Hippocampus	/Users/calliao/fusion_twas-master/GTEx.Brain_Hippocampus.P01/Brain_Hippocampus/Brain_Hippocampus.ENSG00000170703.11.wgt.RDat	TTLL6	17	46839597	46894576	0.419	rs11079869	-3.1	rs612720	0.094997	4.76	-2.22	392	21	enet	0.15085	1.64E-05	-2.7923	0.005233
Brain_Cerebellum	/Users/calliao/fusion_twas-master/GTEx.Brain_Cerebellum.P01/Brain_Cerebellum/Brain_Cerebellum.ENSG00000272010.1.wgt.RDat	CTD-3025N20.3	8	6.65E+07	6.65E+07	0.2029	rs2357566	-3.44	rs1053087	0.157506	-5.12	-2.546	360	8	lasso	0.07384	2.79E-05	2.7909	0.005256
Brain_Anterior_cingulate_cortex_BA24	/Users/calliao/fusion_twas-master/GTEx.Brain_Anterior_cingulate_cortex_BA24.P01/Brain_Anterior_cingulate_cortex_BA24/Brain_Anterior_cingulate_cortex_BA24.ENSG00000250508.1.wgt.RDat	RP11-757G1.6	11	6.86E+07	6.86E+07	0.251	rs11602122	-4.04	rs629426	0.19704	-5.02	-2.953	416	14	enet	0.17992	2.84E-06	2.79007	5.27E-03
NA	/Users/calliao/fusion_twas-master/CMC.BRAIN.RNASEQ_1/CMC.BRAIN.RNASEQ/CMC.ADAR.wgt.RDat	ADAR	1	1.55E+08	1.55E+08	0.1218	rs6696760	-3.44	rs1127309	1.27E-01	-7.99	-3.065	446	4	lasso	0.127471	2.96E-15	2.78914	5.28E-03
Brain_Hypothalamus	/Users/calliao/fusion_twas-master/GTEx.Brain_Hypothalamus.P01/Brain_Hypothalamus/Brain_Hypothalamus.ENSG00000116874.7.wgt.RDat	WARS2	1	1.20E+08	1.20E+08	0.519	rs10494221	3.61	rs2645303	0.385033	-6.54	-3.03	416	3	lasso	0.399168	1.78E-13	2.78961	0.00528
Brain_Cerebellar_Hemisphere	/Users/calliao/fusion_twas-master/GTEx.Brain_Cerebellar_Hemisphere.P01/Brain_Cerebellar_Hemisphere/Brain_Cerebellar_Hemisphere.ENSG00000270773.1.wgt.RDat	RP13-685P2.7	3	1.29E+08	1.29E+08	0.6398	rs6787488	3.28	rs7427129	0.240846	5.69	3.184	297	12	lasso	0.23118	9.52E-09	2.7859	5.34E-03
Brain_Putamen_basal_ganglia	/Users/calliao/fusion_twas-master/GTEx.Brain_Putamen_basal_ganglia.P01/Brain_Putamen_basal_ganglia/Brain_Putamen_basal_ganglia.ENSG00000124275.10.wgt.RDat	MTRR	5	7.85E+06	7.91E+06	0.376	rs2961986	3.13	rs13181011	0.241764	-5.32	-2.728	609	3	lasso	0.218301	1.60E-07	2.78519	0.00535
Brain_Nucleus_accumbens_basal_ganglia	/Users/calliao/fusion_twas-master/GTEx.Brain_Nucleus_accumbens_basal_ganglia.P01/Brain_Nucleus_accumbens_basal_ganglia/Brain_Nucleus_accumbens_basal_ganglia.ENSG00000137814.5.wgt.RDat	HAUS2	15	4.28E+07	4.29E+07	0.225	rs17718539	-3.7	rs1712426	0.006844	3.74	-1.02	333	19	enet	0.05929	3.14E-03	-2.7845	0.00536
Brain_Cortex	/Users/calliao/fusion_twas-master/GTEx.Brain_Cortex.P01/Brain_Cortex/Brain_Cortex.ENSG00000104979.4.wgt.RDat	C19orf53	19	13885097	13889276	0.39	rs12974342	3.78	rs10104	0.25122	-6	2.784	331	1	lasso	0.23824	1.15E-09	-2.78E+00	0.005369
Brain_Frontal_Cortex_BA9	/Users/calliao/fusion_twas-master/GTEx.Brain_Frontal_Cortex_BA9.P01/Brain_Frontal_Cortex_BA9/Brain_Frontal_Cortex_BA9.ENSG00000004534.10.wgt.RDat	RBM6	3	5.00E+07	5.01E+07	0.3686	rs9870755	4.43	rs2280406	0.349058	-6.55	2.011	340	340	blup	0.33016	7.54E-12	-2.7838	5.37E-03
Brain_Cerebellum	/Users/calliao/fusion_twas-master/GTEx.Brain_Cerebellum.P01/Brain_Cerebellum/Brain_Cerebellum.ENSG00000102781.9.wgt.RDat	KATNAL1	13	3.08E+07	3.09E+07	0.4502	rs756850	-3.39	rs9506288	0.21112	-5.9	-2.75	573	6	lasso	0.07384	7.19E-08	2.7841	0.00537
NA	/Users/calliao/fusion_twas-master/CMC.BRAIN.RNASEQ_1/CMC.BRAIN.RNASEQ/CMC.LRGUK.wgt.RDat	LRGUK	7	1.34E+08	1.34E+08	0.3883	rs13246630	3.48	rs1986692	0.218291	-10.14	-2.81	508	508	bslmm	0.28124	2.30E-34	2.7827	0.005391
NA	/Users/calliao/fusion_twas-master/CMC.BRAIN.RNASEQ_1/CMC.BRAIN.RNASEQ/CMC.PSMB4.wgt.RDat	PSMB4	1	1.51E+08	1.51E+08	0.0877	rs3828057	2.94	rs6587572	6.89E-02	5.81	-2.782	327	1	lasso	0.062083	4.77E-08	-2.782	5.40E-03
Brain_Amygdala	/Users/calliao/fusion_twas-master/GTEx.Brain_Amygdala.P01/Brain_Amygdala/Brain_Amygdala.ENSG00000214425.2.wgt.RDat	LRRC37A4P	17	43578685	43627701	0.607	rs8072451	2.74	rs17762769	4.63E-01	-6.59	2.703	137	32	enet	0.45855	3.61E-13	-2.7814	0.00541
Brain_Amygdala	/Users/calliao/fusion_twas-master/GTEx.Brain_Amygdala.P01/Brain_Amygdala/Brain_Amygdala.ENSG00000165113.8.wgt.RDat	GKAP1	9	8.64E+07	8.64E+07	0.361	rs2576363	-4.53	rs7031676	-0.01156	-3.29	-3.41	535	535	blup	0.03254	5.17E-02	2.7803	0.00543
Brain_Cortex	/Users/calliao/fusion_twas-master/GTEx.Brain_Cortex.P01/Brain_Cortex/Brain_Cortex.ENSG00000256980.4.wgt.RDat	KHDC1L	6	7.39E+07	7.39E+07	0.286	rs2124006	-3.63	rs6453659	0.115377	4.78	-3.065	392	3	lasso	0.120902	2.13E-05	-2.7798	0.00544
Brain_Frontal_Cortex_BA9	/Users/calliao/fusion_twas-master/GTEx.Brain_Frontal_Cortex_BA9.P01/Brain_Frontal_Cortex_BA9/Brain_Frontal_Cortex_BA9.ENSG00000243819.3.wgt.RDat	RN7SL832P	2	1.08E+07	1.08E+07	0.5257	rs13387062	-4.46	rs11692612	-0.00836	3.55	1.615	627	627	blup	0.038377	1.93E-02	2.77906	0.005452
Brain_Frontal_Cortex_BA9	/Users/calliao/fusion_twas-master/GTEx.Brain_Frontal_Cortex_BA9.P01/Brain_Frontal_Cortex_BA9/Brain_Frontal_Cortex_BA9.ENSG00000143374.10.wgt.RDat	TARS2	1	1.50E+08	1.50E+08	0.1829	rs956796	2.98	rs2147324	1.12E-01	-4.01	-2.864	280	4	lasso	0.083504	9.23E-04	2.7785	0.00546
NA	/Users/calliao/fusion_twas-master/CMC.BRAIN.RNASEQ_1/CMC.BRAIN.RNASEQ/CMC.TMEM132C.wgt.RDat	TMEM132C	12	1.29E+08	1.29E+08	0.0954	rs7979469	2.83	rs10847588	0.050677	-5.08	2.528	1003	2	lasso	0.03576	3.08E-05	-2.77851	5.46E-03
Brain_Cortex	/Users/calliao/fusion_twas-master/GTEx.Brain_Cortex.P01/Brain_Cortex/Brain_Cortex.ENSG00000110274.10.wgt.RDat	CEP164	11	1.17E+08	1.17E+08	0.223	rs2279013	-3.35	rs525493	0.03178	4.65	-3.202	527	12	enet	0.08066	4.95E-04	-2.77793	5.47E-03
Brain_Cerebellum	/Users/calliao/fusion_twas-master/GTEx.Brain_Cerebellum.P01/Brain_Cerebellum/Brain_Cerebellum.ENSG00000197054.7.wgt.RDat	ZNF763	19	12075852	12091196	0.471	rs7248680	2.94	rs442158	9.22E-02	-5.04	2.233	316	34	enet	0.07384	5.80E-09	-2.78E+00	5.47E-03
Brain_Hypothalamus	/Users/calliao/fusion_twas-master/GTEx.Brain_Hypothalamus.P01/Brain_Hypothalamus/Brain_Hypothalamus.ENSG00000145002.8.wgt.RDat	FAM86B2	8	1.23E+07	1.23E+07	0.283	rs10503429	4.24	rs11998678	0.01519	3.93	2.285	187	187	blup	0.1629	9.65E-06	2.77605	5.50E-03
Brain_Cortex	/Users/calliao/fusion_twas-master/GTEx.Brain_Cortex.P01/Brain_Cortex/Brain_Cortex.ENSG00000184470.15.wgt.RDat	TXNRD2	22	19863040	19921049	0.3473	rs5748260	-3.25	rs12158214	0.168489	-5.58	-0.942	523	523	blup	0.17378	2.94E-07	2.77621	0.0055
Brain_Cortex	/Users/calliao/fusion_twas-master/GTEx.Brain_Cortex.P01/Brain_Cortex/Brain_Cortex.ENSG00000065060.12.wgt.RDat	UHRF1BP1	6	3.48E+07	3.49E+07	0.297	rs11755671	3.64	rs2764208	0.184299	5.29	2.444	359	4	lasso	0.175056	2.65E-07	2.7755	0.00551
Brain_Hippocampus	/Users/calliao/fusion_twas-master/GTEx.Brain_Hippocampus.P01/Brain_Hippocampus/Brain_Hippocampus.ENSG00000154079.5.wgt.RDat	C6orf57	6	7.13E+07	7.13E+07	0.28	rs3806041	5.06	rs2691505	0.128247	-4.64	-2.399	506	4	lasso	0.1281	7.32E-05	2.7758	0.00551
Brain_Caudate_basal_ganglia	/Users/calliao/fusion_twas-master/GTEx.Brain_Caudate_basal_ganglia.P01/Brain_Caudate_basal_ganglia/Brain_Caudate_basal_ganglia.ENSG00000104979.4.wgt.RDat	C19orf53	19	13885097	13889276	0.429	rs12974342	3.78	rs10104	3.01E-01	-7.04	2.784	331	4	lasso	0.275076	1.07E-11	-2.7755	0.00551
Brain_Anterior_cingulate_cortex_BA24	/Users/calliao/fusion_twas-master/GTEx.Brain_Anterior_cingulate_cortex_BA24.P01/Brain_Anterior_cingulate_cortex_BA24/Brain_Anterior_cingulate_cortex_BA24.ENSG00000164142.11.wgt.RDat	FAM160A1	4	1.52E+08	1.53E+08	0.0853	rs1596291	-3.59	rs4696282	0.013861	-3.49	-2.114	308	7	lasso	-0.0051	5.00E-01	2.77494	0.00552
Brain_Putamen_basal_ganglia	/Users/calliao/fusion_twas-master/GTEx.Brain_Putamen_basal_ganglia.P01/Brain_Putamen_basal_ganglia/Brain_Putamen_basal_ganglia.ENSG00000186868.11.wgt.RDat	MAPT	17	43971748	44105700	0.27	rs8072451	2.74	rs17689966	-0.002386	2.99	1.994	32	32	blup	0.0342	2.97E-02	2.77472	0.005525
Brain_Caudate_basal_ganglia	/Users/calliao/fusion_twas-master/GTEx.Brain_Caudate_basal_ganglia.P01/Brain_Caudate_basal_ganglia/Brain_Caudate_basal_ganglia.ENSG00000187556.6.wgt.RDat	NANOS3	19	13972877	13991571	0.266	rs35201197	3.76	rs2007787	3.94E-02	-3.94	3.374	304	304	blup	0.09235	1.32E-04	-2.77377	0.00554
NA	/Users/calliao/fusion_twas-master/CMC.BRAIN.RNASEQ_1/CMC.BRAIN.RNASEQ/CMC.STRC.wgt.RDat	STRC	15	4.39E+07	4.39E+07	0.2152	rs35302555	-3.01	rs6493090	0.179654	9.49	-2.506	263	6	lasso	0.19749	1.61E-23	-2.77364	0.00554
Brain_Hippocampus	/Users/calliao/fusion_twas-master/GTEx.Brain_Hippocampus.P01/Brain_Hippocampus/Brain_Hippocampus.ENSG00000140326.8.wgt.RDat	CDAN1	15	4.30E+07	4.30E+07	0.135	rs17718539	-3.7	rs9920163	1.06E-01	4.31	2.317	276	276	blup	0.11658	1.54E-04	2.77356	0.005545
Brain_Putamen_basal_ganglia	/Users/calliao/fusion_twas-master/GTEx.Brain_Putamen_basal_ganglia.P01/Brain_Putamen_basal_ganglia/Brain_Putamen_basal_ganglia.ENSG00000167491.13.wgt.RDat	GATAD2A	19	19496635	19619740	0.155	rs2074301	3.55	rs4808200	5.16E-02	-3.63	2.66	346	346	blup	0.06499	4.15E-03	-2.7729	0.005556
Brain_Cerebellum	/Users/calliao/fusion_twas-master/GTEx.Brain_Cerebellum.P01/Brain_Cerebellum/Brain_Cerebellum.ENSG00000101353.10.wgt.RDat	MROH8	20	35729629	35807991	0.32	rs6030620	3.92	rs6031882	0.04817	-4.61	-1.673	317	5	lasso	0.07384	6.79E-04	2.77229	0.00557
Brain_Caudate_basal_ganglia	/Users/calliao/fusion_twas-master/GTEx.Brain_Caudate_basal_ganglia.P01/Brain_Caudate_basal_ganglia/Brain_Caudate_basal_ganglia.ENSG00000169371.9.wgt.RDat	SNUPN	15	7.59E+07	7.59E+07	0.1668	rs3866545	-3.12	rs8025681	0.04394	-4.74	-2.659	223	3	lasso	0.03921	1.01E-02	2.77149	0.00558
NA	/Users/calliao/fusion_twas-master/CMC.BRAIN.RNASEQ_1/CMC.BRAIN.RNASEQ/CMC.RBL2.wgt.RDat	RBL2	16	53468350	53525560	0.2214	rs1558685	-3.24	rs9921587	0.245172	-10.63	-2.685	419	15	enet	0.25974	1.81E-31	2.77146	0.005581
Brain_Nucleus_accumbens_basal_ganglia	/Users/calliao/fusion_twas-master/GTEx.Brain_Nucleus_accumbens_basal_ganglia.P01/Brain_Nucleus_accumbens_basal_ganglia/Brain_Nucleus_accumbens_basal_ganglia.ENSG00000124562.5.wgt.RDat	SNRPC	6	3.47E+07	3.47E+07	0.371	rs11755671	3.64	rs2764208	0.360104	-7	2.444	357	23	enet	0.32337	1.24E-12	-2.7709	0.00559
Brain_Nucleus_accumbens_basal_ganglia	/Users/calliao/fusion_twas-master/GTEx.Brain_Nucleus_accumbens_basal_ganglia.P01/Brain_Nucleus_accumbens_basal_ganglia/Brain_Nucleus_accumbens_basal_ganglia.ENSG00000164078.8.wgt.RDat	MST1R	3	4.99E+07	4.99E+07	0.1438	rs9870755	4.43	rs11713193	0.069434	4.19	2.249	336	4	lasso	0.07284	1.16E-03	2.7711	5.59E-03
Brain_Substantia_nigra	/Users/calliao/fusion_twas-master/GTEx.Brain_Substantia_nigra.P01/Brain_Substantia_nigra/Brain_Substantia_nigra.ENSG00000214425.2.wgt.RDat	LRRC37A4P	17	43578685	43627701	0.669	rs8072451	2.74	rs16940665	0.40128	-5.87	2.692	137	5	lasso	0.41595	8.50E-11	-2.7708	0.00559
Brain_Substantia_nigra	/Users/calliao/fusion_twas-master/GTEx.Brain_Substantia_nigra.P01/Brain_Substantia_nigra/Brain_Substantia_nigra.ENSG00000272864.1.wgt.RDat	RP11-17E13.2	1	7.52E+07	7.52E+07	0.493	rs6662846	-3.42	rs1590639	0.214542	-5.36	-1.971	377	10	lasso	0.32169	3.03E-08	2.7705	0.005596
Brain_Caudate_basal_ganglia	/Users/calliao/fusion_twas-master/GTEx.Brain_Caudate_basal_ganglia.P01/Brain_Caudate_basal_ganglia/Brain_Caudate_basal_ganglia.ENSG00000253817.1.wgt.RDat	RP11-1134I14.6	8	4.81E+07	4.81E+07	0.1113	rs17061832	-3.19	rs11777999	2.19E-02	3.7	-3.085	152	152	blup	0.0646	1.28E-03	-2.76985	0.005608
Brain_Hippocampus	/Users/calliao/fusion_twas-master/GTEx.Brain_Hippocampus.P01/Brain_Hippocampus/Brain_Hippocampus.ENSG00000176623.7.wgt.RDat	RMDN1	8	8.75E+07	8.75E+07	0.452	rs7823154	-3.07	rs7837569	0.313491	5.99	2.75	439	8	lasso	0.3052	2.36E-10	2.76966	0.00561
Brain_Cerebellar_Hemisphere	/Users/calliao/fusion_twas-master/GTEx.Brain_Cerebellar_Hemisphere.P01/Brain_Cerebellar_Hemisphere/Brain_Cerebellar_Hemisphere.ENSG00000214174.4.wgt.RDat	AMZ2P1	17	62962668	62971694	0.4317	rs1010271	3.86	rs35020254	0.058581	4.65	2.084	293	7	lasso	0.09915	2.17E-04	2.7699	0.00561
Brain_Cerebellar_Hemisphere	/Users/calliao/fusion_twas-master/GTEx.Brain_Cerebellar_Hemisphere.P01/Brain_Cerebellar_Hemisphere/Brain_Cerebellar_Hemisphere.ENSG00000177981.6.wgt.RDat	ASB8	12	4.85E+07	4.86E+07	0.2096	rs11168599	-3.4	rs12306451	0.12836	4.08	1.036	515	515	blup	0.06553	2.38E-03	2.769	0.00562
NA	/Users/calliao/fusion_twas-master/CMC.BRAIN.RNASEQ_1/CMC.BRAIN.RNASEQ/CMC.NEO1.wgt.RDat	NEO1	15	7.33E+07	7.36E+07	0.0549	rs16958268	2.89	rs8030494	-0.001045	-3.78	1.631	373	373	bslmm	0.01992	1.53E-03	-2.76907	0.00562
Brain_Cerebellar_Hemisphere	/Users/calliao/fusion_twas-master/GTEx.Brain_Cerebellar_Hemisphere.P01/Brain_Cerebellar_Hemisphere/Brain_Cerebellar_Hemisphere.ENSG00000163885.7.wgt.RDat	CCDC37	3	1.26E+08	1.26E+08	0.3483	rs1127717	-4.25	rs1687464	-0.007937	-3.55	1.425	506	505	blup	0.10928	1.05E-04	-2.7679	5.64E-03
Brain_Amygdala	/Users/calliao/fusion_twas-master/GTEx.Brain_Amygdala.P01/Brain_Amygdala/Brain_Amygdala.ENSG00000163235.11.wgt.RDat	TGFA	2	7.07E+07	7.08E+07	0.539	rs7340146	-3.88	rs3821262	0.14758	4.21	-2.329	510	509	blup	0.07239	6.75E-03	-2.76657	0.005665
Brain_Amygdala	/Users/calliao/fusion_twas-master/GTEx.Brain_Amygdala.P01/Brain_Amygdala/Brain_Amygdala.ENSG00000138688.11.wgt.RDat	KIAA1109	4	1.23E+08	1.23E+08	0.523	rs4833229	3.69	rs1127348	1.65E-01	-4	-2.615	318	9	lasso	0.11843	6.45E-04	2.7664	0.00567
Brain_Putamen_basal_ganglia	/Users/calliao/fusion_twas-master/GTEx.Brain_Putamen_basal_ganglia.P01/Brain_Putamen_basal_ganglia/Brain_Putamen_basal_ganglia.ENSG00000044459.10.wgt.RDat	CNTLN	9	1.71E+07	1.75E+07	0.37	rs414099	-3.28	rs12345267	0.030966	3.59	1.454	546	546	blup	0.0767	1.98E-03	2.765288	0.00569
Brain_Caudate_basal_ganglia	/Users/calliao/fusion_twas-master/GTEx.Brain_Caudate_basal_ganglia.P01/Brain_Caudate_basal_ganglia/Brain_Caudate_basal_ganglia.ENSG00000261340.1.wgt.RDat	RP11-215H22.1	11	3.00E+07	3.00E+07	0.196	rs10835571	3.04	rs1947305	0.002216	-4.23	2.539	349	349	blup	0.09963	7.27E-05	-2.76512	5.69E-03
NA	/Users/calliao/fusion_twas-master/CMC.BRAIN.RNASEQ_1/CMC.BRAIN.RNASEQ/CMC.TRIM66.wgt.RDat	TRIM66	11	8.63E+06	8.68E+06	0.0865	rs10840037	-2.77	rs10840106	0.048128	5.84	2.383	523	523	bslmm	0.05377	3.71E-07	2.7642	5.71E-03
Brain_Cerebellum	/Users/calliao/fusion_twas-master/GTEx.Brain_Cerebellum.P01/Brain_Cerebellum/Brain_Cerebellum.ENSG00000067798.9.wgt.RDat	NAV3	12	7.82E+07	7.86E+07	0.291	rs300493	3.74	rs2694667	0.01041	-4.14	1.223	565	36	enet	0.07384	6.16E-07	-2.76382	0.005713
Brain_Cerebellar_Hemisphere	/Users/calliao/fusion_twas-master/GTEx.Brain_Cerebellar_Hemisphere.P01/Brain_Cerebellar_Hemisphere/Brain_Cerebellar_Hemisphere.ENSG00000115526.6.wgt.RDat	CHST10	2	1.01E+08	1.01E+08	0.3443	rs6542925	3.18	rs2871340	0.206451	-5.86	2.745	486	10	lasso	0.29411	4.66E-11	-2.76303	5.73E-03
Brain_Cerebellum	/Users/calliao/fusion_twas-master/GTEx.Brain_Cerebellum.P01/Brain_Cerebellum/Brain_Cerebellum.ENSG00000235974.1.wgt.RDat	VN2R19P	19	58523957	58537294	0.201	rs10424571	3.6	rs9304811	-1.63E-03	-3.69	3.264	451	451	blup	0.07384	2.44E-02	-2.76E+00	5.74E-03
Brain_Nucleus_accumbens_basal_ganglia	/Users/calliao/fusion_twas-master/GTEx.Brain_Nucleus_accumbens_basal_ganglia.P01/Brain_Nucleus_accumbens_basal_ganglia/Brain_Nucleus_accumbens_basal_ganglia.ENSG00000204650.9.wgt.RDat	CRHR1-IT1	17	43697694	43725582	0.4414	rs8072451	2.74	rs17763086	0.380306	7.01	2.696	93	4	lasso	0.382253	3.55E-15	2.76187	0.00575
NA	/Users/calliao/fusion_twas-master/CMC.BRAIN.RNASEQ_1/CMC.BRAIN.RNASEQ/CMC.PDE8A.wgt.RDat	PDE8A	15	8.55E+07	8.57E+07	0.1701	rs12443381	3.04	rs289375	0.131493	8.52	-2.778	536	6	lasso	0.12678	3.55E-15	-2.76099	0.00576
NA	/Users/calliao/fusion_twas-master/CMC.BRAIN.RNASEQ_1/CMC.BRAIN.RNASEQ/CMC.HR.wgt.RDat	HR	8	2.20E+07	2.20E+07	0.0642	rs754270	2.51	rs716008	0.005951	-4.2	2.223	452	452	bslmm	0.03493	3.78E-05	-2.76039	0.00577
Brain_Cerebellum	/Users/calliao/fusion_twas-master/GTEx.Brain_Cerebellum.P01/Brain_Cerebellum/Brain_Cerebellum.ENSG00000160949.12.wgt.RDat	TONSL	8	1.46E+08	1.46E+08	0.3222	rs11784860	3.66	rs10902781	0.147222	-6.24	2.837	183	9	enet	0.07384	3.16E-09	-2.7603	0.005775
Brain_Cerebellum	/Users/calliao/fusion_twas-master/GTEx.Brain_Cerebellum.P01/Brain_Cerebellum/Brain_Cerebellum.ENSG00000216937.7.wgt.RDat	CCDC7	10	3.27E+07	3.29E+07	0.378	rs17296170	3.16	rs17296114	0.078475	-4.88	-1.819	320	6	lasso	0.07384	8.84E-09	2.7602	0.005776
NA	/Users/calliao/fusion_twas-master/CMC.BRAIN.RNASEQ_1/CMC.BRAIN.RNASEQ/CMC.RHEBL1.wgt.RDat	RHEBL1	12	4.95E+07	4.95E+07	0.0271	rs2278069	-4.32	rs6580698	0.008652	3.99	-3.169	315	315	blup	0.01572	4.37E-03	-2.7588	5.80E-03
Brain_Cerebellar_Hemisphere	/Users/calliao/fusion_twas-master/GTEx.Brain_Cerebellar_Hemisphere.P01/Brain_Cerebellar_Hemisphere/Brain_Cerebellar_Hemisphere.ENSG00000251603.1.wgt.RDat	RP11-164P12.4	4	1.53E+08	1.53E+08	0.526	rs1596291	-3.59	rs2709828	0.525085	8.06	2.823	382	24	enet	0.49046	8.49E-20	2.75876	5.80E-03
Brain_Hypothalamus	/Users/calliao/fusion_twas-master/GTEx.Brain_Hypothalamus.P01/Brain_Hypothalamus/Brain_Hypothalamus.ENSG00000248518.1.wgt.RDat	RP11-231C18.2	4	5.52E+07	5.52E+07	0.364	rs7682994	-2.92	rs17084171	0.20769	5.07	-2.543	414	4	lasso	0.14655	2.80E-05	-2.7566	5.84E-03
Brain_Cerebellum	/Users/calliao/fusion_twas-master/GTEx.Brain_Cerebellum.P01/Brain_Cerebellum/Brain_Cerebellum.ENSG00000131484.3.wgt.RDat	RP11-798G7.5	17	43580626	43612076	0.3017	rs8072451	2.74	rs8072451	0.321837	-7.43	2.739	157	2	lasso	0.07384	1.89E-12	-2.756407	0.00584
Brain_Cerebellum	/Users/calliao/fusion_twas-master/GTEx.Brain_Cerebellum.P01/Brain_Cerebellum/Brain_Cerebellum.ENSG00000067596.6.wgt.RDat	DHX8	17	41561233	41621831	0.2617	rs1642592	-2.55	rs13851	0.112505	-4.58	2.065	339	339	blup	0.07384	1.71E-06	-2.756252	0.00585
Brain_Cerebellum	/Users/calliao/fusion_twas-master/GTEx.Brain_Cerebellum.P01/Brain_Cerebellum/Brain_Cerebellum.ENSG00000203722.3.wgt.RDat	RAET1G	6	1.50E+08	1.50E+08	0.6105	rs2342764	-3.49	rs7763849	0.49152	8.74	-2.257	525	5	lasso	0.07384	7.58E-25	-2.75524	0.00586
Brain_Hypothalamus	/Users/calliao/fusion_twas-master/GTEx.Brain_Hypothalamus.P01/Brain_Hypothalamus/Brain_Hypothalamus.ENSG00000099290.11.wgt.RDat	FAM21A	10	5.18E+07	5.19E+07	0.744	rs2842129	3.59	rs2338050	0.51899	-7.48	2.544	262	13	lasso	0.466716	3.15E-16	-2.7551	0.005868
NA	/Users/calliao/fusion_twas-master/CMC.BRAIN.RNASEQ_1/CMC.BRAIN.RNASEQ/CMC.PLEKHA2.wgt.RDat	PLEKHA2	8	3.88E+07	3.88E+07	0.2588	rs6474499	-3.24	rs6999014	0.14452	8.24	2.512	338	9	lasso	0.18617	3.87E-22	2.75456	0.00588
Brain_Cerebellum	/Users/calliao/fusion_twas-master/GTEx.Brain_Cerebellum.P01/Brain_Cerebellum/Brain_Cerebellum.ENSG00000165912.11.wgt.RDat	PACSIN3	11	4.72E+07	4.72E+07	0.4856	rs11608017	3.47	rs12577603	0.252383	7.08	3.008	293	6	lasso	0.07384	1.97E-11	2.75431	5.88E-03
Brain_Cerebellum	/Users/calliao/fusion_twas-master/GTEx.Brain_Cerebellum.P01/Brain_Cerebellum/Brain_Cerebellum.ENSG00000178149.12.wgt.RDat	DALRD3	3	4.91E+07	4.91E+07	0.1498	rs3774800	4.34	rs9859473	1.23E-01	-5.55	1.745	265	265	blup	0.07384	1.97E-07	-2.75359	5.89E-03
Brain_Hippocampus	/Users/calliao/fusion_twas-master/GTEx.Brain_Hippocampus.P01/Brain_Hippocampus/Brain_Hippocampus.ENSG00000115486.7.wgt.RDat	GGCX	2	8.58E+07	8.58E+07	0.3479	rs4832201	2.89	rs2028900	0.088534	4.27	2.54	473	473	blup	0.10873	2.56E-04	2.7533	0.0059
Brain_Putamen_basal_ganglia	/Users/calliao/fusion_twas-master/GTEx.Brain_Putamen_basal_ganglia.P01/Brain_Putamen_basal_ganglia/Brain_Putamen_basal_ganglia.ENSG00000176623.7.wgt.RDat	RMDN1	8	8.75E+07	8.75E+07	0.297	rs7823154	-3.07	rs7837569	1.95E-01	5.26	2.75	439	5	lasso	0.154306	1.30E-05	2.75257	5.91E-03
Brain_Caudate_basal_ganglia	/Users/calliao/fusion_twas-master/GTEx.Brain_Caudate_basal_ganglia.P01/Brain_Caudate_basal_ganglia/Brain_Caudate_basal_ganglia.ENSG00000176623.7.wgt.RDat	RMDN1	8	8.75E+07	8.75E+07	0.3281	rs7823154	-3.07	rs13249753	1.80E-01	5.6	2.765	439	439	blup	0.1853	4.83E-08	2.7526	0.005912
Brain_Nucleus_accumbens_basal_ganglia	/Users/calliao/fusion_twas-master/GTEx.Brain_Nucleus_accumbens_basal_ganglia.P01/Brain_Nucleus_accumbens_basal_ganglia/Brain_Nucleus_accumbens_basal_ganglia.ENSG00000171084.11.wgt.RDat	FAM86JP	3	1.26E+08	1.26E+08	0.5725	rs1127717	-4.25	rs9821905	0.366168	7.8	-1.427	408	17	enet	0.4459	3.31E-18	-2.7522	5.92E-03
Brain_Cerebellum	/Users/calliao/fusion_twas-master/GTEx.Brain_Cerebellum.P01/Brain_Cerebellum/Brain_Cerebellum.ENSG00000226070.1.wgt.RDat	RP11-552E20.4	6	4.03E+07	4.03E+07	0.3388	rs16893884	4.58	rs7766143	0.11059	-5.01	-3.487	633	27	enet	0.07384	1.08E-06	2.75129	0.00594
Brain_Substantia_nigra	/Users/calliao/fusion_twas-master/GTEx.Brain_Substantia_nigra.P01/Brain_Substantia_nigra/Brain_Substantia_nigra.ENSG00000135968.15.wgt.RDat	GCC2	2	1.09E+08	1.09E+08	0.321	rs6732336	3.38	rs1402464	0.208387	-4.62	2.757	356	3	lasso	0.141102	3.81E-04	-2.75092	0.00594
Brain_Cerebellum	/Users/calliao/fusion_twas-master/GTEx.Brain_Cerebellum.P01/Brain_Cerebellum/Brain_Cerebellum.ENSG00000204650.9.wgt.RDat	CRHR1-IT1	17	43697694	43725582	0.2435	rs8072451	2.74	rs17689471	0.26341	6.7	2.701	93	11	lasso	0.07384	3.19E-11	2.750977	0.00594
Brain_Caudate_basal_ganglia	/Users/calliao/fusion_twas-master/GTEx.Brain_Caudate_basal_ganglia.P01/Brain_Caudate_basal_ganglia/Brain_Caudate_basal_ganglia.ENSG00000233487.6.wgt.RDat	AC011322.1	3	1.97E+08	1.97E+08	0.4146	rs338186	-2.91	rs11707537	0.034816	-4.07	1.378	468	468	blup	0.0929	1.27E-04	-2.75069	0.005947
NA	/Users/calliao/fusion_twas-master/CMC.BRAIN.RNASEQ_1/CMC.BRAIN.RNASEQ/CMC.ADCY3.wgt.RDat	ADCY3	2	2.50E+07	2.51E+07	0.1563	rs3731631	3.44	rs11676272	0.119495	-7.68	2.112	346	10	lasso	0.144581	3.24E-17	-2.75067	5.95E-03
Brain_Amygdala	/Users/calliao/fusion_twas-master/GTEx.Brain_Amygdala.P01/Brain_Amygdala/Brain_Amygdala.ENSG00000099290.11.wgt.RDat	FAM21A	10	5.18E+07	5.19E+07	0.714	rs2842129	3.59	rs2338050	0.381584	-5.97	2.544	261	13	lasso	0.38941	6.43E-11	-2.7486	0.005985
Brain_Amygdala	/Users/calliao/fusion_twas-master/GTEx.Brain_Amygdala.P01/Brain_Amygdala/Brain_Amygdala.ENSG00000147813.11.wgt.RDat	NAPRT1	8	1.45E+08	1.45E+08	0.827	rs1809148	-3.21	rs10112966	0.44624	-6.24	-2.241	359	21	enet	0.44337	1.19E-12	2.7484	0.00599
Brain_Amygdala	/Users/calliao/fusion_twas-master/GTEx.Brain_Amygdala.P01/Brain_Amygdala/Brain_Amygdala.ENSG00000068885.10.wgt.RDat	IFT80	3	1.60E+08	1.60E+08	0.259	rs6798183	-3.87	rs4679890	0.045106	-3.65	3.265	375	375	blup	0.04392	2.87E-02	-2.74775	0.006001
Brain_Nucleus_accumbens_basal_ganglia	/Users/calliao/fusion_twas-master/GTEx.Brain_Nucleus_accumbens_basal_ganglia.P01/Brain_Nucleus_accumbens_basal_ganglia/Brain_Nucleus_accumbens_basal_ganglia.ENSG00000096093.10.wgt.RDat	EFHC1	6	5.23E+07	5.24E+07	0.274	rs3818234	2.66	rs2397092	0.004587	3.65	1.256	529	529	blup	0.07256	1.18E-03	2.7476	0.006004
Brain_Cerebellar_Hemisphere	/Users/calliao/fusion_twas-master/GTEx.Brain_Cerebellar_Hemisphere.P01/Brain_Cerebellar_Hemisphere/Brain_Cerebellar_Hemisphere.ENSG00000171084.11.wgt.RDat	FAM86JP	3	1.26E+08	1.26E+08	0.6275	rs1127717	-4.25	rs17334039	0.438222	7.43	-3.219	408	28	enet	0.56545	4.81E-24	-2.747	6.01E-03
Brain_Amygdala	/Users/calliao/fusion_twas-master/GTEx.Brain_Amygdala.P01/Brain_Amygdala/Brain_Amygdala.ENSG00000188641.8.wgt.RDat	DPYD	1	9.75E+07	9.84E+07	0.41	rs17383059	2.91	rs4598523	1.15E-02	-3.44	1.157	406	406	blup	0.0654	9.62E-03	-2.7463	0.006027
Brain_Cortex	/Users/calliao/fusion_twas-master/GTEx.Brain_Cortex.P01/Brain_Cortex/Brain_Cortex.ENSG00000130312.2.wgt.RDat	MRPL34	19	17403641	17417652	0.627	rs7259348	3.3	rs6903	0.48592	8.2	2.72	424	6	lasso	0.48811	2.72E-21	2.75E+00	0.006036
NA	/Users/calliao/fusion_twas-master/CMC.BRAIN.RNASEQ_1/CMC.BRAIN.RNASEQ/CMC.NKD2.wgt.RDat	NKD2	5	1.01E+06	1.04E+06	0.0763	rs3867180	2.98	rs10475433	1.81E-02	-4.63	-0.86	382	382	blup	4.74E-02	1.79E-06	2.74528	0.006046
Brain_Frontal_Cortex_BA9	/Users/calliao/fusion_twas-master/GTEx.Brain_Frontal_Cortex_BA9.P01/Brain_Frontal_Cortex_BA9/Brain_Frontal_Cortex_BA9.ENSG00000263503.1.wgt.RDat	RP11-707O23.5	17	43678235	43679706	0.32	rs8072451	2.74	rs8072451	3.85E-01	6.8	2.739	111	3	lasso	0.36729	2.70E-13	2.74523	0.00605
Brain_Caudate_basal_ganglia	/Users/calliao/fusion_twas-master/GTEx.Brain_Caudate_basal_ganglia.P01/Brain_Caudate_basal_ganglia/Brain_Caudate_basal_ganglia.ENSG00000151689.8.wgt.RDat	INPP1	2	1.91E+08	1.91E+08	0.311	rs6716985	3.33	rs3791815	0.161185	6.47	-2.175	342	342	blup	0.23045	7.84E-10	-2.74462	0.006058
NA	/Users/calliao/fusion_twas-master/CMC.BRAIN.RNASEQ_1/CMC.BRAIN.RNASEQ/CMC.MEF2BNB.wgt.RDat	MEF2BNB	19	19287712	19303400	0.0636	rs2074301	3.55	rs10418053	4.69E-02	-5.3	-2.905	329	5	lasso	0.04618	2.39E-06	2.7437	6.07E-03
Brain_Anterior_cingulate_cortex_BA24	/Users/calliao/fusion_twas-master/GTEx.Brain_Anterior_cingulate_cortex_BA24.P01/Brain_Anterior_cingulate_cortex_BA24/Brain_Anterior_cingulate_cortex_BA24.ENSG00000166965.8.wgt.RDat	RCCD1	15	9.15E+07	9.15E+07	0.448	rs11073968	3.3	rs2290202	0.346545	6.3	1.303	487	25	enet	0.39888	1.41E-13	2.743875	0.006072
Brain_Cerebellar_Hemisphere	/Users/calliao/fusion_twas-master/GTEx.Brain_Cerebellar_Hemisphere.P01/Brain_Cerebellar_Hemisphere/Brain_Cerebellar_Hemisphere.ENSG00000257315.1.wgt.RDat	ZBED6	1	2.04E+08	2.04E+08	0.265	rs12408223	-3.05	rs12569219	5.15E-02	4	-1.708	500	500	blup	0.06856	1.92E-03	-2.74323	6.08E-03
Brain_Cerebellar_Hemisphere	/Users/calliao/fusion_twas-master/GTEx.Brain_Cerebellar_Hemisphere.P01/Brain_Cerebellar_Hemisphere/Brain_Cerebellar_Hemisphere.ENSG00000143442.17.wgt.RDat	POGZ	1	1.51E+08	1.51E+08	0.265	rs3828057	2.94	rs4603	1.37E-01	4.91	-2.743	347	7	lasso	0.143846	8.32E-06	-2.7436	6.08E-03
Brain_Cerebellum	/Users/calliao/fusion_twas-master/GTEx.Brain_Cerebellum.P01/Brain_Cerebellum/Brain_Cerebellum.ENSG00000106013.8.wgt.RDat	ANKRD7	7	1.18E+08	1.18E+08	0.1175	rs41943	3.72	rs41900	0.007248	3.44	-2.574	343	343	blup	0.07384	1.77E-02	-2.74254	0.006097
Brain_Frontal_Cortex_BA9	/Users/calliao/fusion_twas-master/GTEx.Brain_Frontal_Cortex_BA9.P01/Brain_Frontal_Cortex_BA9/Brain_Frontal_Cortex_BA9.ENSG00000259362.2.wgt.RDat	RP11-307C19.1	15	7.78E+07	7.78E+07	0.257	rs7178572	-3.59	rs7176875	0.16191	4.72	3.266	302	5	lasso	0.12909	4.11E-05	2.74212	0.006104
Brain_Hypothalamus	/Users/calliao/fusion_twas-master/GTEx.Brain_Hypothalamus.P01/Brain_Hypothalamus/Brain_Hypothalamus.ENSG00000101307.11.wgt.RDat	SIRPB1	20	1544167	1600707	0.591	rs2253427	4.19	rs6075340	0.317843	5.95	0.767	626	6	lasso	0.5233	8.24E-19	2.74172	0.006112
Brain_Hippocampus	/Users/calliao/fusion_twas-master/GTEx.Brain_Hippocampus.P01/Brain_Hippocampus/Brain_Hippocampus.ENSG00000264070.1.wgt.RDat	DND1P1	17	43663237	43664295	0.421	rs8072451	2.74	rs17762769	0.381819	6.66	2.703	119	3	lasso	0.36943	1.15E-12	2.7414	0.006118
Brain_Anterior_cingulate_cortex_BA24	/Users/calliao/fusion_twas-master/GTEx.Brain_Anterior_cingulate_cortex_BA24.P01/Brain_Anterior_cingulate_cortex_BA24/Brain_Anterior_cingulate_cortex_BA24.ENSG00000135773.8.wgt.RDat	CAPN9	1	2.31E+08	2.31E+08	0.411	rs11122483	-3.55	rs11579420	0.244804	-5.41	2.219	692	3	lasso	0.19341	1.14E-06	-2.74081	0.006129
Brain_Anterior_cingulate_cortex_BA24	/Users/calliao/fusion_twas-master/GTEx.Brain_Anterior_cingulate_cortex_BA24.P01/Brain_Anterior_cingulate_cortex_BA24/Brain_Anterior_cingulate_cortex_BA24.ENSG00000263503.1.wgt.RDat	RP11-707O23.5	17	43678235	43679706	0.4399	rs8072451	2.74	rs8072451	0.502303	7.58	2.739	111	1	lasso	0.50512	4.20E-18	2.739	0.00616
Brain_Cerebellar_Hemisphere	/Users/calliao/fusion_twas-master/GTEx.Brain_Cerebellar_Hemisphere.P01/Brain_Cerebellar_Hemisphere/Brain_Cerebellar_Hemisphere.ENSG00000255182.1.wgt.RDat	CTD-2517M22.14	8	1.46E+08	1.46E+08	0.298	rs11784860	3.66	rs4407919	0.05239	4.34	-0.166	205	35	enet	0.11279	8.11E-05	2.73899	0.006163
Brain_Cerebellar_Hemisphere	/Users/calliao/fusion_twas-master/GTEx.Brain_Cerebellar_Hemisphere.P01/Brain_Cerebellar_Hemisphere/Brain_Cerebellar_Hemisphere.ENSG00000147813.11.wgt.RDat	NAPRT1	8	1.45E+08	1.45E+08	0.796	rs1809148	-3.21	rs10112966	0.57054	-8.41	-2.241	359	13	lasso	0.59634	5.21E-26	2.73896	0.006163
Brain_Putamen_basal_ganglia	/Users/calliao/fusion_twas-master/GTEx.Brain_Putamen_basal_ganglia.P01/Brain_Putamen_basal_ganglia/Brain_Putamen_basal_ganglia.ENSG00000120088.10.wgt.RDat	CRHR1	17	43699267	43913194	0.132	rs8072451	2.74	rs8072451	0.120828	-3.91	2.739	92	1	lasso	0.0994	4.65E-04	-2.739	0.006163
Brain_Putamen_basal_ganglia	/Users/calliao/fusion_twas-master/GTEx.Brain_Putamen_basal_ganglia.P01/Brain_Putamen_basal_ganglia/Brain_Putamen_basal_ganglia.ENSG00000169783.8.wgt.RDat	LINGO1	15	7.79E+07	7.81E+07	0.27	rs7178572	-3.59	rs884141	0.117112	-4.79	-1.933	408	5	lasso	0.16079	8.43E-06	2.7388	0.00617
NA	/Users/calliao/fusion_twas-master/CMC.BRAIN.RNASEQ_1/CMC.BRAIN.RNASEQ/CMC.TRIM59.wgt.RDat	TRIM59	3	1.60E+08	1.60E+08	0.0296	rs6798183	-3.87	rs3851366	0.00936	-4.35	2.83	379	379	blup	0.00807	3.13E-02	-2.7369	6.20E-03
Brain_Anterior_cingulate_cortex_BA24	/Users/calliao/fusion_twas-master/GTEx.Brain_Anterior_cingulate_cortex_BA24.P01/Brain_Anterior_cingulate_cortex_BA24/Brain_Anterior_cingulate_cortex_BA24.ENSG00000261693.1.wgt.RDat	RP13-467H17.1	8	1.43E+08	1.43E+08	0.446	rs10097505	3.94	rs7829227	0.13569	-4.68	-1.431	443	443	blup	0.1522	1.78E-05	2.7367	0.006207
NA	/Users/calliao/fusion_twas-master/CMC.BRAIN.RNASEQ_1/CMC.BRAIN.RNASEQ/CMC.C3orf62.wgt.RDat	C3orf62	3	4.93E+07	4.93E+07	0.0725	rs9870755	4.43	rs9837237	0.066947	-5.84	2.337	275	275	bslmm	0.05986	8.27E-08	-2.7354	6.23E-03
Brain_Cerebellar_Hemisphere	/Users/calliao/fusion_twas-master/GTEx.Brain_Cerebellar_Hemisphere.P01/Brain_Cerebellar_Hemisphere/Brain_Cerebellar_Hemisphere.ENSG00000263503.1.wgt.RDat	RP11-707O23.5	17	43678235	43679706	0.4399	rs8072451	2.74	rs8072451	0.532267	8.31	2.739	111	2	lasso	0.53091	5.26E-22	2.7353	0.00623
Brain_Cortex	/Users/calliao/fusion_twas-master/GTEx.Brain_Cortex.P01/Brain_Cortex/Brain_Cortex.ENSG00000267077.1.wgt.RDat	RP11-127I20.5	16	4845266	4846533	0.6367	rs7200819	3.48	rs7546	0.386254	7.27	2.199	388	12	lasso	0.46405	5.90E-20	2.735213	0.006234
NA	/Users/calliao/fusion_twas-master/CMC.BRAIN.RNASEQ_1/CMC.BRAIN.RNASEQ/CMC.IFIT1.wgt.RDat	IFIT1	10	9.12E+07	9.12E+07	0.0714	rs303212	2.76	rs304437	3.15E-02	-4.9	1.484	558	558	blup	0.01824	2.33E-03	-2.73485	0.006241
Brain_Hippocampus	/Users/calliao/fusion_twas-master/GTEx.Brain_Hippocampus.P01/Brain_Hippocampus/Brain_Hippocampus.ENSG00000255120.1.wgt.RDat	RP11-770G2.4	11	6.56E+07	6.56E+07	0.183	rs557675	-2.99	rs644740	0.09054	4.38	-2.84	336	5	lasso	0.10608	3.04E-04	-2.7345	0.006248
Brain_Hypothalamus	/Users/calliao/fusion_twas-master/GTEx.Brain_Hypothalamus.P01/Brain_Hypothalamus/Brain_Hypothalamus.ENSG00000213290.4.wgt.RDat	PGK1P2	19	12670385	12671919	0.225	rs4804197	3.62	rs2861410	0.129709	4.46	2.655	288	3	lasso	0.11213	2.49E-04	2.734123	0.00625
Brain_Frontal_Cortex_BA9	/Users/calliao/fusion_twas-master/GTEx.Brain_Frontal_Cortex_BA9.P01/Brain_Frontal_Cortex_BA9/Brain_Frontal_Cortex_BA9.ENSG00000236255.1.wgt.RDat	AC009404.2	2	1.19E+08	1.19E+08	0.2758	rs17584619	3.66	rs17567088	0.00825	-3.8	-2.54	469	5	lasso	0.037398	2.07E-02	2.73404	0.006256
Brain_Cerebellum	/Users/calliao/fusion_twas-master/GTEx.Brain_Cerebellum.P01/Brain_Cerebellum/Brain_Cerebellum.ENSG00000152910.14.wgt.RDat	CNTNAP4	16	76311176	76593135	0.2899	rs17676795	2.84	rs968537	0.026281	4.2	2.124	471	471	blup	0.07384	9.79E-03	2.73391	0.006259
Brain_Hippocampus	/Users/calliao/fusion_twas-master/GTEx.Brain_Hippocampus.P01/Brain_Hippocampus/Brain_Hippocampus.ENSG00000263503.1.wgt.RDat	RP11-707O23.5	17	43678235	43679706	0.448	rs8072451	2.74	rs8072451	0.416138	6.99	2.739	111	4	lasso	0.43012	4.53E-15	2.7331	0.006274
Brain_Frontal_Cortex_BA9	/Users/calliao/fusion_twas-master/GTEx.Brain_Frontal_Cortex_BA9.P01/Brain_Frontal_Cortex_BA9/Brain_Frontal_Cortex_BA9.ENSG00000214381.4.wgt.RDat	LINC00488	3	1.09E+08	1.09E+08	0.2083	rs2305238	3.6	rs9288889	0.146347	-4.69	-2.698	391	2	lasso	0.15714	5.76E-06	2.7326	6.28E-03
Brain_Frontal_Cortex_BA9	/Users/calliao/fusion_twas-master/GTEx.Brain_Frontal_Cortex_BA9.P01/Brain_Frontal_Cortex_BA9/Brain_Frontal_Cortex_BA9.ENSG00000226913.1.wgt.RDat	BSN-AS2	3	4.96E+07	4.96E+07	0.2013	rs9870755	4.43	rs1568661	0.225274	-5.32	-2.733	303	1	lasso	0.20036	2.51E-07	2.733	6.28E-03
Brain_Cerebellar_Hemisphere	/Users/calliao/fusion_twas-master/GTEx.Brain_Cerebellar_Hemisphere.P01/Brain_Cerebellar_Hemisphere/Brain_Cerebellar_Hemisphere.ENSG00000174442.7.wgt.RDat	ZWILCH	15	6.68E+07	6.68E+07	0.282	rs11636566	-3.83	rs11853245	0.012297	3.62	1.533	565	16	enet	0.055142	4.99E-03	2.7322	0.006291
Brain_Cortex	/Users/calliao/fusion_twas-master/GTEx.Brain_Cortex.P01/Brain_Cortex/Brain_Cortex.ENSG00000163673.6.wgt.RDat	DCLK3	3	3.68E+07	3.68E+07	0.1594	rs6550414	-3.79	rs7639607	0.036911	-3.59	-2.632	417	417	blup	0.03653	1.49E-02	2.73052	6.32E-03
Brain_Hypothalamus	/Users/calliao/fusion_twas-master/GTEx.Brain_Hypothalamus.P01/Brain_Hypothalamus/Brain_Hypothalamus.ENSG00000263503.1.wgt.RDat	RP11-707O23.5	17	43678235	43679706	0.4959	rs8072451	2.74	rs8072451	0.42604	6.96	2.739	111	3	lasso	0.43364	7.68E-15	2.73066	0.00632
Brain_Substantia_nigra	/Users/calliao/fusion_twas-master/GTEx.Brain_Substantia_nigra.P01/Brain_Substantia_nigra/Brain_Substantia_nigra.ENSG00000130312.2.wgt.RDat	MRPL34	19	17403641	17417652	0.493	rs7259348	3.3	rs6903	0.304485	5.06	2.72	424	2	lasso	0.298098	1.17E-07	2.73069	0.00632
Brain_Nucleus_accumbens_basal_ganglia	/Users/calliao/fusion_twas-master/GTEx.Brain_Nucleus_accumbens_basal_ganglia.P01/Brain_Nucleus_accumbens_basal_ganglia/Brain_Nucleus_accumbens_basal_ganglia.ENSG00000184206.7.wgt.RDat	GOLGA6L4	15	8.49E+07	8.49E+07	0.557	rs12443381	3.04	rs150968	0.208427	-5.89	-2.082	250	27	enet	0.34539	1.48E-13	2.72919	0.00635
Brain_Substantia_nigra	/Users/calliao/fusion_twas-master/GTEx.Brain_Substantia_nigra.P01/Brain_Substantia_nigra/Brain_Substantia_nigra.ENSG00000180855.11.wgt.RDat	ZNF443	19	12540521	12551926	0.428	rs4804197	3.62	rs17469542	0.042854	-3.95	-2.18	281	281	blup	0.132352	5.77E-04	2.72899	0.006353
Brain_Amygdala	/Users/calliao/fusion_twas-master/GTEx.Brain_Amygdala.P01/Brain_Amygdala/Brain_Amygdala.ENSG00000257303.1.wgt.RDat	RP11-977G19.11	12	5.67E+07	5.67E+07	0.361	rs41392645	-3.33	rs17118431	0.095478	-4.2	-3.31	259	259	blup	0.14439	1.67E-04	2.72864	0.00636
Brain_Hippocampus	/Users/calliao/fusion_twas-master/GTEx.Brain_Hippocampus.P01/Brain_Hippocampus/Brain_Hippocampus.ENSG00000203791.9.wgt.RDat	METTL10	10	1.26E+08	1.26E+08	0.382	rs12247671	-3.46	rs7097254	0.14721	5.11	-1.123	561	29	enet	0.14909	1.84E-05	-2.72854	0.006361
Brain_Frontal_Cortex_BA9	/Users/calliao/fusion_twas-master/GTEx.Brain_Frontal_Cortex_BA9.P01/Brain_Frontal_Cortex_BA9/Brain_Frontal_Cortex_BA9.ENSG00000114698.10.wgt.RDat	PLSCR4	3	1.46E+08	1.46E+08	0.233	rs375265	3.09	rs17417377	0.031128	-3.88	-2.189	458	4	lasso	0.03381	2.64E-02	2.7278	6.38E-03
Brain_Cerebellar_Hemisphere	/Users/calliao/fusion_twas-master/GTEx.Brain_Cerebellar_Hemisphere.P01/Brain_Cerebellar_Hemisphere/Brain_Cerebellar_Hemisphere.ENSG00000144711.9.wgt.RDat	IQSEC1	3	1.29E+07	1.31E+07	0.4429	rs360833	4.23	rs1157649	0.211628	5.44	-2.964	491	7	lasso	0.20068	1.09E-07	-2.7268	6.39E-03
Brain_Nucleus_accumbens_basal_ganglia	/Users/calliao/fusion_twas-master/GTEx.Brain_Nucleus_accumbens_basal_ganglia.P01/Brain_Nucleus_accumbens_basal_ganglia/Brain_Nucleus_accumbens_basal_ganglia.ENSG00000086205.12.wgt.RDat	FOLH1	11	4.92E+07	4.92E+07	0.103	rs11607791	4.68	rs10839287	0.022101	3.62	3.074	168	168	blup	0.05934	3.13E-03	2.72657	6.40E-03
Brain_Frontal_Cortex_BA9	/Users/calliao/fusion_twas-master/GTEx.Brain_Frontal_Cortex_BA9.P01/Brain_Frontal_Cortex_BA9/Brain_Frontal_Cortex_BA9.ENSG00000131015.4.wgt.RDat	ULBP2	6	1.50E+08	1.50E+08	0.301	rs2342764	-3.49	rs4870054	0.006711	3.74	-2.713	528	528	blup	0.02502	4.85E-02	-2.7255	0.006421
Brain_Cortex	/Users/calliao/fusion_twas-master/GTEx.Brain_Cortex.P01/Brain_Cortex/Brain_Cortex.ENSG00000264070.1.wgt.RDat	DND1P1	17	43663237	43664295	0.4418	rs8072451	2.74	rs8072451	0.502214	8.3	2.739	120	6	lasso	0.49586	9.77E-22	2.7248	0.00643
Brain_Amygdala	/Users/calliao/fusion_twas-master/GTEx.Brain_Amygdala.P01/Brain_Amygdala/Brain_Amygdala.ENSG00000233276.2.wgt.RDat	GPX1	3	4.94E+07	4.94E+07	0.239	rs9870755	4.43	rs17080528	-0.008266	-3.55	-0.044	276	276	blup	0.06715	8.80E-03	2.72464	0.006437
Brain_Cerebellum	/Users/calliao/fusion_twas-master/GTEx.Brain_Cerebellum.P01/Brain_Cerebellum/Brain_Cerebellum.ENSG00000139722.2.wgt.RDat	VPS37B	12	1.23E+08	1.23E+08	0.127	rs9668827	-3.05	rs7307887	0.003173	3.28	2.01	310	310	blup	0.07384	2.69E-02	2.72457	0.006439
Brain_Cerebellar_Hemisphere	/Users/calliao/fusion_twas-master/GTEx.Brain_Cerebellar_Hemisphere.P01/Brain_Cerebellar_Hemisphere/Brain_Cerebellar_Hemisphere.ENSG00000160949.12.wgt.RDat	TONSL	8	1.46E+08	1.46E+08	0.304	rs11784860	3.66	rs2280838	0.17279	-5.19	1.897	183	9	enet	0.15006	5.24E-06	-2.72451	0.00644
Brain_Cerebellum	/Users/calliao/fusion_twas-master/GTEx.Brain_Cerebellum.P01/Brain_Cerebellum/Brain_Cerebellum.ENSG00000263503.1.wgt.RDat	RP11-707O23.5	17	43678235	43679706	0.4296	rs8072451	2.74	rs8072451	0.483763	8.82	2.739	111	3	lasso	0.07384	6.12E-24	2.724599	0.00644
Brain_Cerebellar_Hemisphere	/Users/calliao/fusion_twas-master/GTEx.Brain_Cerebellar_Hemisphere.P01/Brain_Cerebellar_Hemisphere/Brain_Cerebellar_Hemisphere.ENSG00000148798.5.wgt.RDat	INA	10	1.05E+08	1.05E+08	0.215	rs284844	-2.56	rs732998	-0.006823	3.19	-2.031	357	357	blup	0.06868	1.91E-03	-2.72323	0.006465
Brain_Cerebellar_Hemisphere	/Users/calliao/fusion_twas-master/GTEx.Brain_Cerebellar_Hemisphere.P01/Brain_Cerebellar_Hemisphere/Brain_Cerebellar_Hemisphere.ENSG00000174529.6.wgt.RDat	TMEM81	1	2.05E+08	2.05E+08	0.185	rs7515178	-2.81	rs2369526	4.82E-02	-4.16	-2.649	606	7	enet	0.048748	7.86E-03	2.72254	6.48E-03
Brain_Cerebellum	/Users/calliao/fusion_twas-master/GTEx.Brain_Cerebellum.P01/Brain_Cerebellum/Brain_Cerebellum.ENSG00000145715.10.wgt.RDat	RASA1	5	8.66E+07	8.67E+07	0.1327	rs13157168	-3.345	rs840814	-5.92E-03	-3.44	-2.518	272	272	blup	0.07384	1.20E-01	2.7219	0.006491
NA	/Users/calliao/fusion_twas-master/CMC.BRAIN.RNASEQ_1/CMC.BRAIN.RNASEQ/CMC.VWA5A.wgt.RDat	VWA5A	11	1.24E+08	1.24E+08	0.0846	rs679079	2.88	rs3824997	0.00392	4.35	-1.488	612	27	enet	0.0236	6.13E-04	-2.7215	6.50E-03
Brain_Cerebellar_Hemisphere	/Users/calliao/fusion_twas-master/GTEx.Brain_Cerebellar_Hemisphere.P01/Brain_Cerebellar_Hemisphere/Brain_Cerebellar_Hemisphere.ENSG00000013810.14.wgt.RDat	TACC3	4	1.72E+06	1.75E+06	0.38	rs798726	2.8	rs798726	0.177187	5.37	2.796	270	9	lasso	0.19152	2.23E-07	2.72119	6.50E-03
Brain_Hippocampus	/Users/calliao/fusion_twas-master/GTEx.Brain_Hippocampus.P01/Brain_Hippocampus/Brain_Hippocampus.ENSG00000115840.9.wgt.RDat	SLC25A12	2	1.73E+08	1.73E+08	0.1915	rs13406777	2.97	rs6433323	0.009183	3.62	-1.289	473	473	blup	0.04552	1.43E-02	-2.7207	0.006514
Brain_Caudate_basal_ganglia	/Users/calliao/fusion_twas-master/GTEx.Brain_Caudate_basal_ganglia.P01/Brain_Caudate_basal_ganglia/Brain_Caudate_basal_ganglia.ENSG00000204650.9.wgt.RDat	CRHR1-IT1	17	43697694	43725582	0.4329	rs8072451	2.74	rs17763086	4.05E-01	7.86	2.696	93	3	lasso	0.40657	6.63E-18	2.7205	0.00652
Brain_Caudate_basal_ganglia	/Users/calliao/fusion_twas-master/GTEx.Brain_Caudate_basal_ganglia.P01/Brain_Caudate_basal_ganglia/Brain_Caudate_basal_ganglia.ENSG00000130312.2.wgt.RDat	MRPL34	19	17403641	17417652	0.403	rs7259348	3.3	rs6903	3.74E-01	7.53	2.72	424	1	lasso	0.380333	1.45E-16	2.72	0.00653
Brain_Cerebellar_Hemisphere	/Users/calliao/fusion_twas-master/GTEx.Brain_Cerebellar_Hemisphere.P01/Brain_Cerebellar_Hemisphere/Brain_Cerebellar_Hemisphere.ENSG00000170175.6.wgt.RDat	CHRNB1	17	7348380	7361026	0.3534	rs2920422	-2.97	rs4151121	0.029529	-3.72	1.299	487	487	blup	0.05584	4.75E-03	-2.7194	0.00654
Brain_Cerebellum	/Users/calliao/fusion_twas-master/GTEx.Brain_Cerebellum.P01/Brain_Cerebellum/Brain_Cerebellum.ENSG00000169371.9.wgt.RDat	SNUPN	15	7.59E+07	7.59E+07	0.3384	rs3866545	-3.12	rs3210683	3.03E-01	-7.22	-2.832	223	7	lasso	0.07384	5.69E-15	2.719172	6.54E-03
Brain_Cortex	/Users/calliao/fusion_twas-master/GTEx.Brain_Cortex.P01/Brain_Cortex/Brain_Cortex.ENSG00000058453.12.wgt.RDat	CROCC	1	1.71E+07	1.73E+07	0.1869	rs6691985	-3.32	rs6691985	0.098057	4.87	-3.321	279	5	lasso	0.09751	1.34E-04	-2.71764	0.006575
Brain_Hippocampus	/Users/calliao/fusion_twas-master/GTEx.Brain_Hippocampus.P01/Brain_Hippocampus/Brain_Hippocampus.ENSG00000261575.2.wgt.RDat	RP11-259G18.1	17	44344403	44346060	0.115	rs8072451	2.74	rs17762769	0.095926	3.62	2.703	65	2	lasso	0.07468	2.25E-03	2.7175	0.006579
Brain_Cortex	/Users/calliao/fusion_twas-master/GTEx.Brain_Cortex.P01/Brain_Cortex/Brain_Cortex.ENSG00000158825.5.wgt.RDat	CDA	1	2.09E+07	2.09E+07	0.3702	rs17449243	3.35	rs527912	0.15226	4.77	-1.861	483	5	lasso	0.162716	7.33E-07	-2.71719	0.006584
Brain_Cortex	/Users/calliao/fusion_twas-master/GTEx.Brain_Cortex.P01/Brain_Cortex/Brain_Cortex.ENSG00000168300.9.wgt.RDat	PCMTD1	8	5.27E+07	5.28E+07	0.2287	rs7824696	-2.95	rs2979126	-0.00249	-3.61	1.021	428	428	blup	0.03519	1.66E-02	-2.7164	0.0066
Brain_Cerebellar_Hemisphere	/Users/calliao/fusion_twas-master/GTEx.Brain_Cerebellar_Hemisphere.P01/Brain_Cerebellar_Hemisphere/Brain_Cerebellar_Hemisphere.ENSG00000254088.1.wgt.RDat	SLC2A3P4	8	8.75E+07	8.75E+07	0.189	rs7823154	-3.07	rs6415565	0.13048	-4.5	-2.905	442	7	enet	0.09913	2.17E-04	2.71609	0.006606
Brain_Frontal_Cortex_BA9	/Users/calliao/fusion_twas-master/GTEx.Brain_Frontal_Cortex_BA9.P01/Brain_Frontal_Cortex_BA9/Brain_Frontal_Cortex_BA9.ENSG00000177595.13.wgt.RDat	PIDD	11	7.99E+05	8.10E+05	0.4361	rs28633403	-5.05	rs7942159	1.97E-02	-3.72	-3.869	411	411	blup	0.04431	1.29E-02	2.7158	6.61E-03
Brain_Cortex	/Users/calliao/fusion_twas-master/GTEx.Brain_Cortex.P01/Brain_Cortex/Brain_Cortex.ENSG00000271892.1.wgt.RDat	CTD-2228A4.1	5	1.71E+07	1.71E+07	0.6775	rs2731798	-2.75	rs632754	0.434345	7.66	-2.304	433	6	lasso	0.4824	5.71E-21	-2.715	0.006628
Brain_Nucleus_accumbens_basal_ganglia	/Users/calliao/fusion_twas-master/GTEx.Brain_Nucleus_accumbens_basal_ganglia.P01/Brain_Nucleus_accumbens_basal_ganglia/Brain_Nucleus_accumbens_basal_ganglia.ENSG00000196275.9.wgt.RDat	GTF2IRD2	7	7.42E+07	7.43E+07	0.1611	rs12668140	3.11	rs2267812	0.053344	4.15	2.309	106	5	lasso	0.108147	8.38E-05	2.71432	6.64E-03
Brain_Putamen_basal_ganglia	/Users/calliao/fusion_twas-master/GTEx.Brain_Putamen_basal_ganglia.P01/Brain_Putamen_basal_ganglia/Brain_Putamen_basal_ganglia.ENSG00000164144.10.wgt.RDat	ARFIP1	4	1.54E+08	1.54E+08	0.311	rs17029666	3.14	rs2004794	0.10308	-3.98	1.213	387	387	blup	0.10325	3.64E-04	-2.714338	0.006641
Brain_Amygdala	/Users/calliao/fusion_twas-master/GTEx.Brain_Amygdala.P01/Brain_Amygdala/Brain_Amygdala.ENSG00000263503.1.wgt.RDat	RP11-707O23.5	17	43678235	43679706	0.605	rs8072451	2.74	rs8072451	4.19E-01	6.26	2.739	110	7	lasso	0.41608	9.34E-12	2.71378	0.00665
NA	/Users/calliao/fusion_twas-master/CMC.BRAIN.RNASEQ_1/CMC.BRAIN.RNASEQ/CMC.NUP43.wgt.RDat	NUP43	6	1.50E+08	1.50E+08	0.0385	rs2342764	-3.49	rs4870054	6.57E-02	-5.58	-2.713	471	2	lasso	0.051254	6.88E-07	2.71345	0.006659
Brain_Putamen_basal_ganglia	/Users/calliao/fusion_twas-master/GTEx.Brain_Putamen_basal_ganglia.P01/Brain_Putamen_basal_ganglia/Brain_Putamen_basal_ganglia.ENSG00000117601.9.wgt.RDat	SERPINC1	1	1.74E+08	1.74E+08	0.209	rs6681766	2.79	rs6681766	-0.00689	3.59	2.785	261	261	blup	0.01611	9.80E-02	2.71362	6.66E-03
NA	/Users/calliao/fusion_twas-master/CMC.BRAIN.RNASEQ_1/CMC.BRAIN.RNASEQ/CMC.ABCA12.wgt.RDat	ABCA12	2	2.16E+08	2.16E+08	0.0588	rs2948974	-3.47	rs1250253	0.012244	3.82	-0.354	579	579	bslmm	0.011531	1.27E-02	-2.71309	6.67E-03
Brain_Frontal_Cortex_BA9	/Users/calliao/fusion_twas-master/GTEx.Brain_Frontal_Cortex_BA9.P01/Brain_Frontal_Cortex_BA9/Brain_Frontal_Cortex_BA9.ENSG00000166341.6.wgt.RDat	DCHS1	11	6.64E+06	6.68E+06	0.303	rs12294943	-2.71	rs12294943	2.27E-01	5.62	-2.713	624	1	lasso	0.18954	5.57E-07	-2.713	6.67E-03
Brain_Nucleus_accumbens_basal_ganglia	/Users/calliao/fusion_twas-master/GTEx.Brain_Nucleus_accumbens_basal_ganglia.P01/Brain_Nucleus_accumbens_basal_ganglia/Brain_Nucleus_accumbens_basal_ganglia.ENSG00000263503.1.wgt.RDat	RP11-707O23.5	17	43678235	43679706	0.3131	rs8072451	2.74	rs17689471	0.335741	6.81	2.701	111	2	lasso	0.326265	9.44E-13	2.71292	0.00667
Brain_Amygdala	/Users/calliao/fusion_twas-master/GTEx.Brain_Amygdala.P01/Brain_Amygdala/Brain_Amygdala.ENSG00000116874.7.wgt.RDat	WARS2	1	1.20E+08	1.20E+08	0.483	rs10494221	3.61	rs2645303	3.17E-01	-5.37	-3.03	402	4	lasso	0.32378	5.36E-09	2.7127	0.006674
Brain_Anterior_cingulate_cortex_BA24	/Users/calliao/fusion_twas-master/GTEx.Brain_Anterior_cingulate_cortex_BA24.P01/Brain_Anterior_cingulate_cortex_BA24/Brain_Anterior_cingulate_cortex_BA24.ENSG00000259511.1.wgt.RDat	RP11-182J1.16	15	8.48E+07	8.49E+07	0.144	rs12443381	3.04	rs11635160	0.038226	-3.78	-1.944	254	254	blup	0.05278	9.58E-03	2.712349	0.006681
Brain_Substantia_nigra	/Users/calliao/fusion_twas-master/GTEx.Brain_Substantia_nigra.P01/Brain_Substantia_nigra/Brain_Substantia_nigra.ENSG00000077616.6.wgt.RDat	NAALAD2	11	8.99E+07	8.99E+07	0.165	rs1943381	-3.26	rs10741329	0.09933	3.63	-1.302	258	258	blup	0.0807	6.44E-03	-2.712	0.006688
Brain_Cortex	/Users/calliao/fusion_twas-master/GTEx.Brain_Cortex.P01/Brain_Cortex/Brain_Cortex.ENSG00000204650.9.wgt.RDat	CRHR1-IT1	17	43697694	43725582	0.435	rs8072451	2.74	rs17689471	0.471143	8.15	2.701	93	5	lasso	0.48883	2.47E-21	2.7118	0.00669
Brain_Cerebellum	/Users/calliao/fusion_twas-master/GTEx.Brain_Cerebellum.P01/Brain_Cerebellum/Brain_Cerebellum.ENSG00000266918.1.wgt.RDat	RP11-798G7.8	17	43608943	43611204	0.2568	rs8072451	2.74	rs17763086	0.161602	5.09	2.696	145	4	lasso	0.07384	6.51E-07	2.711408	0.0067
Brain_Frontal_Cortex_BA9	/Users/calliao/fusion_twas-master/GTEx.Brain_Frontal_Cortex_BA9.P01/Brain_Frontal_Cortex_BA9/Brain_Frontal_Cortex_BA9.ENSG00000204650.9.wgt.RDat	CRHR1-IT1	17	43697694	43725582	0.294	rs8072451	2.74	rs17689471	3.52E-01	6.59	2.701	93	2	lasso	0.3438	2.27E-12	2.71129	0.0067
Brain_Frontal_Cortex_BA9	/Users/calliao/fusion_twas-master/GTEx.Brain_Frontal_Cortex_BA9.P01/Brain_Frontal_Cortex_BA9/Brain_Frontal_Cortex_BA9.ENSG00000163453.7.wgt.RDat	IGFBP7	4	5.79E+07	5.80E+07	0.425	rs6851308	3.41	rs1718858	1.20E-01	-4.81	0.689	553	553	blup	0.1806	1.07E-06	-2.7109	6.71E-03
Brain_Amygdala	/Users/calliao/fusion_twas-master/GTEx.Brain_Amygdala.P01/Brain_Amygdala/Brain_Amygdala.ENSG00000142089.11.wgt.RDat	IFITM3	11	3.20E+05	3.21E+05	0.336	rs28633403	-5.05	rs7944394	7.68E-03	-3.61	-0.72	328	29	enet	0.0858	3.42E-03	-2.7109	6.71E-03
Brain_Frontal_Cortex_BA9	/Users/calliao/fusion_twas-master/GTEx.Brain_Frontal_Cortex_BA9.P01/Brain_Frontal_Cortex_BA9/Brain_Frontal_Cortex_BA9.ENSG00000177663.9.wgt.RDat	IL17RA	22	17565844	17596583	0.464	rs5749011	-3.39	rs947822	0.254402	-5.51	2.678	495	7	lasso	0.23973	1.27E-08	-2.71034	0.00672
Brain_Cortex	/Users/calliao/fusion_twas-master/GTEx.Brain_Cortex.P01/Brain_Cortex/Brain_Cortex.ENSG00000188599.13.wgt.RDat	NPIPP1	16	15198178	15217355	0.384	rs12919246	3.79	rs12934778	0.001355	3.87	2.26	102	3	lasso	0.18104	1.61E-07	2.709536	0.006738
Brain_Hypothalamus	/Users/calliao/fusion_twas-master/GTEx.Brain_Hypothalamus.P01/Brain_Hypothalamus/Brain_Hypothalamus.ENSG00000204650.9.wgt.RDat	CRHR1-IT1	17	43697694	43725582	0.3704	rs8072451	2.74	rs8072451	0.38336	6.69	2.739	93	15	enet	0.38142	8.36E-13	2.7096	0.00674
Brain_Caudate_basal_ganglia	/Users/calliao/fusion_twas-master/GTEx.Brain_Caudate_basal_ganglia.P01/Brain_Caudate_basal_ganglia/Brain_Caudate_basal_ganglia.ENSG00000214401.4.wgt.RDat	KANSL1-AS1	17	44270942	44274089	0.367	rs8072451	2.74	rs17762769	5.31E-01	8.69	2.703	29	3	lasso	0.52047	1.76E-24	2.7093	0.00674
Brain_Cerebellar_Hemisphere	/Users/calliao/fusion_twas-master/GTEx.Brain_Cerebellar_Hemisphere.P01/Brain_Cerebellar_Hemisphere/Brain_Cerebellar_Hemisphere.ENSG00000125388.15.wgt.RDat	GRK4	4	2.97E+06	3.04E+06	0.373	rs12504990	3.96	rs2471340	0.395775	-7.02	-2.855	381	16	enet	0.37712	2.01E-14	2.70851	6.76E-03
Brain_Amygdala	/Users/calliao/fusion_twas-master/GTEx.Brain_Amygdala.P01/Brain_Amygdala/Brain_Amygdala.ENSG00000197345.8.wgt.RDat	MRPL21	11	6.87E+07	6.87E+07	0.744	rs11602122	-4.04	rs629426	3.47E-01	-5.77	-2.953	408	12	lasso	0.30997	1.29E-08	2.7083	6.76E-03
Brain_Nucleus_accumbens_basal_ganglia	/Users/calliao/fusion_twas-master/GTEx.Brain_Nucleus_accumbens_basal_ganglia.P01/Brain_Nucleus_accumbens_basal_ganglia/Brain_Nucleus_accumbens_basal_ganglia.ENSG00000270304.1.wgt.RDat	RP11-597G23.1	15	3.75E+07	3.75E+07	0.274	rs35038739	4.02	rs657586	-0.003935	3.87	1.806	465	465	blup	0.04255	1.08E-02	2.70776	0.00677
NA	/Users/calliao/fusion_twas-master/CMC.BRAIN.RNASEQ_1/CMC.BRAIN.RNASEQ/CMC.RHD.wgt.RDat	RHD	1	2.56E+07	2.57E+07	0.4908	rs1053438	2.98	rs3091242	3.03E-01	11.98	2.96	372	10	lasso	0.471822	1.40E-64	2.70709	6.79E-03
Brain_Hypothalamus	/Users/calliao/fusion_twas-master/GTEx.Brain_Hypothalamus.P01/Brain_Hypothalamus/Brain_Hypothalamus.ENSG00000264070.1.wgt.RDat	DND1P1	17	43663237	43664295	0.3823	rs8072451	2.74	rs17763086	0.34106	6.23	2.696	119	4	lasso	0.30799	3.33E-10	2.70649	0.0068
Brain_Caudate_basal_ganglia	/Users/calliao/fusion_twas-master/GTEx.Brain_Caudate_basal_ganglia.P01/Brain_Caudate_basal_ganglia/Brain_Caudate_basal_ganglia.ENSG00000242866.5.wgt.RDat	STRC	15	4.39E+07	4.40E+07	0.2517	rs35302555	-3.01	rs694461	0.13064	5.5	-2.533	262	7	lasso	0.14043	2.39E-06	-2.70628	0.006804
Brain_Frontal_Cortex_BA9	/Users/calliao/fusion_twas-master/GTEx.Brain_Frontal_Cortex_BA9.P01/Brain_Frontal_Cortex_BA9/Brain_Frontal_Cortex_BA9.ENSG00000264070.1.wgt.RDat	DND1P1	17	43663237	43664295	0.351	rs8072451	2.74	rs17689471	3.25E-01	6.26	2.701	119	16	enet	0.3311	6.95E-12	2.70555	0.00682
Brain_Substantia_nigra	/Users/calliao/fusion_twas-master/GTEx.Brain_Substantia_nigra.P01/Brain_Substantia_nigra/Brain_Substantia_nigra.ENSG00000254531.1.wgt.RDat	AP001816.1	4	1.02E+08	1.02E+08	0.347	rs35527510	-2.54	rs4699233	-0.00217	3.6	-2.043	358	358	blup	0.07033	1.04E-02	-2.70523	0.00683
Brain_Frontal_Cortex_BA9	/Users/calliao/fusion_twas-master/GTEx.Brain_Frontal_Cortex_BA9.P01/Brain_Frontal_Cortex_BA9/Brain_Frontal_Cortex_BA9.ENSG00000167842.11.wgt.RDat	MIS12	17	5389605	5394134	0.283	rs11078592	2.84	rs2074438	6.04E-02	-4.24	-1.459	526	27	enet	0.10762	1.80E-04	2.70519	0.00683
Brain_Cerebellum	/Users/calliao/fusion_twas-master/GTEx.Brain_Cerebellum.P01/Brain_Cerebellum/Brain_Cerebellum.ENSG00000260879.1.wgt.RDat	RP11-483I13.5	1	1.09E+08	1.09E+08	0.2658	rs4970822	-3.03	rs533233	1.39E-01	-4.83	-2.356	369	5	lasso	0.07384	3.52E-06	2.70497	6.83E-03
Brain_Cerebellar_Hemisphere	/Users/calliao/fusion_twas-master/GTEx.Brain_Cerebellar_Hemisphere.P01/Brain_Cerebellar_Hemisphere/Brain_Cerebellar_Hemisphere.ENSG00000214401.4.wgt.RDat	KANSL1-AS1	17	44270942	44274089	0.3579	rs8072451	2.74	rs17689471	0.53573	8.35	2.701	29	5	lasso	0.54145	1.30E-22	2.705	0.00683
Brain_Putamen_basal_ganglia	/Users/calliao/fusion_twas-master/GTEx.Brain_Putamen_basal_ganglia.P01/Brain_Putamen_basal_ganglia/Brain_Putamen_basal_ganglia.ENSG00000204650.9.wgt.RDat	CRHR1-IT1	17	43697694	43725582	0.371	rs8072451	2.74	rs17689471	0.467343	7.26	2.701	93	9	lasso	0.4727	6.56E-17	2.70488	0.006833
NA	/Users/calliao/fusion_twas-master/CMC.BRAIN.RNASEQ_1/CMC.BRAIN.RNASEQ/CMC.WDR65.wgt.RDat	WDR65	1	4.36E+07	4.37E+07	0.1991	rs12410155	-7.12	rs603560	1.48E-01	-9.3	-1.464	476	476	blup	0.173142	1.43E-20	2.70395	6.85E-03
Brain_Amygdala	/Users/calliao/fusion_twas-master/GTEx.Brain_Amygdala.P01/Brain_Amygdala/Brain_Amygdala.ENSG00000071894.10.wgt.RDat	CPSF1	8	1.46E+08	1.46E+08	0.762	rs11784860	3.66	rs2272666	0.47327	-6.55	2.592	185	11	enet	0.48239	5.20E-14	-2.7039	0.00685
Brain_Cerebellum	/Users/calliao/fusion_twas-master/GTEx.Brain_Cerebellum.P01/Brain_Cerebellum/Brain_Cerebellum.ENSG00000156603.10.wgt.RDat	MED19	11	5.75E+07	5.75E+07	0.2653	rs11570210	3.72	rs1424752	0.054083	4.81	-2.6	385	6	lasso	0.07384	2.46E-07	-2.70405	6.85E-03
Brain_Cerebellum	/Users/calliao/fusion_twas-master/GTEx.Brain_Cerebellum.P01/Brain_Cerebellum/Brain_Cerebellum.ENSG00000225190.4.wgt.RDat	PLEKHM1	17	43513266	43568115	0.5688	rs8072451	2.74	rs8072451	0.550927	-9.34	2.739	162	13	lasso	0.07384	2.74E-29	-2.704157	0.00685
Brain_Frontal_Cortex_BA9	/Users/calliao/fusion_twas-master/GTEx.Brain_Frontal_Cortex_BA9.P01/Brain_Frontal_Cortex_BA9/Brain_Frontal_Cortex_BA9.ENSG00000214401.4.wgt.RDat	KANSL1-AS1	17	44270942	44274089	0.415	rs8072451	2.74	rs17689471	4.89E-01	7.61	2.701	29	2	lasso	0.48644	1.46E-18	2.70415	0.00685
Brain_Hippocampus	/Users/calliao/fusion_twas-master/GTEx.Brain_Hippocampus.P01/Brain_Hippocampus/Brain_Hippocampus.ENSG00000214401.4.wgt.RDat	KANSL1-AS1	17	44270942	44274089	0.454	rs8072451	2.74	rs17689471	0.475209	7.51	2.701	29	12	lasso	0.50874	1.38E-18	2.7038	0.006855
NA	/Users/calliao/fusion_twas-master/CMC.BRAIN.RNASEQ_1/CMC.BRAIN.RNASEQ/CMC.ERMP1.wgt.RDat	ERMP1	9	5.78E+06	5.83E+06	0.1498	rs7846809	2.84	rs7860397	0.087084	-6.58	1.462	489	489	bslmm	0.1084	4.14E-13	-2.70356	6.86E-03
Brain_Nucleus_accumbens_basal_ganglia	/Users/calliao/fusion_twas-master/GTEx.Brain_Nucleus_accumbens_basal_ganglia.P01/Brain_Nucleus_accumbens_basal_ganglia/Brain_Nucleus_accumbens_basal_ganglia.ENSG00000214425.2.wgt.RDat	LRRC37A4P	17	43578685	43627701	0.6891	rs8072451	2.74	rs17689471	0.566849	-8.75	2.701	138	5	lasso	0.571112	2.54E-25	-2.70369	0.00686
Brain_Caudate_basal_ganglia	/Users/calliao/fusion_twas-master/GTEx.Brain_Caudate_basal_ganglia.P01/Brain_Caudate_basal_ganglia/Brain_Caudate_basal_ganglia.ENSG00000214425.2.wgt.RDat	LRRC37A4P	17	43578685	43627701	0.5588	rs8072451	2.74	rs17762769	6.08E-01	-9.31	2.703	138	5	lasso	0.5986	5.90E-30	-2.7036	0.00686
Brain_Hippocampus	/Users/calliao/fusion_twas-master/GTEx.Brain_Hippocampus.P01/Brain_Hippocampus/Brain_Hippocampus.ENSG00000188672.12.wgt.RDat	RHCE	1	2.57E+07	2.58E+07	0.318	rs1053438	2.98	rs9689	0.196886	-5.66	2.891	385	6	enet	0.211	2.68E-07	-2.70281	6.88E-03
Brain_Nucleus_accumbens_basal_ganglia	/Users/calliao/fusion_twas-master/GTEx.Brain_Nucleus_accumbens_basal_ganglia.P01/Brain_Nucleus_accumbens_basal_ganglia/Brain_Nucleus_accumbens_basal_ganglia.ENSG00000264070.1.wgt.RDat	DND1P1	17	43663237	43664295	0.4066	rs8072451	2.74	rs17689471	0.352039	7	2.701	120	8	lasso	0.332464	5.20E-13	2.70244	0.00688
Brain_Cerebellum	/Users/calliao/fusion_twas-master/GTEx.Brain_Cerebellum.P01/Brain_Cerebellum/Brain_Cerebellum.ENSG00000108379.5.wgt.RDat	WNT3	17	44839872	44910424	0.3239	rs2074404	3.55	rs2165846	0.038233	-4.67	-2.946	258	258	blup	0.07384	1.19E-06	2.702125	0.00689
Brain_Cerebellum	/Users/calliao/fusion_twas-master/GTEx.Brain_Cerebellum.P01/Brain_Cerebellum/Brain_Cerebellum.ENSG00000188672.12.wgt.RDat	RHCE	1	2.57E+07	2.58E+07	0.4097	rs1053438	2.98	rs1053438	2.58E-01	-6.7	2.977	385	8	lasso	0.07384	4.13E-12	-2.70207	6.89E-03
Brain_Cerebellum	/Users/calliao/fusion_twas-master/GTEx.Brain_Cerebellum.P01/Brain_Cerebellum/Brain_Cerebellum.ENSG00000236234.1.wgt.RDat	AC091132.1	17	43530210	43541431	0.1885	rs8072451	2.74	rs17762769	0.188476	-5.53	2.703	181	2	lasso	0.07384	6.57E-08	-2.702031	0.00689
Brain_Putamen_basal_ganglia	/Users/calliao/fusion_twas-master/GTEx.Brain_Putamen_basal_ganglia.P01/Brain_Putamen_basal_ganglia/Brain_Putamen_basal_ganglia.ENSG00000263503.1.wgt.RDat	RP11-707O23.5	17	43678235	43679706	0.398	rs8072451	2.74	rs17689471	0.483051	7.3	2.701	111	5	lasso	0.4629	1.79E-16	2.70201	0.006892
Brain_Cerebellar_Hemisphere	/Users/calliao/fusion_twas-master/GTEx.Brain_Cerebellar_Hemisphere.P01/Brain_Cerebellar_Hemisphere/Brain_Cerebellar_Hemisphere.ENSG00000136630.11.wgt.RDat	HLX	1	2.21E+08	2.21E+08	0.371	rs7544735	-3.86	rs2807854	8.20E-02	4.35	1.83	396	9	lasso	0.112455	8.31E-05	2.70145	6.90E-03
Brain_Anterior_cingulate_cortex_BA24	/Users/calliao/fusion_twas-master/GTEx.Brain_Anterior_cingulate_cortex_BA24.P01/Brain_Anterior_cingulate_cortex_BA24/Brain_Anterior_cingulate_cortex_BA24.ENSG00000204650.9.wgt.RDat	CRHR1-IT1	17	43697694	43725582	0.3025	rs8072451	2.74	rs17689471	0.420476	6.79	2.701	93	3	lasso	0.42433	1.38E-14	2.7016	0.0069
Brain_Caudate_basal_ganglia	/Users/calliao/fusion_twas-master/GTEx.Brain_Caudate_basal_ganglia.P01/Brain_Caudate_basal_ganglia/Brain_Caudate_basal_ganglia.ENSG00000224183.1.wgt.RDat	SDHDP6	1	2.56E+07	2.56E+07	0.4179	rs34974636	3.13	rs9689	2.03E-01	5.69	2.891	374	4	lasso	0.215802	3.05E-09	2.70113	6.91E-03
Brain_Cerebellar_Hemisphere	/Users/calliao/fusion_twas-master/GTEx.Brain_Cerebellar_Hemisphere.P01/Brain_Cerebellar_Hemisphere/Brain_Cerebellar_Hemisphere.ENSG00000264070.1.wgt.RDat	DND1P1	17	43663237	43664295	0.157	rs8072451	2.74	rs17689471	0.202766	5.47	2.701	119	10	lasso	0.19496	1.70E-07	2.701	0.00691
Brain_Cerebellum	/Users/calliao/fusion_twas-master/GTEx.Brain_Cerebellum.P01/Brain_Cerebellum/Brain_Cerebellum.ENSG00000185294.5.wgt.RDat	SPPL2C	17	43922256	43924438	0.2984	rs8072451	2.74	rs17689471	0.414862	8.14	2.701	32	10	lasso	0.07384	1.25E-19	2.701	0.00691
Brain_Putamen_basal_ganglia	/Users/calliao/fusion_twas-master/GTEx.Brain_Putamen_basal_ganglia.P01/Brain_Putamen_basal_ganglia/Brain_Putamen_basal_ganglia.ENSG00000214401.4.wgt.RDat	KANSL1-AS1	17	44270942	44274089	0.504	rs8072451	2.74	rs17689471	0.600932	8.13	2.701	29	11	lasso	0.5975	2.72E-23	2.70102	0.006913
Brain_Caudate_basal_ganglia	/Users/calliao/fusion_twas-master/GTEx.Brain_Caudate_basal_ganglia.P01/Brain_Caudate_basal_ganglia/Brain_Caudate_basal_ganglia.ENSG00000164078.8.wgt.RDat	MST1R	3	4.99E+07	4.99E+07	0.1001	rs9870755	4.43	rs2777888	0.048663	4.33	2.791	337	31	enet	0.04541	6.09E-03	2.70065	0.00692
Brain_Frontal_Cortex_BA9	/Users/calliao/fusion_twas-master/GTEx.Brain_Frontal_Cortex_BA9.P01/Brain_Frontal_Cortex_BA9/Brain_Frontal_Cortex_BA9.ENSG00000181039.7.wgt.RDat	ANKRD34A	1	1.45E+08	1.45E+08	0.2029	rs35353761	-4.56	rs12410298	2.10E-02	3.62	1.088	109	109	blup	0.065114	3.18E-03	2.6998	0.006939
Brain_Caudate_basal_ganglia	/Users/calliao/fusion_twas-master/GTEx.Brain_Caudate_basal_ganglia.P01/Brain_Caudate_basal_ganglia/Brain_Caudate_basal_ganglia.ENSG00000263503.1.wgt.RDat	RP11-707O23.5	17	43678235	43679706	0.3693	rs8072451	2.74	rs17763086	4.33E-01	7.99	2.696	111	5	lasso	0.41154	3.64E-18	2.6998	0.00694
Brain_Amygdala	/Users/calliao/fusion_twas-master/GTEx.Brain_Amygdala.P01/Brain_Amygdala/Brain_Amygdala.ENSG00000171084.11.wgt.RDat	FAM86JP	3	1.26E+08	1.26E+08	0.613	rs1127717	-4.25	rs9821905	0.218889	5.44	-1.427	408	18	enet	0.24874	5.28E-07	-2.69849	0.006965
Brain_Amygdala	/Users/calliao/fusion_twas-master/GTEx.Brain_Amygdala.P01/Brain_Amygdala/Brain_Amygdala.ENSG00000076554.11.wgt.RDat	TPD52	8	8.09E+07	8.11E+07	0.354	rs2979710	-3.55	rs4740098	0.03974	-3.56	-1.574	355	355	blup	0.10117	1.56E-03	2.6984	0.00697
NA	/Users/calliao/fusion_twas-master/CMC.BRAIN.RNASEQ_1/CMC.BRAIN.RNASEQ/CMC.NTN4.wgt.RDat	NTN4	12	9.61E+07	9.62E+07	0.2935	rs7310140	2.68	rs10777724	0.132287	-7.84	2.166	659	37	enet	0.21218	2.43E-25	-2.69801	6.98E-03
Brain_Cortex	/Users/calliao/fusion_twas-master/GTEx.Brain_Cortex.P01/Brain_Cortex/Brain_Cortex.ENSG00000168827.10.wgt.RDat	GFM1	3	1.58E+08	1.58E+08	0.2939	rs17684859	-3.78	rs17642107	0.167635	-5.2	1.69	388	18	enet	0.15946	9.58E-07	-2.6975	6.99E-03
Brain_Hypothalamus	/Users/calliao/fusion_twas-master/GTEx.Brain_Hypothalamus.P01/Brain_Hypothalamus/Brain_Hypothalamus.ENSG00000176268.5.wgt.RDat	CYCSP34	13	4.14E+07	4.14E+07	0.437	rs9532718	3.8	rs2039119	0.203923	-5.2	-1.748	354	21	enet	0.21357	3.24E-07	2.697	0.00699
Brain_Substantia_nigra	/Users/calliao/fusion_twas-master/GTEx.Brain_Substantia_nigra.P01/Brain_Substantia_nigra/Brain_Substantia_nigra.ENSG00000178252.13.wgt.RDat	WDR6	3	4.90E+07	4.91E+07	0.14	rs3774800	4.34	rs6791542	0.19091	4.33	2.968	262	7	lasso	0.136696	4.69E-04	2.6971	6.99E-03
Brain_Putamen_basal_ganglia	/Users/calliao/fusion_twas-master/GTEx.Brain_Putamen_basal_ganglia.P01/Brain_Putamen_basal_ganglia/Brain_Putamen_basal_ganglia.ENSG00000174529.6.wgt.RDat	TMEM81	1	2.05E+08	2.05E+08	0.274	rs7515178	-2.81	rs7515178	0.105389	-4.64	-2.806	606	2	lasso	0.11719	1.48E-04	2.69706	7.00E-03
Brain_Cortex	/Users/calliao/fusion_twas-master/GTEx.Brain_Cortex.P01/Brain_Cortex/Brain_Cortex.ENSG00000213290.4.wgt.RDat	PGK1P2	19	12670385	12671919	0.201	rs4804197	3.62	rs2861410	0.06451	4.3	2.655	287	2	lasso	0.05211	4.47E-03	2.70E+00	0.007006
NA	/Users/calliao/fusion_twas-master/CMC.BRAIN.RNASEQ_1/CMC.BRAIN.RNASEQ/CMC.AZGP1.wgt.RDat	AZGP1	7	9.96E+07	9.96E+07	0.0329	rs4727443	3.33	rs6963345	0.016206	-3.61	2.752	266	266	bslmm	0.01917	1.84E-03	-2.69649	0.007007
Brain_Frontal_Cortex_BA9	/Users/calliao/fusion_twas-master/GTEx.Brain_Frontal_Cortex_BA9.P01/Brain_Frontal_Cortex_BA9/Brain_Frontal_Cortex_BA9.ENSG00000101353.10.wgt.RDat	MROH8	20	35729629	35807991	0.394	rs6030620	3.92	rs6017596	0.1168	-4.27	-2.979	317	317	blup	0.17833	1.26E-06	2.6962	0.00701
Brain_Caudate_basal_ganglia	/Users/calliao/fusion_twas-master/GTEx.Brain_Caudate_basal_ganglia.P01/Brain_Caudate_basal_ganglia/Brain_Caudate_basal_ganglia.ENSG00000264070.1.wgt.RDat	DND1P1	17	43663237	43664295	0.3051	rs8072451	2.74	rs17763086	3.95E-01	7.57	2.696	120	3	lasso	0.38732	6.45E-17	2.6962	0.00701
Brain_Cerebellar_Hemisphere	/Users/calliao/fusion_twas-master/GTEx.Brain_Cerebellar_Hemisphere.P01/Brain_Cerebellar_Hemisphere/Brain_Cerebellar_Hemisphere.ENSG00000164989.11.wgt.RDat	CCDC171	9	1.56E+07	1.61E+07	0.4176	rs4741546	-3.85	rs2821545	2.59E-01	-6.59	2.135	455	8	lasso	0.31309	8.58E-12	-2.69497	0.00704
Brain_Substantia_nigra	/Users/calliao/fusion_twas-master/GTEx.Brain_Substantia_nigra.P01/Brain_Substantia_nigra/Brain_Substantia_nigra.ENSG00000132740.4.wgt.RDat	IGHMBP2	11	6.87E+07	6.87E+07	0.582	rs11602122	-4.04	rs604524	0.32853	5.68	-2.917	408	26	enet	0.3691	1.75E-09	-2.6948	0.007042
Brain_Caudate_basal_ganglia	/Users/calliao/fusion_twas-master/GTEx.Brain_Caudate_basal_ganglia.P01/Brain_Caudate_basal_ganglia/Brain_Caudate_basal_ganglia.ENSG00000197977.3.wgt.RDat	ELOVL2	6	1.10E+07	1.10E+07	0.2688	rs9379840	-2.93	rs4711171	0.01663	3.93	2.591	474	474	blup	0.1043	4.95E-05	2.6946	0.00705
Brain_Cerebellar_Hemisphere	/Users/calliao/fusion_twas-master/GTEx.Brain_Cerebellar_Hemisphere.P01/Brain_Cerebellar_Hemisphere/Brain_Cerebellar_Hemisphere.ENSG00000140632.12.wgt.RDat	GLYR1	16	4853204	4896211	0.431	rs7200819	3.48	rs12927295	0.04174	3.99	-1.57	408	408	blup	0.12639	3.01E-05	-2.69E+00	0.00705
Brain_Cortex	/Users/calliao/fusion_twas-master/GTEx.Brain_Cortex.P01/Brain_Cortex/Brain_Cortex.ENSG00000182150.11.wgt.RDat	ERCC6L2	9	9.86E+07	9.88E+07	0.2575	rs357536	2.75	rs636311	6.72E-02	-4.76	1.551	531	20	enet	0.197801	3.90E-08	-2.69409	0.007058
NA	/Users/calliao/fusion_twas-master/CMC.BRAIN.RNASEQ_1/CMC.BRAIN.RNASEQ/CMC.POLR1B.wgt.RDat	POLR1B	2	1.13E+08	1.13E+08	0.1251	rs11674953	-3.24	rs13412193	0.078372	7.17	2.026	442	4	lasso	0.150131	7.35E-18	2.69372	7.07E-03
Brain_Hippocampus	/Users/calliao/fusion_twas-master/GTEx.Brain_Hippocampus.P01/Brain_Hippocampus/Brain_Hippocampus.ENSG00000197054.7.wgt.RDat	ZNF763	19	12075852	12091196	0.261	rs7248680	2.94	rs10413462	0.093936	-3.82	2.614	314	9	lasso	0.11192	2.09E-04	-2.6938	0.00707
Brain_Cerebellum	/Users/calliao/fusion_twas-master/GTEx.Brain_Cerebellum.P01/Brain_Cerebellum/Brain_Cerebellum.ENSG00000267369.1.wgt.RDat	RP11-1094M14.8	17	33825237	33826194	0.3688	rs28914814	3.76	rs12944858	0.004182	3.6	-1.512	390	390	blup	0.07384	3.70E-03	-2.692946	0.00708
Brain_Cerebellum	/Users/calliao/fusion_twas-master/GTEx.Brain_Cerebellum.P01/Brain_Cerebellum/Brain_Cerebellum.ENSG00000211455.3.wgt.RDat	STK38L	12	2.74E+07	2.75E+07	0.193	rs12366631	-2.94	rs16931837	0.028908	3.44	-2.036	494	494	blup	0.07384	7.72E-03	-2.69294	0.007082
Brain_Caudate_basal_ganglia	/Users/calliao/fusion_twas-master/GTEx.Brain_Caudate_basal_ganglia.P01/Brain_Caudate_basal_ganglia/Brain_Caudate_basal_ganglia.ENSG00000159314.7.wgt.RDat	ARHGAP27	17	43471275	43511787	0.1372	rs8072451	2.74	rs16940665	9.30E-02	4.32	2.692	185	2	lasso	0.06958	8.51E-04	2.6926	0.00709
NA	/Users/calliao/fusion_twas-master/CMC.BRAIN.RNASEQ_1/CMC.BRAIN.RNASEQ/CMC.PCDHA6.wgt.RDat	PCDHA6	5	1.40E+08	1.40E+08	0.1257	rs618578	-3.45	rs17208327	6.66E-02	5.81	-2.486	468	34	enet	7.15E-02	4.58E-09	-2.69246	0.007093
Brain_Putamen_basal_ganglia	/Users/calliao/fusion_twas-master/GTEx.Brain_Putamen_basal_ganglia.P01/Brain_Putamen_basal_ganglia/Brain_Putamen_basal_ganglia.ENSG00000229358.3.wgt.RDat	DPY19L1P1	7	3.26E+07	3.28E+07	0.1894	rs1123893	-3.34	rs34545272	0.069501	4.38	2.645	408	6	lasso	0.04046	1.98E-02	2.6921	0.0071
Brain_Anterior_cingulate_cortex_BA24	/Users/calliao/fusion_twas-master/GTEx.Brain_Anterior_cingulate_cortex_BA24.P01/Brain_Anterior_cingulate_cortex_BA24/Brain_Anterior_cingulate_cortex_BA24.ENSG00000130312.2.wgt.RDat	MRPL34	19	17403641	17417652	0.416	rs7259348	3.3	rs6903	2.78E-01	5.57	2.72	424	4	lasso	0.265467	6.97E-09	2.69202	0.0071
Brain_Nucleus_accumbens_basal_ganglia	/Users/calliao/fusion_twas-master/GTEx.Brain_Nucleus_accumbens_basal_ganglia.P01/Brain_Nucleus_accumbens_basal_ganglia/Brain_Nucleus_accumbens_basal_ganglia.ENSG00000159314.7.wgt.RDat	ARHGAP27	17	43471275	43511787	0.3312	rs8072451	2.74	rs17689471	0.173438	5.2	2.701	185	14	lasso	0.162519	1.30E-06	2.69183	0.00711
Brain_Cortex	/Users/calliao/fusion_twas-master/GTEx.Brain_Cortex.P01/Brain_Cortex/Brain_Cortex.ENSG00000160862.8.wgt.RDat	AZGP1	7	9.96E+07	9.96E+07	0.2825	rs4727443	3.33	rs5015756	0.021677	3.59	-1.435	269	6	lasso	0.02403	4.01E-02	-2.6914	0.007115
Brain_Cerebellum	/Users/calliao/fusion_twas-master/GTEx.Brain_Cerebellum.P01/Brain_Cerebellum/Brain_Cerebellum.ENSG00000197114.7.wgt.RDat	ZGPAT	20	62339387	62367494	0.3	rs3787105	3.3	rs2427535	0.095222	4.95	1.981	439	4	lasso	0.07384	2.96E-05	2.69136	0.00712
Brain_Hippocampus	/Users/calliao/fusion_twas-master/GTEx.Brain_Hippocampus.P01/Brain_Hippocampus/Brain_Hippocampus.ENSG00000214954.4.wgt.RDat	LRRC69	8	9.21E+07	9.22E+07	0.141	rs16905104	3.4	rs7016813	0.167338	4.57	0.655	292	80	enet	0.1446	2.48E-05	-2.69004	0.00714
Brain_Hippocampus	/Users/calliao/fusion_twas-master/GTEx.Brain_Hippocampus.P01/Brain_Hippocampus/Brain_Hippocampus.ENSG00000130312.2.wgt.RDat	MRPL34	19	17403641	17417652	0.29	rs7259348	3.3	rs6903	0.219382	5.21	2.72	424	3	lasso	0.21765	1.67E-07	2.6904	0.00714
Brain_Putamen_basal_ganglia	/Users/calliao/fusion_twas-master/GTEx.Brain_Putamen_basal_ganglia.P01/Brain_Putamen_basal_ganglia/Brain_Putamen_basal_ganglia.ENSG00000234719.4.wgt.RDat	RP11-166B2.1	16	12021230	12070500	0.859	rs7501241	-2.74	rs2869492	0.653478	8.47	2.686	453	9	lasso	0.6162	2.05E-24	2.6896	0.007154
Brain_Cerebellum	/Users/calliao/fusion_twas-master/GTEx.Brain_Cerebellum.P01/Brain_Cerebellum/Brain_Cerebellum.ENSG00000103126.10.wgt.RDat	AXIN1	16	337440	402673	0.2265	rs7200757	-3.36	rs3842949	0.053231	5.04	1.584	377	377	blup	0.07384	2.94E-05	2.68859	0.007175
Brain_Cerebellum	/Users/calliao/fusion_twas-master/GTEx.Brain_Cerebellum.P01/Brain_Cerebellum/Brain_Cerebellum.ENSG00000214425.2.wgt.RDat	LRRC37A4P	17	43578685	43627701	0.6131	rs8072451	2.74	rs17689471	0.574055	-9.42	2.701	138	5	lasso	0.07384	1.88E-30	-2.68832	0.00718
NA	/Users/calliao/fusion_twas-master/CMC.BRAIN.RNASEQ_1/CMC.BRAIN.RNASEQ/CMC.NAPRT1.wgt.RDat	NAPRT1	8	1.45E+08	1.45E+08	0.6445	rs1809148	-3.21	rs10282929	0.68315	-17.56	-2.166	361	24	enet	0.70332	5.00E-121	2.68766	0.0072
Brain_Cerebellum	/Users/calliao/fusion_twas-master/GTEx.Brain_Cerebellum.P01/Brain_Cerebellum/Brain_Cerebellum.ENSG00000256925.1.wgt.RDat	RP13-439H18.4	10	1.35E+08	1.35E+08	0.3622	rs880282	-2.93	rs10870228	0.051028	-4.47	0.00329	449	27	enet	0.07384	1.12E-07	2.6873	0.007204
Brain_Amygdala	/Users/calliao/fusion_twas-master/GTEx.Brain_Amygdala.P01/Brain_Amygdala/Brain_Amygdala.ENSG00000169629.7.wgt.RDat	RGPD8	2	1.13E+08	1.13E+08	0.566	rs11674953	-3.24	rs6542056	0.41376	-6.11	2.097	404	47	enet	0.42486	4.86E-12	-2.68717	0.007206
Brain_Caudate_basal_ganglia	/Users/calliao/fusion_twas-master/GTEx.Brain_Caudate_basal_ganglia.P01/Brain_Caudate_basal_ganglia/Brain_Caudate_basal_ganglia.ENSG00000161558.6.wgt.RDat	TMEM143	19	48835613	48867494	0.395	rs601338	-3.02	rs10410339	-6.01E-03	3.87	-0.019	498	498	blup	0.018397	5.77E-02	-2.68643	0.00722
Brain_Cortex	/Users/calliao/fusion_twas-master/GTEx.Brain_Cortex.P01/Brain_Cortex/Brain_Cortex.ENSG00000214425.2.wgt.RDat	LRRC37A4P	17	43578685	43627701	0.6504	rs8072451	2.74	rs17762769	0.657995	-9.43	2.703	138	5	lasso	0.65371	1.22E-32	-2.6865	0.00722
NA	/Users/calliao/fusion_twas-master/CMC.BRAIN.RNASEQ_1/CMC.BRAIN.RNASEQ/CMC.RASSF4.wgt.RDat	RASSF4	10	4.55E+07	4.55E+07	0.0861	rs3818713	-2.52	rs11239303	2.04E-02	-5.03	-2.247	473	4	lasso	0.02493	4.42E-04	2.68613	0.007229
Brain_Cerebellum	/Users/calliao/fusion_twas-master/GTEx.Brain_Cerebellum.P01/Brain_Cerebellum/Brain_Cerebellum.ENSG00000176340.3.wgt.RDat	COX8A	11	6.37E+07	6.37E+07	0.1399	rs12796663	-2.93	rs12786124	-0.002329	-3.23	-1.772	323	323	blup	0.07384	1.77E-02	2.68576	7.24E-03
Brain_Caudate_basal_ganglia	/Users/calliao/fusion_twas-master/GTEx.Brain_Caudate_basal_ganglia.P01/Brain_Caudate_basal_ganglia/Brain_Caudate_basal_ganglia.ENSG00000004534.10.wgt.RDat	RBM6	3	5.00E+07	5.01E+07	0.3216	rs9870755	4.43	rs2526743	0.237237	6.46	-1.807	339	30	enet	0.24113	2.87E-10	-2.68498	0.007253
NA	/Users/calliao/fusion_twas-master/CMC.BRAIN.RNASEQ_1/CMC.BRAIN.RNASEQ/CMC.LARP7.wgt.RDat	LARP7	4	1.14E+08	1.14E+08	0.0681	rs17672625	-3.08	rs1486865	0.058565	-5.96	-2.257	479	21	enet	0.067936	1.12E-08	2.6842	7.27E-03
Brain_Amygdala	/Users/calliao/fusion_twas-master/GTEx.Brain_Amygdala.P01/Brain_Amygdala/Brain_Amygdala.ENSG00000141854.3.wgt.RDat	hsa-mir-1199	19	14183348	14185874	0.339	rs35201197	3.76	rs7258963	0.1956	4.33	2.652	288	6	lasso	0.10242	1.47E-03	2.68443	0.00727
Brain_Anterior_cingulate_cortex_BA24	/Users/calliao/fusion_twas-master/GTEx.Brain_Anterior_cingulate_cortex_BA24.P01/Brain_Anterior_cingulate_cortex_BA24/Brain_Anterior_cingulate_cortex_BA24.ENSG00000030110.8.wgt.RDat	BAK1	6	33540329	33548019	0.305	rs6914422	-4.23	rs513349	4.48E-02	-3.82	-2.317	499	7	lasso	0.182409	2.41E-06	2.6833	0.00729
Brain_Frontal_Cortex_BA9	/Users/calliao/fusion_twas-master/GTEx.Brain_Frontal_Cortex_BA9.P01/Brain_Frontal_Cortex_BA9/Brain_Frontal_Cortex_BA9.ENSG00000270081.1.wgt.RDat	RP5-935K16.1	2	1.29E+08	1.29E+08	0.2205	rs17262062	3.52	rs17600636	0.11061	-4.5	2.434	370	18	enet	0.16796	2.66E-06	-2.68309	0.007295
Brain_Cerebellum	/Users/calliao/fusion_twas-master/GTEx.Brain_Cerebellum.P01/Brain_Cerebellum/Brain_Cerebellum.ENSG00000273186.1.wgt.RDat	RP11-339B21.10	9	1.31E+08	1.31E+08	0.1387	rs2270204	3.74	rs2298045	0.02055	4.13	1.082	291	3	lasso	0.07384	2.41E-02	2.68288	0.007299
Brain_Hippocampus	/Users/calliao/fusion_twas-master/GTEx.Brain_Hippocampus.P01/Brain_Hippocampus/Brain_Hippocampus.ENSG00000110218.4.wgt.RDat	PANX1	11	9.39E+07	9.39E+07	0.221	rs1857682	2.69	rs2508678	0.02055	3.32	-1.655	419	419	blup	0.0859	1.10E-03	-2.6824	0.007309
Brain_Hippocampus	/Users/calliao/fusion_twas-master/GTEx.Brain_Hippocampus.P01/Brain_Hippocampus/Brain_Hippocampus.ENSG00000203722.3.wgt.RDat	RAET1G	6	1.50E+08	1.50E+08	0.194	rs2342764	-3.49	rs7742993	0.059869	4.36	-2.245	523	523	blup	0.0835	1.28E-03	-2.6824	0.00731
Brain_Putamen_basal_ganglia	/Users/calliao/fusion_twas-master/GTEx.Brain_Putamen_basal_ganglia.P01/Brain_Putamen_basal_ganglia/Brain_Putamen_basal_ganglia.ENSG00000237765.2.wgt.RDat	FAM200B	4	1.57E+07	1.57E+07	0.383	rs6845349	3.22	rs6449146	-0.00018	-3.91	2.375	558	558	blup	0.16829	5.09E-06	-2.682148	0.007315
Brain_Cerebellar_Hemisphere	/Users/calliao/fusion_twas-master/GTEx.Brain_Cerebellar_Hemisphere.P01/Brain_Cerebellar_Hemisphere/Brain_Cerebellar_Hemisphere.ENSG00000156603.10.wgt.RDat	MED19	11	5.75E+07	5.75E+07	0.283	rs11570210	3.72	rs11570210	0.0072	-3.72	3.722	385	385	blup	0.068913	1.88E-03	-2.6813	7.33E-03
Brain_Cerebellar_Hemisphere	/Users/calliao/fusion_twas-master/GTEx.Brain_Cerebellar_Hemisphere.P01/Brain_Cerebellar_Hemisphere/Brain_Cerebellar_Hemisphere.ENSG00000226677.2.wgt.RDat	IGBP1P1	14	3.54E+07	3.54E+07	0.22	rs8005252	-2.6	rs1200413	6.94E-02	3.83	-1.174	379	379	blup	0.05663	4.49E-03	-2.6811	0.007338
Brain_Nucleus_accumbens_basal_ganglia	/Users/calliao/fusion_twas-master/GTEx.Brain_Nucleus_accumbens_basal_ganglia.P01/Brain_Nucleus_accumbens_basal_ganglia/Brain_Nucleus_accumbens_basal_ganglia.ENSG00000255495.1.wgt.RDat	FAM85A	8	1.21E+07	1.21E+07	0.1327	rs6983129	2.81	rs4841645	0.002438	-3.95	-2.026	202	202	blup	0.065351	2.01E-03	2.68095	0.00734
Brain_Caudate_basal_ganglia	/Users/calliao/fusion_twas-master/GTEx.Brain_Caudate_basal_ganglia.P01/Brain_Caudate_basal_ganglia/Brain_Caudate_basal_ganglia.ENSG00000213290.4.wgt.RDat	PGK1P2	19	12670385	12671919	0.228	rs4804197	3.62	rs2861410	1.98E-01	5.49	2.655	288	2	lasso	0.156556	5.99E-07	2.67988	0.00736
Brain_Cerebellar_Hemisphere	/Users/calliao/fusion_twas-master/GTEx.Brain_Cerebellar_Hemisphere.P01/Brain_Cerebellar_Hemisphere/Brain_Cerebellar_Hemisphere.ENSG00000105732.9.wgt.RDat	ZNF574	19	42572629	42585701	0.196	rs2217342	3.35	rs2217342	3.85E-02	3.33	3.346	230	23	enet	0.07267	1.44E-03	2.67982	0.00737
Brain_Cerebellar_Hemisphere	/Users/calliao/fusion_twas-master/GTEx.Brain_Cerebellar_Hemisphere.P01/Brain_Cerebellar_Hemisphere/Brain_Cerebellar_Hemisphere.ENSG00000234719.4.wgt.RDat	RP11-166B2.1	16	12021230	12070500	0.911	rs12599107	2.69	rs2869492	0.590662	8.55	2.686	453	14	enet	0.5641	5.82E-24	2.68E+00	0.00741
Brain_Frontal_Cortex_BA9	/Users/calliao/fusion_twas-master/GTEx.Brain_Frontal_Cortex_BA9.P01/Brain_Frontal_Cortex_BA9/Brain_Frontal_Cortex_BA9.ENSG00000154079.5.wgt.RDat	C6orf57	6	7.13E+07	7.13E+07	0.397	rs3806041	5.06	rs2691505	0.205918	-5.29	-2.399	506	37	enet	0.1486	1.05E-05	2.6766	0.007438
NA	/Users/calliao/fusion_twas-master/CMC.BRAIN.RNASEQ_1/CMC.BRAIN.RNASEQ/CMC.RAB17.wgt.RDat	RAB17	2	2.38E+08	2.38E+08	0.359	rs3790998	2.89	rs2292871	0.180291	10.03	2.494	501	5	lasso	0.264264	4.53E-32	2.67555	7.46E-03
Brain_Cerebellar_Hemisphere	/Users/calliao/fusion_twas-master/GTEx.Brain_Cerebellar_Hemisphere.P01/Brain_Cerebellar_Hemisphere/Brain_Cerebellar_Hemisphere.ENSG00000119471.10.wgt.RDat	HSDL2	9	1.15E+08	1.15E+08	0.2328	rs2593684	-2.93	rs10981291	3.05E-02	3.9	2.119	456	456	blup	0.06371	2.71E-03	2.67497	0.00747
NA	/Users/calliao/fusion_twas-master/CMC.BRAIN.RNASEQ_1/CMC.BRAIN.RNASEQ/CMC.ZNF813.wgt.RDat	ZNF813	19	53970988	53997546	0.1098	rs12609697	2.82	rs4599028	3.94E-02	4.84	-2.252	491	4	lasso	0.04178	7.04E-06	-2.6752	7.47E-03
Brain_Nucleus_accumbens_basal_ganglia	/Users/calliao/fusion_twas-master/GTEx.Brain_Nucleus_accumbens_basal_ganglia.P01/Brain_Nucleus_accumbens_basal_ganglia/Brain_Nucleus_accumbens_basal_ganglia.ENSG00000223750.1.wgt.RDat	RP4-673D20.1	20	1645929	1688846	0.3691	rs2253427	4.19	rs202491	0.021936	-3.58	-1.826	655	655	blup	0.0168	7.66E-02	2.67426	0.00749
Brain_Hippocampus	/Users/calliao/fusion_twas-master/GTEx.Brain_Hippocampus.P01/Brain_Hippocampus/Brain_Hippocampus.ENSG00000187010.14.wgt.RDat	RHD	1	2.56E+07	2.57E+07	0.585	rs1053438	2.98	rs1053438	0.309312	6.37	2.977	360	13	enet	0.41212	2.48E-14	2.67436	7.49E-03
NA	/Users/calliao/fusion_twas-master/CMC.BRAIN.RNASEQ_1/CMC.BRAIN.RNASEQ/CMC.ACOX1.wgt.RDat	ACOX1	17	73937588	73975515	0.0415	rs3687	-2.33	rs11868566	3.45E-04	-3.71	1.91	418	33	enet	0.0168	3.33E-03	-2.67384	0.0075
Brain_Hypothalamus	/Users/calliao/fusion_twas-master/GTEx.Brain_Hypothalamus.P01/Brain_Hypothalamus/Brain_Hypothalamus.ENSG00000187010.14.wgt.RDat	RHD	1	2.56E+07	2.57E+07	0.631	rs34974636	3.13	rs9689	0.163697	5.09	2.891	361	8	lasso	0.29264	1.08E-09	2.67374	0.0075
Brain_Frontal_Cortex_BA9	/Users/calliao/fusion_twas-master/GTEx.Brain_Frontal_Cortex_BA9.P01/Brain_Frontal_Cortex_BA9/Brain_Frontal_Cortex_BA9.ENSG00000176623.7.wgt.RDat	RMDN1	8	8.75E+07	8.75E+07	0.197	rs7823154	-3.07	rs6985066	0.17372	4.82	3.006	439	2	lasso	0.135104	2.71E-05	2.6726	0.007527
Brain_Cerebellum	/Users/calliao/fusion_twas-master/GTEx.Brain_Cerebellum.P01/Brain_Cerebellum/Brain_Cerebellum.ENSG00000237438.2.wgt.RDat	CECR7	22	17517460	17541715	0.899	rs5749011	-3.45	rs947822	0.214019	6.99	2.678	474	33	enet	0.07384	4.12E-22	2.67259	0.00753
Brain_Hypothalamus	/Users/calliao/fusion_twas-master/GTEx.Brain_Hypothalamus.P01/Brain_Hypothalamus/Brain_Hypothalamus.ENSG00000242866.5.wgt.RDat	STRC	15	4.39E+07	4.40E+07	0.182	rs35302555	-3.01	rs694461	0.084834	3.6	-2.533	262	3	lasso	0.04414	1.69E-02	-2.6727	0.00753
NA	/Users/calliao/fusion_twas-master/CMC.BRAIN.RNASEQ_1/CMC.BRAIN.RNASEQ/CMC.CD40.wgt.RDat	CD40	20	44746905	44758384	0.0553	rs1569723	4.3	rs16991114	0.001961	-3.43	3.6	503	5	lasso	0.000665	2.55E-01	-2.6717	0.007546
Brain_Hypothalamus	/Users/calliao/fusion_twas-master/GTEx.Brain_Hypothalamus.P01/Brain_Hypothalamus/Brain_Hypothalamus.ENSG00000273302.1.wgt.RDat	RP11-493E12.2	2	6.14E+07	6.14E+07	0.119	rs11125886	3.61	rs4671408	-0.00514	-3.37	1.051	304	304	blup	0.01987	7.89E-02	-2.6713	0.007556
Brain_Hypothalamus	/Users/calliao/fusion_twas-master/GTEx.Brain_Hypothalamus.P01/Brain_Hypothalamus/Brain_Hypothalamus.ENSG00000234719.4.wgt.RDat	RP11-166B2.1	16	12021230	12070500	0.773	rs7501241	-2.74	rs2869492	0.552404	7.63	2.686	453	9	lasso	0.49803	1.27E-17	2.6712	0.007559
Brain_Anterior_cingulate_cortex_BA24	/Users/calliao/fusion_twas-master/GTEx.Brain_Anterior_cingulate_cortex_BA24.P01/Brain_Anterior_cingulate_cortex_BA24/Brain_Anterior_cingulate_cortex_BA24.ENSG00000260787.1.wgt.RDat	RP11-797A18.4	15	7.73E+07	7.73E+07	0.422	rs7178572	-3.59	rs11630497	0.426571	-6.8	-2.87	241	4	lasso	0.38802	3.68E-13	2.670691	0.00757
Brain_Cerebellar_Hemisphere	/Users/calliao/fusion_twas-master/GTEx.Brain_Cerebellar_Hemisphere.P01/Brain_Cerebellar_Hemisphere/Brain_Cerebellar_Hemisphere.ENSG00000225190.4.wgt.RDat	PLEKHM1	17	43513266	43568115	0.5679	rs8072451	2.74	rs8072451	0.466628	-7.74	2.739	161	26	enet	0.51287	5.34E-21	-2.6704	0.00758
Brain_Caudate_basal_ganglia	/Users/calliao/fusion_twas-master/GTEx.Brain_Caudate_basal_ganglia.P01/Brain_Caudate_basal_ganglia/Brain_Caudate_basal_ganglia.ENSG00000169629.7.wgt.RDat	RGPD8	2	1.13E+08	1.13E+08	0.4628	rs11674953	-3.24	rs6542056	0.504913	-8.55	2.097	404	7	lasso	0.53185	3.20E-25	-2.66968	0.007592
Brain_Frontal_Cortex_BA9	/Users/calliao/fusion_twas-master/GTEx.Brain_Frontal_Cortex_BA9.P01/Brain_Frontal_Cortex_BA9/Brain_Frontal_Cortex_BA9.ENSG00000115526.6.wgt.RDat	CHST10	2	1.01E+08	1.01E+08	0.195	rs6542925	3.18	rs11682748	0.13105	4.69	-2.436	485	7	lasso	0.117653	9.05E-05	-2.6691	0.007605
Brain_Anterior_cingulate_cortex_BA24	/Users/calliao/fusion_twas-master/GTEx.Brain_Anterior_cingulate_cortex_BA24.P01/Brain_Anterior_cingulate_cortex_BA24/Brain_Anterior_cingulate_cortex_BA24.ENSG00000234719.4.wgt.RDat	RP11-166B2.1	16	12021230	12070500	0.701	rs7501241	-2.74	rs2869492	0.635809	8.25	2.686	452	5	lasso	5.99E-01	5.22E-23	2.6687	7.61E-03
Brain_Substantia_nigra	/Users/calliao/fusion_twas-master/GTEx.Brain_Substantia_nigra.P01/Brain_Substantia_nigra/Brain_Substantia_nigra.ENSG00000153560.7.wgt.RDat	UBP1	3	3.34E+07	3.35E+07	0.343	rs17029983	-2.46	rs4234254	-0.01249	3.35	-1.692	363	33	enet	0.055698	2.05E-02	-2.6686	7.62E-03
Brain_Hippocampus	/Users/calliao/fusion_twas-master/GTEx.Brain_Hippocampus.P01/Brain_Hippocampus/Brain_Hippocampus.ENSG00000172803.13.wgt.RDat	SNX32	11	6.56E+07	6.56E+07	0.512	rs557675	-2.99	rs2231884	0.19626	5.68	1.101	349	349	blup	0.26992	3.62E-09	2.6682	0.007625
Brain_Frontal_Cortex_BA9	/Users/calliao/fusion_twas-master/GTEx.Brain_Frontal_Cortex_BA9.P01/Brain_Frontal_Cortex_BA9/Brain_Frontal_Cortex_BA9.ENSG00000260787.1.wgt.RDat	RP11-797A18.4	15	7.73E+07	7.73E+07	0.348	rs7178572	-3.59	rs11630497	0.34069	-6.48	-2.87	241	5	lasso	0.32298	1.41E-11	2.66801	0.00763
Brain_Hippocampus	/Users/calliao/fusion_twas-master/GTEx.Brain_Hippocampus.P01/Brain_Hippocampus/Brain_Hippocampus.ENSG00000102967.7.wgt.RDat	DHODH	16	72042487	72058954	0.3246	rs34522712	5.34	rs7186207	0.05907	-4.05	-2.418	370	17	enet	0.14324	2.71E-05	2.6664	0.00767
Brain_Anterior_cingulate_cortex_BA24	/Users/calliao/fusion_twas-master/GTEx.Brain_Anterior_cingulate_cortex_BA24.P01/Brain_Anterior_cingulate_cortex_BA24/Brain_Anterior_cingulate_cortex_BA24.ENSG00000132141.9.wgt.RDat	CCT6B	17	33254878	33288528	0.4325	rs17549508	4.63	rs16970468	0.156186	-5.14	2.34	493	6	lasso	0.15389	1.59E-05	-2.666	0.00768
Brain_Hypothalamus	/Users/calliao/fusion_twas-master/GTEx.Brain_Hypothalamus.P01/Brain_Hypothalamus/Brain_Hypothalamus.ENSG00000235023.1.wgt.RDat	AP001626.2	21	44068381	44071354	0.417	rs11909895	3.31	rs375886	0.028153	-4.46	-2.504	664	664	blup	0.09954	5.47E-04	2.6648	0.0077
Brain_Cerebellar_Hemisphere	/Users/calliao/fusion_twas-master/GTEx.Brain_Cerebellar_Hemisphere.P01/Brain_Cerebellar_Hemisphere/Brain_Cerebellar_Hemisphere.ENSG00000173209.18.wgt.RDat	AHSA2	2	6.14E+07	6.14E+07	0.5617	rs11125886	3.5	rs2167565	0.491814	-7.81	-2.703	306	2	lasso	0.48147	2.49E-19	2.66502	7.70E-03
Brain_Substantia_nigra	/Users/calliao/fusion_twas-master/GTEx.Brain_Substantia_nigra.P01/Brain_Substantia_nigra/Brain_Substantia_nigra.ENSG00000115252.14.wgt.RDat	PDE1A	2	1.83E+08	1.83E+08	0.605	rs13398082	-3.15	rs1527878	0.201082	5.09	-2.565	426	7	lasso	0.238344	3.00E-06	-2.66455	0.00771
Brain_Cerebellum	/Users/calliao/fusion_twas-master/GTEx.Brain_Cerebellum.P01/Brain_Cerebellum/Brain_Cerebellum.ENSG00000146085.7.wgt.RDat	MUT	6	4.94E+07	4.94E+07	0.4964	rs12191923	3.12	rs7742891	0.07325	5.4	2.112	347	8	lasso	0.07384	3.50E-09	2.66445	0.00771
Brain_Hypothalamus	/Users/calliao/fusion_twas-master/GTEx.Brain_Hypothalamus.P01/Brain_Hypothalamus/Brain_Hypothalamus.ENSG00000173209.18.wgt.RDat	AHSA2	2	6.14E+07	6.14E+07	0.449	rs11125886	3.5	rs2167565	0.309004	-6.61	-2.703	306	5	lasso	0.33163	5.19E-11	2.6641	0.007719
Brain_Hypothalamus	/Users/calliao/fusion_twas-master/GTEx.Brain_Hypothalamus.P01/Brain_Hypothalamus/Brain_Hypothalamus.ENSG00000176623.7.wgt.RDat	RMDN1	8	8.75E+07	8.75E+07	0.277	rs7823154	-3.07	rs3213912	0.08922	4.06	2.688	439	5	lasso	0.0703	3.36E-03	2.66396	7.72E-03
Brain_Nucleus_accumbens_basal_ganglia	/Users/calliao/fusion_twas-master/GTEx.Brain_Nucleus_accumbens_basal_ganglia.P01/Brain_Nucleus_accumbens_basal_ganglia/Brain_Nucleus_accumbens_basal_ganglia.ENSG00000132141.9.wgt.RDat	CCT6B	17	33254878	33288528	0.2393	rs17549508	4.63	rs11080311	0.096928	4.86	-2.357	494	8	lasso	0.108789	7.98E-05	-2.66424	0.00772
Brain_Nucleus_accumbens_basal_ganglia	/Users/calliao/fusion_twas-master/GTEx.Brain_Nucleus_accumbens_basal_ganglia.P01/Brain_Nucleus_accumbens_basal_ganglia/Brain_Nucleus_accumbens_basal_ganglia.ENSG00000155744.5.wgt.RDat	FAM126B	2	2.02E+08	2.02E+08	0.2213	rs1914265	2.87	rs10205971	3.44E-02	-3.63	-1.514	400	400	blup	0.07234	1.20E-03	2.663	0.00774
Brain_Caudate_basal_ganglia	/Users/calliao/fusion_twas-master/GTEx.Brain_Caudate_basal_ganglia.P01/Brain_Caudate_basal_ganglia/Brain_Caudate_basal_ganglia.ENSG00000132141.9.wgt.RDat	CCT6B	17	33254878	33288528	0.2829	rs17549508	4.63	rs2062101	1.34E-01	-4.67	2.374	494	3	lasso	0.10953	3.20E-05	-2.6632	0.00774
Brain_Cortex	/Users/calliao/fusion_twas-master/GTEx.Brain_Cortex.P01/Brain_Cortex/Brain_Cortex.ENSG00000254714.1.wgt.RDat	RP11-163O19.1	11	4.99E+07	4.99E+07	0.107	rs7951980	4.53	rs10769599	0.034566	-3.96	-1.691	218	17	enet	0.05169	4.61E-03	2.66258	7.75E-03
NA	/Users/calliao/fusion_twas-master/CMC.BRAIN.RNASEQ_1/CMC.BRAIN.RNASEQ/CMC.DCHS1.wgt.RDat	DCHS1	11	6.64E+06	6.68E+06	0.081	rs12294943	-2.71	rs12294943	0.084257	6.35	-2.713	640	640	bslmm	0.0878	7.80E-11	-2.6602	7.81E-03
NA	/Users/calliao/fusion_twas-master/CMC.BRAIN.RNASEQ_1/CMC.BRAIN.RNASEQ/CMC.TRIOBP.wgt.RDat	TRIOBP	22	38092994	38172563	0.1968	rs6000688	-3.38	rs4820303	0.197231	-9.61	2.356	501	501	bslmm	0.21017	4.34E-25	-2.660084	0.007812
Brain_Substantia_nigra	/Users/calliao/fusion_twas-master/GTEx.Brain_Substantia_nigra.P01/Brain_Substantia_nigra/Brain_Substantia_nigra.ENSG00000272010.1.wgt.RDat	CTD-3025N20.3	8	6.65E+07	6.65E+07	0.342	rs2357566	-3.44	rs7836349	0.1504	-4.47	-2.56	360	10	enet	0.231809	4.21E-06	2.6587	7.84E-03
Brain_Frontal_Cortex_BA9	/Users/calliao/fusion_twas-master/GTEx.Brain_Frontal_Cortex_BA9.P01/Brain_Frontal_Cortex_BA9/Brain_Frontal_Cortex_BA9.ENSG00000249839.1.wgt.RDat	AC011330.5	15	4.40E+07	4.40E+07	0.46	rs35302555	-3.01	rs2927071	0.15246	-5.72	-2.521	263	263	blup	0.35054	1.24E-12	2.65861	0.007846
Brain_Cerebellum	/Users/calliao/fusion_twas-master/GTEx.Brain_Cerebellum.P01/Brain_Cerebellum/Brain_Cerebellum.ENSG00000264070.1.wgt.RDat	DND1P1	17	43663237	43664295	0.2621	rs8072451	2.74	rs17762769	0.220908	6.34	2.703	120	5	lasso	0.07384	2.32E-09	2.658554	0.00785
Brain_Frontal_Cortex_BA9	/Users/calliao/fusion_twas-master/GTEx.Brain_Frontal_Cortex_BA9.P01/Brain_Frontal_Cortex_BA9/Brain_Frontal_Cortex_BA9.ENSG00000187010.14.wgt.RDat	RHD	1	2.56E+07	2.57E+07	0.6865	rs34974636	3.13	rs666686	2.46E-01	6.06	2.958	360	25	enet	0.393367	2.33E-14	2.6583	0.007853
Brain_Putamen_basal_ganglia	/Users/calliao/fusion_twas-master/GTEx.Brain_Putamen_basal_ganglia.P01/Brain_Putamen_basal_ganglia/Brain_Putamen_basal_ganglia.ENSG00000250508.1.wgt.RDat	RP11-757G1.6	11	6.86E+07	6.86E+07	0.292	rs11602122	-4.04	rs1249528	0.162559	4.5	1.43	416	416	blup	0.15718	1.07E-05	2.65784	7.86E-03
Brain_Hypothalamus	/Users/calliao/fusion_twas-master/GTEx.Brain_Hypothalamus.P01/Brain_Hypothalamus/Brain_Hypothalamus.ENSG00000214425.2.wgt.RDat	LRRC37A4P	17	43578685	43627701	0.8117	rs8072451	2.74	rs17762769	0.62335	-8.29	2.703	137	7	lasso	0.62434	2.82E-24	-2.65807	0.00786
Brain_Caudate_basal_ganglia	/Users/calliao/fusion_twas-master/GTEx.Brain_Caudate_basal_ganglia.P01/Brain_Caudate_basal_ganglia/Brain_Caudate_basal_ganglia.ENSG00000203722.3.wgt.RDat	RAET1G	6	1.50E+08	1.50E+08	0.2238	rs2342764	-3.49	rs7742993	0.20844	6.2	-2.245	524	5	lasso	0.2285	9.37E-10	-2.6575	0.00787
Brain_Cerebellum	/Users/calliao/fusion_twas-master/GTEx.Brain_Cerebellum.P01/Brain_Cerebellum/Brain_Cerebellum.ENSG00000219665.4.wgt.RDat	CTD-2006C1.2	19	12098432	12157090	0.328	rs7248680	2.94	rs7255420	1.89E-01	-5.6	2.813	316	5	lasso	0.07384	1.35E-07	-2.66E+00	7.87E-03
Brain_Caudate_basal_ganglia	/Users/calliao/fusion_twas-master/GTEx.Brain_Caudate_basal_ganglia.P01/Brain_Caudate_basal_ganglia/Brain_Caudate_basal_ganglia.ENSG00000115486.7.wgt.RDat	GGCX	2	8.58E+07	8.58E+07	0.202	rs4832201	2.89	rs6757263	0.166538	5.35	2.673	473	5	lasso	0.12066	1.27E-05	2.65746	0.007873
Brain_Caudate_basal_ganglia	/Users/calliao/fusion_twas-master/GTEx.Brain_Caudate_basal_ganglia.P01/Brain_Caudate_basal_ganglia/Brain_Caudate_basal_ganglia.ENSG00000261575.2.wgt.RDat	RP11-259G18.1	17	44344403	44346060	0.2382	rs8072451	2.74	rs17762769	3.53E-01	7.12	2.703	66	4	lasso	0.33645	1.91E-14	2.6572	0.00788
Brain_Cerebellum	/Users/calliao/fusion_twas-master/GTEx.Brain_Cerebellum.P01/Brain_Cerebellum/Brain_Cerebellum.ENSG00000146755.6.wgt.RDat	TRIM50	7	7.27E+07	7.27E+07	0.1454	rs6957049	-3.01	rs13228725	0.044686	4.08	-1.781	161	2	lasso	0.07384	2.66E-03	-2.65639	0.007898
NA	/Users/calliao/fusion_twas-master/CMC.BRAIN.RNASEQ_1/CMC.BRAIN.RNASEQ/CMC.ERCC8.wgt.RDat	ERCC8	5	6.02E+07	6.02E+07	0.1071	rs2545493	-3.07	rs162231	7.98E-02	6.37	2.11	327	9	lasso	9.64E-02	8.88E-12	2.65613	0.007904
Brain_Hippocampus	/Users/calliao/fusion_twas-master/GTEx.Brain_Hippocampus.P01/Brain_Hippocampus/Brain_Hippocampus.ENSG00000259362.2.wgt.RDat	RP11-307C19.1	15	7.78E+07	7.78E+07	0.181	rs7178572	-3.59	rs12904384	6.98E-03	4.14	2.915	302	25	enet	0.03213	3.39E-02	2.65558	0.007917
Brain_Cortex	/Users/calliao/fusion_twas-master/GTEx.Brain_Cortex.P01/Brain_Cortex/Brain_Cortex.ENSG00000139364.6.wgt.RDat	TMEM132B	12	1.26E+08	1.26E+08	0.3465	rs7969675	3.57	rs323848	6.26E-02	3.94	-0.337	529	529	blup	0.14869	2.30E-06	-2.6553	7.92E-03
Brain_Caudate_basal_ganglia	/Users/calliao/fusion_twas-master/GTEx.Brain_Caudate_basal_ganglia.P01/Brain_Caudate_basal_ganglia/Brain_Caudate_basal_ganglia.ENSG00000167460.10.wgt.RDat	TPM4	19	16177831	16213813	0.216	rs2365177	-3.42	rs8109218	6.02E-05	-3.58	-0.581	559	559	blup	0.029336	2.29E-02	2.655	0.00793
Brain_Anterior_cingulate_cortex_BA24	/Users/calliao/fusion_twas-master/GTEx.Brain_Anterior_cingulate_cortex_BA24.P01/Brain_Anterior_cingulate_cortex_BA24/Brain_Anterior_cingulate_cortex_BA24.ENSG00000228696.4.wgt.RDat	ARL17B	17	44352150	44439130	0.8708	rs2074404	3.55	rs17698176	0.285073	5.61	-1.774	60	23	enet	0.37654	9.99E-13	-2.6546	0.00794
Brain_Cerebellar_Hemisphere	/Users/calliao/fusion_twas-master/GTEx.Brain_Cerebellar_Hemisphere.P01/Brain_Cerebellar_Hemisphere/Brain_Cerebellar_Hemisphere.ENSG00000230676.1.wgt.RDat	RP11-65J3.3	9	1.32E+08	1.32E+08	0.4262	rs1558874	-3.71	rs7046787	-6.64E-03	-3.46	-1.261	464	464	blup	0.03639	1.91E-02	2.65431	0.00795
Brain_Cortex	/Users/calliao/fusion_twas-master/GTEx.Brain_Cortex.P01/Brain_Cortex/Brain_Cortex.ENSG00000272995.1.wgt.RDat	RP11-362J17.1	4	2.08E+07	2.08E+07	0.2751	rs7695878	2.72	rs7690492	0.03522	3.93	1.928	473	17	enet	0.06426	1.75E-03	2.6543	0.00795
Brain_Cortex	/Users/calliao/fusion_twas-master/GTEx.Brain_Cortex.P01/Brain_Cortex/Brain_Cortex.ENSG00000115486.7.wgt.RDat	GGCX	2	8.58E+07	8.58E+07	0.3884	rs4832201	2.89	rs6705971	0.249885	6.4	2.502	473	4	lasso	0.2648	1.03E-10	2.65347	0.007967
Brain_Anterior_cingulate_cortex_BA24	/Users/calliao/fusion_twas-master/GTEx.Brain_Anterior_cingulate_cortex_BA24.P01/Brain_Anterior_cingulate_cortex_BA24/Brain_Anterior_cingulate_cortex_BA24.ENSG00000214425.2.wgt.RDat	LRRC37A4P	17	43578685	43627701	0.6402	rs8072451	2.74	rs17689471	0.64123	-8.36	2.701	137	25	enet	0.64269	1.19E-25	-2.6532	0.00797
Brain_Hypothalamus	/Users/calliao/fusion_twas-master/GTEx.Brain_Hypothalamus.P01/Brain_Hypothalamus/Brain_Hypothalamus.ENSG00000140545.10.wgt.RDat	MFGE8	15	8.94E+07	8.95E+07	0.388	rs875640	-2.98	rs7175309	-0.00084	3.61	-1.806	459	8	lasso	0.05333	9.54E-03	-2.6529	0.00798
Brain_Amygdala	/Users/calliao/fusion_twas-master/GTEx.Brain_Amygdala.P01/Brain_Amygdala/Brain_Amygdala.ENSG00000131400.3.wgt.RDat	NAPSA	19	50861734	50869087	0.381	rs1978454	-2.78	rs1673026	-0.00317	2.97	-0.292	416	416	blup	0.00654	2.14E-01	-2.65211	0.008
Brain_Anterior_cingulate_cortex_BA24	/Users/calliao/fusion_twas-master/GTEx.Brain_Anterior_cingulate_cortex_BA24.P01/Brain_Anterior_cingulate_cortex_BA24/Brain_Anterior_cingulate_cortex_BA24.ENSG00000267077.1.wgt.RDat	RP11-127I20.5	16	4845266	4846533	0.649	rs7200819	3.48	rs3827527	0.241488	5.94	2.152	388	7	lasso	4.26E-01	1.16E-14	2.6513	8.02E-03
Brain_Hypothalamus	/Users/calliao/fusion_twas-master/GTEx.Brain_Hypothalamus.P01/Brain_Hypothalamus/Brain_Hypothalamus.ENSG00000138379.4.wgt.RDat	MSTN	2	1.91E+08	1.91E+08	0.251	rs785255	2.87	rs16832396	0.011839	3.88	-0.16	342	340	blup	0.07484	2.53E-03	-2.651	0.008025
Brain_Cerebellum	/Users/calliao/fusion_twas-master/GTEx.Brain_Cerebellum.P01/Brain_Cerebellum/Brain_Cerebellum.ENSG00000272864.1.wgt.RDat	RP11-17E13.2	1	7.52E+07	7.52E+07	0.4381	rs6662846	-3.42	rs927904	2.18E-01	6.04	2.043	377	20	enet	0.07384	1.54E-12	2.64943	8.06E-03
Brain_Caudate_basal_ganglia	/Users/calliao/fusion_twas-master/GTEx.Brain_Caudate_basal_ganglia.P01/Brain_Caudate_basal_ganglia/Brain_Caudate_basal_ganglia.ENSG00000106261.12.wgt.RDat	ZKSCAN1	7	9.96E+07	9.96E+07	0.1636	rs4727443	3.33	rs4729566	0.031326	-3.71	-1.424	273	272	blup	0.0478	5.01E-03	2.64932	0.008065
Brain_Nucleus_accumbens_basal_ganglia	/Users/calliao/fusion_twas-master/GTEx.Brain_Nucleus_accumbens_basal_ganglia.P01/Brain_Nucleus_accumbens_basal_ganglia/Brain_Nucleus_accumbens_basal_ganglia.ENSG00000119147.5.wgt.RDat	C2orf40	2	1.07E+08	1.07E+08	0.2661	rs896444	-3.4	rs3820893	-2.52E-03	-3.97	0.773	485	27	enet	-0.00768	8.76E-01	-2.649	0.00807
Brain_Caudate_basal_ganglia	/Users/calliao/fusion_twas-master/GTEx.Brain_Caudate_basal_ganglia.P01/Brain_Caudate_basal_ganglia/Brain_Caudate_basal_ganglia.ENSG00000254547.1.wgt.RDat	RP11-738O11.13	11	5.56E+07	5.56E+07	0.1768	rs17150286	3.97	rs12575279	0.069175	4.26	-3.062	408	4	lasso	0.06533	1.20E-03	-2.64913	8.07E-03
Brain_Nucleus_accumbens_basal_ganglia	/Users/calliao/fusion_twas-master/GTEx.Brain_Nucleus_accumbens_basal_ganglia.P01/Brain_Nucleus_accumbens_basal_ganglia/Brain_Nucleus_accumbens_basal_ganglia.ENSG00000169783.8.wgt.RDat	LINGO1	15	7.79E+07	7.81E+07	0.176	rs7178572	-3.59	rs2271397	0.048573	3.96	2.938	408	9	lasso	0.06802	1.65E-03	2.64907	0.00807
Brain_Cortex	/Users/calliao/fusion_twas-master/GTEx.Brain_Cortex.P01/Brain_Cortex/Brain_Cortex.ENSG00000136279.14.wgt.RDat	DBNL	7	4.41E+07	4.41E+07	0.2017	rs6962696	-2.88	rs4642534	0.010926	3.59	0.57	344	344	blup	0.03049	2.40E-02	2.649	0.008073
Brain_Putamen_basal_ganglia	/Users/calliao/fusion_twas-master/GTEx.Brain_Putamen_basal_ganglia.P01/Brain_Putamen_basal_ganglia/Brain_Putamen_basal_ganglia.ENSG00000267065.1.wgt.RDat	CTD-2246P4.1	17	74795126	74802035	0.443	rs4789377	-2.89	rs563079	-0.00125	4.18	1.7345	525	2	enet	0.042	1.79E-02	2.64849	0.008085
Brain_Putamen_basal_ganglia	/Users/calliao/fusion_twas-master/GTEx.Brain_Putamen_basal_ganglia.P01/Brain_Putamen_basal_ganglia/Brain_Putamen_basal_ganglia.ENSG00000149177.8.wgt.RDat	PTPRJ	11	4.80E+07	4.82E+07	0.256	rs11605681	3.79	rs683180	0.022623	3.58	-2.281	233	6	lasso	0.04277	1.71E-02	-2.64835	8.09E-03
Brain_Hypothalamus	/Users/calliao/fusion_twas-master/GTEx.Brain_Hypothalamus.P01/Brain_Hypothalamus/Brain_Hypothalamus.ENSG00000229865.1.wgt.RDat	RPL31P54	13	7.90E+07	7.90E+07	0.328	rs1536776	5.01	rs2329086	0.192512	-4.71	-1.038	497	18	enet	0.16492	8.48E-06	2.648	0.0081
Brain_Anterior_cingulate_cortex_BA24	/Users/calliao/fusion_twas-master/GTEx.Brain_Anterior_cingulate_cortex_BA24.P01/Brain_Anterior_cingulate_cortex_BA24/Brain_Anterior_cingulate_cortex_BA24.ENSG00000264070.1.wgt.RDat	DND1P1	17	43663237	43664295	0.2888	rs8072451	2.74	rs8072451	0.371238	6.65	2.739	119	17	enet	0.39284	2.40E-13	2.6477	0.0081
Brain_Amygdala	/Users/calliao/fusion_twas-master/GTEx.Brain_Amygdala.P01/Brain_Amygdala/Brain_Amygdala.ENSG00000261575.2.wgt.RDat	RP11-259G18.1	17	44344403	44346060	0.427	rs8072451	2.74	rs17763086	2.74E-01	4.96	2.696	63	11	lasso	0.30555	1.70E-08	2.64719	0.00812
Brain_Putamen_basal_ganglia	/Users/calliao/fusion_twas-master/GTEx.Brain_Putamen_basal_ganglia.P01/Brain_Putamen_basal_ganglia/Brain_Putamen_basal_ganglia.ENSG00000174446.8.wgt.RDat	SNAPC5	15	6.68E+07	6.68E+07	0.381	rs11636566	-3.83	rs12594923	0.066286	-4.31	1.592	561	561	blup	0.08482	1.18E-03	-2.6461	0.00814
Brain_Frontal_Cortex_BA9	/Users/calliao/fusion_twas-master/GTEx.Brain_Frontal_Cortex_BA9.P01/Brain_Frontal_Cortex_BA9/Brain_Frontal_Cortex_BA9.ENSG00000259511.1.wgt.RDat	RP11-182J1.16	15	8.48E+07	8.49E+07	0.192	rs12443381	3.04	rs882888	0.03908	3.79	1.556	254	17	enet	0.09748	3.59E-04	2.64479	0.008174
Brain_Cortex	/Users/calliao/fusion_twas-master/GTEx.Brain_Cortex.P01/Brain_Cortex/Brain_Cortex.ENSG00000164808.12.wgt.RDat	SPIDR	8	4.82E+07	4.86E+07	0.0753	rs17061832	-3.19	rs34099416	0.00423	-3.21	-2.408	149	149	blup	0.01674	7.23E-02	2.6446	0.008178
Brain_Anterior_cingulate_cortex_BA24	/Users/calliao/fusion_twas-master/GTEx.Brain_Anterior_cingulate_cortex_BA24.P01/Brain_Anterior_cingulate_cortex_BA24/Brain_Anterior_cingulate_cortex_BA24.ENSG00000230069.3.wgt.RDat	LRRC37A15P	4	1.04E+08	1.04E+08	0.2054	rs227369	-5.28	rs7674212	0.03987	-4.01	-2.579	345	21	enet	0.12112	1.32E-04	2.64455	0.00818
Brain_Cortex	/Users/calliao/fusion_twas-master/GTEx.Brain_Cortex.P01/Brain_Cortex/Brain_Cortex.ENSG00000163002.8.wgt.RDat	NUP35	2	1.84E+08	1.84E+08	0.3157	rs6750185	3.01	rs6705795	0.153839	-5.23	2.264	380	3	lasso	0.133	8.17E-06	-2.64433	0.008185
NA	/Users/calliao/fusion_twas-master/CMC.BRAIN.RNASEQ_1/CMC.BRAIN.RNASEQ/CMC.PPAT.wgt.RDat	PPAT	4	5.73E+07	5.73E+07	0.0912	rs7674167	-3.25	rs11133443	0.044455	4.98	-2.686	456	456	blup	0.046821	2.04E-06	-2.644	8.19E-03
Brain_Cortex	/Users/calliao/fusion_twas-master/GTEx.Brain_Cortex.P01/Brain_Cortex/Brain_Cortex.ENSG00000203722.3.wgt.RDat	RAET1G	6	1.50E+08	1.50E+08	0.483	rs2342764	-3.49	rs9969044	0.417115	7.9	-2.241	525	28	enet	0.432794	2.64E-18	-2.6416	0.00825
Brain_Hypothalamus	/Users/calliao/fusion_twas-master/GTEx.Brain_Hypothalamus.P01/Brain_Hypothalamus/Brain_Hypothalamus.ENSG00000071894.10.wgt.RDat	CPSF1	8	1.46E+08	1.46E+08	0.757	rs11784860	3.66	rs2272666	0.45312	-7.66	2.592	185	7	lasso	0.563	8.34E-21	-2.64177	8.25E-03
Brain_Hippocampus	/Users/calliao/fusion_twas-master/GTEx.Brain_Hippocampus.P01/Brain_Hippocampus/Brain_Hippocampus.ENSG00000152778.7.wgt.RDat	IFIT5	10	9.12E+07	9.12E+07	0.291	rs303212	2.76	rs303212	0.16316	-4.86	2.757	562	4	lasso	0.13753	3.95E-05	-2.64092	0.008268
Brain_Cortex	/Users/calliao/fusion_twas-master/GTEx.Brain_Cortex.P01/Brain_Cortex/Brain_Cortex.ENSG00000138778.7.wgt.RDat	CENPE	4	1.04E+08	1.04E+08	0.1524	rs223508	-5.26	rs11734396	0.06755	4.03	-2.519	332	14	enet	0.04656	6.86E-03	-2.6407	0.00827
Brain_Nucleus_accumbens_basal_ganglia	/Users/calliao/fusion_twas-master/GTEx.Brain_Nucleus_accumbens_basal_ganglia.P01/Brain_Nucleus_accumbens_basal_ganglia/Brain_Nucleus_accumbens_basal_ganglia.ENSG00000196724.8.wgt.RDat	ZNF418	19	58433252	58446761	0.2	rs10424571	3.6	rs11670102	0.070179	-4.53	3.03	477	3	lasso	0.08004	6.79E-04	-2.64095	0.00827
Brain_Amygdala	/Users/calliao/fusion_twas-master/GTEx.Brain_Amygdala.P01/Brain_Amygdala/Brain_Amygdala.ENSG00000169371.9.wgt.RDat	SNUPN	15	7.59E+07	7.59E+07	0.367	rs3866545	-3.12	rs8025681	0.18379	-4.61	-2.659	222	4	lasso	0.13394	2.89E-04	2.63971	0.008298
Brain_Cerebellum	/Users/calliao/fusion_twas-master/GTEx.Brain_Cerebellum.P01/Brain_Cerebellum/Brain_Cerebellum.ENSG00000131013.3.wgt.RDat	PPIL4	6	1.50E+08	1.50E+08	0.2932	rs2342764	-3.49	rs9373596	0.08413	-4.7	-1.871	426	6	lasso	0.07384	2.26E-04	2.63916	0.00831
NA	/Users/calliao/fusion_twas-master/CMC.BRAIN.RNASEQ_1/CMC.BRAIN.RNASEQ/CMC.KCNT1.wgt.RDat	KCNT1	9	1.39E+08	1.39E+08	0.0735	rs7043708	-3.28	rs10776845	0.023836	-5.39	3.041	518	3	lasso	0.06172	5.22E-08	-2.63907	8.31E-03
Brain_Anterior_cingulate_cortex_BA24	/Users/calliao/fusion_twas-master/GTEx.Brain_Anterior_cingulate_cortex_BA24.P01/Brain_Anterior_cingulate_cortex_BA24/Brain_Anterior_cingulate_cortex_BA24.ENSG00000032742.13.wgt.RDat	IFT88	13	2.11E+07	2.13E+07	0.377	rs2442452	2.53	rs2497497	0.18004	4.65	2.424	511	6	lasso	0.14543	2.77E-05	2.6394	0.00831
Brain_Frontal_Cortex_BA9	/Users/calliao/fusion_twas-master/GTEx.Brain_Frontal_Cortex_BA9.P01/Brain_Frontal_Cortex_BA9/Brain_Frontal_Cortex_BA9.ENSG00000224183.1.wgt.RDat	SDHDP6	1	2.56E+07	2.56E+07	0.5009	rs34974636	3.13	rs932372	2.51E-01	5.83	2.795	373	8	lasso	0.326026	1.08E-11	2.6382	0.008335
Brain_Frontal_Cortex_BA9	/Users/calliao/fusion_twas-master/GTEx.Brain_Frontal_Cortex_BA9.P01/Brain_Frontal_Cortex_BA9/Brain_Frontal_Cortex_BA9.ENSG00000103479.10.wgt.RDat	RBL2	16	53467889	53524951	0.461	rs1558685	-3.24	rs16952252	0.44133	-7.27	-2.563	385	2	lasso	0.44928	8.42E-17	2.6381	0.00834
Brain_Anterior_cingulate_cortex_BA24	/Users/calliao/fusion_twas-master/GTEx.Brain_Anterior_cingulate_cortex_BA24.P01/Brain_Anterior_cingulate_cortex_BA24/Brain_Anterior_cingulate_cortex_BA24.ENSG00000114166.7.wgt.RDat	KAT2B	3	2.01E+07	2.02E+07	0.3451	rs6801593	-4.86	rs2929394	-0.00752	3.16	-4.018	418	418	blup	0.0569	7.40E-03	-2.6378	8.35E-03
Brain_Cerebellum	/Users/calliao/fusion_twas-master/GTEx.Brain_Cerebellum.P01/Brain_Cerebellum/Brain_Cerebellum.ENSG00000164142.11.wgt.RDat	FAM160A1	4	1.52E+08	1.53E+08	0.636	rs1596291	-3.59	rs2724567	0.43462	8.23	2.834	308	29	enet	0.07384	8.07E-20	2.63742	8.35E-03
Brain_Cortex	/Users/calliao/fusion_twas-master/GTEx.Brain_Cortex.P01/Brain_Cortex/Brain_Cortex.ENSG00000272010.1.wgt.RDat	CTD-3025N20.3	8	6.65E+07	6.65E+07	0.4236	rs2357566	-3.44	rs7836349	0.3986	-7.36	-2.56	360	6	lasso	0.35653	1.27E-14	2.6372	0.008358
Brain_Cerebellum	/Users/calliao/fusion_twas-master/GTEx.Brain_Cerebellum.P01/Brain_Cerebellum/Brain_Cerebellum.ENSG00000261349.1.wgt.RDat	RP3-465N24.5	1	2.56E+07	2.56E+07	0.6712	rs1053438	2.98	rs9689	1.89E-01	5.98	2.891	359	43	enet	0.07384	3.63E-17	2.63701	8.36E-03
Brain_Cerebellum	/Users/calliao/fusion_twas-master/GTEx.Brain_Cerebellum.P01/Brain_Cerebellum/Brain_Cerebellum.ENSG00000270773.1.wgt.RDat	RP13-685P2.7	3	1.29E+08	1.29E+08	0.698	rs6787488	3.28	rs7427129	3.30E-01	7.07	3.184	297	11	lasso	0.07384	5.31E-20	2.63726	8.36E-03
NA	/Users/calliao/fusion_twas-master/CMC.BRAIN.RNASEQ_1/CMC.BRAIN.RNASEQ/CMC.MKX.wgt.RDat	MKX	10	2.80E+07	2.80E+07	0.1047	rs2253230	-3.3	rs11006932	1.06E-02	-4.21	1.106	512	512	blup	0.05913	9.89E-08	-2.63703	0.008363
Brain_Putamen_basal_ganglia	/Users/calliao/fusion_twas-master/GTEx.Brain_Putamen_basal_ganglia.P01/Brain_Putamen_basal_ganglia/Brain_Putamen_basal_ganglia.ENSG00000251504.1.wgt.RDat	RP11-162G9.1	4	1.79E+08	1.79E+08	0.313	rs6552275	-3.09	rs6818908	0.18835	4.82	2.095	347	347	blup	0.13271	5.41E-05	2.636714	0.008371
Brain_Frontal_Cortex_BA9	/Users/calliao/fusion_twas-master/GTEx.Brain_Frontal_Cortex_BA9.P01/Brain_Frontal_Cortex_BA9/Brain_Frontal_Cortex_BA9.ENSG00000233276.2.wgt.RDat	GPX1	3	4.94E+07	4.94E+07	0.2267	rs9870755	4.43	rs6778080	0.138376	5.34	2.828	277	277	blup	0.27883	5.69E-10	2.6365	8.38E-03
NA	/Users/calliao/fusion_twas-master/CMC.BRAIN.RNASEQ_1/CMC.BRAIN.RNASEQ/CMC.CNTN4.wgt.RDat	CNTN4	3	2.14E+06	3.10E+06	0.1492	rs7614036	3.4	rs2174019	0.027566	5.31	0.976	1475	34	enet	0.0528	4.71E-07	2.6352	8.41E-03
Brain_Cerebellar_Hemisphere	/Users/calliao/fusion_twas-master/GTEx.Brain_Cerebellar_Hemisphere.P01/Brain_Cerebellar_Hemisphere/Brain_Cerebellar_Hemisphere.ENSG00000203908.3.wgt.RDat	KHDC3L	6	7.41E+07	7.41E+07	0.2921	rs2124006	-3.63	rs12216162	0.208416	5.17	-2.78	390	3	lasso	0.1803	5.31E-07	-2.63509	0.008411
Brain_Hippocampus	/Users/calliao/fusion_twas-master/GTEx.Brain_Hippocampus.P01/Brain_Hippocampus/Brain_Hippocampus.ENSG00000150636.11.wgt.RDat	CCDC102B	18	66382536	66722426	0.384	rs2187095	3.11	rs17282959	0.000597	-3.45	0.766	515	515	blup	0.073	2.51E-03	-2.63433	0.00843
Brain_Cerebellar_Hemisphere	/Users/calliao/fusion_twas-master/GTEx.Brain_Cerebellar_Hemisphere.P01/Brain_Cerebellar_Hemisphere/Brain_Cerebellar_Hemisphere.ENSG00000235374.1.wgt.RDat	SSR4P1	21	46491648	46494080	0.237	rs2838803	-3.88	rs428870	0.001824	-3.72	1.915	602	602	blup	0.0514	6.51E-03	-2.6345	0.00843
Brain_Anterior_cingulate_cortex_BA24	/Users/calliao/fusion_twas-master/GTEx.Brain_Anterior_cingulate_cortex_BA24.P01/Brain_Anterior_cingulate_cortex_BA24/Brain_Anterior_cingulate_cortex_BA24.ENSG00000204138.8.wgt.RDat	PHACTR4	1	2.87E+07	2.88E+07	0.431	rs4654322	3.22	rs11247771	0.052195	-4.58	0.787	279	279	blup	0.11303	2.21E-04	-2.63429	0.008431
Brain_Caudate_basal_ganglia	/Users/calliao/fusion_twas-master/GTEx.Brain_Caudate_basal_ganglia.P01/Brain_Caudate_basal_ganglia/Brain_Caudate_basal_ganglia.ENSG00000272010.1.wgt.RDat	CTD-3025N20.3	8	6.65E+07	6.65E+07	0.334	rs2357566	-3.44	rs1053087	3.73E-01	-7.34	-2.546	360	6	lasso	0.361	1.29E-15	2.63358	0.008449
Brain_Cerebellum	/Users/calliao/fusion_twas-master/GTEx.Brain_Cerebellum.P01/Brain_Cerebellum/Brain_Cerebellum.ENSG00000137714.2.wgt.RDat	FDX1	11	1.10E+08	1.10E+08	0.4258	rs12366209	-3.1	rs4754450	0.224119	6.19	-2.636	434	23	enet	0.07384	5.77E-09	-2.63353	8.45E-03
Brain_Frontal_Cortex_BA9	/Users/calliao/fusion_twas-master/GTEx.Brain_Frontal_Cortex_BA9.P01/Brain_Frontal_Cortex_BA9/Brain_Frontal_Cortex_BA9.ENSG00000116874.7.wgt.RDat	WARS2	1	1.20E+08	1.20E+08	0.6842	rs10494221	3.61	rs2645303	4.18E-01	-7.02	-3.03	416	8	lasso	0.418207	2.04E-15	2.6335	0.008451
Brain_Cortex	/Users/calliao/fusion_twas-master/GTEx.Brain_Cortex.P01/Brain_Cortex/Brain_Cortex.ENSG00000255050.1.wgt.RDat	RP11-661A12.9	8	1.45E+08	1.45E+08	0.5938	rs1809148	-3.21	rs10282929	0.36748	-7.11	-2.166	359	30	enet	0.36595	4.73E-15	2.6333	0.008455
Brain_Cortex	/Users/calliao/fusion_twas-master/GTEx.Brain_Cortex.P01/Brain_Cortex/Brain_Cortex.ENSG00000171055.10.wgt.RDat	FEZ2	2	3.68E+07	3.69E+07	0.3554	rs3770888	-4.27	rs10172196	0.182071	-5.51	2.412	610	10	lasso	0.1593	9.69E-07	-2.63332	0.008455
Brain_Amygdala	/Users/calliao/fusion_twas-master/GTEx.Brain_Amygdala.P01/Brain_Amygdala/Brain_Amygdala.ENSG00000161618.5.wgt.RDat	ALDH16A1	19	49956426	49974305	0.464	rs1578944	3.13	rs13394	0.10868	4.06	2.965	370	11	lasso	0.21948	2.83E-06	2.63295	0.00846
NA	/Users/calliao/fusion_twas-master/CMC.BRAIN.RNASEQ_1/CMC.BRAIN.RNASEQ/CMC.PCDHA9.wgt.RDat	PCDHA9	5	1.40E+08	1.40E+08	0.7816	rs618578	-3.45	rs1119032	3.03E-01	-12.12	-2.388	457	35	enet	6.14E-01	3.02E-95	2.6328	0.008469
Brain_Caudate_basal_ganglia	/Users/calliao/fusion_twas-master/GTEx.Brain_Caudate_basal_ganglia.P01/Brain_Caudate_basal_ganglia/Brain_Caudate_basal_ganglia.ENSG00000273302.1.wgt.RDat	RP11-493E12.2	2	6.14E+07	6.14E+07	0.1528	rs11125886	3.61	rs2290324	0.066938	-4.27	1.421	304	304	blup	0.0791	3.92E-04	-2.63263	0.008473
NA	/Users/calliao/fusion_twas-master/CMC.BRAIN.RNASEQ_1/CMC.BRAIN.RNASEQ/CMC.ZNF260.wgt.RDat	ZNF260	19	37001588	37019248	0.1022	rs17884776	3.78	rs8108848	7.67E-02	6.24	2.085	318	9	enet	0.07746	1.05E-09	2.6314	8.50E-03
Brain_Nucleus_accumbens_basal_ganglia	/Users/calliao/fusion_twas-master/GTEx.Brain_Nucleus_accumbens_basal_ganglia.P01/Brain_Nucleus_accumbens_basal_ganglia/Brain_Nucleus_accumbens_basal_ganglia.ENSG00000117222.9.wgt.RDat	RBBP5	1	2.05E+08	2.05E+08	0.194	rs7515178	-2.81	rs7515178	0.12979	-5.23	-2.806	599	3	lasso	0.14263	6.09E-06	2.63138	0.0085
Brain_Putamen_basal_ganglia	/Users/calliao/fusion_twas-master/GTEx.Brain_Putamen_basal_ganglia.P01/Brain_Putamen_basal_ganglia/Brain_Putamen_basal_ganglia.ENSG00000058453.12.wgt.RDat	CROCC	1	1.71E+07	1.73E+07	0.242	rs6691985	-3.32	rs6691985	0.058759	4.62	-3.321	277	3	lasso	0.10076	4.27E-04	-2.63161	8.50E-03
Brain_Anterior_cingulate_cortex_BA24	/Users/calliao/fusion_twas-master/GTEx.Brain_Anterior_cingulate_cortex_BA24.P01/Brain_Anterior_cingulate_cortex_BA24/Brain_Anterior_cingulate_cortex_BA24.ENSG00000148690.10.wgt.RDat	FRA10AC1	10	9.54E+07	9.55E+07	0.527	rs11593126	3.63	rs10786134	0.144387	5.65	2.491	528	8	lasso	0.31191	2.03E-10	2.63126	0.008507
Brain_Cerebellar_Hemisphere	/Users/calliao/fusion_twas-master/GTEx.Brain_Cerebellar_Hemisphere.P01/Brain_Cerebellar_Hemisphere/Brain_Cerebellar_Hemisphere.ENSG00000236234.1.wgt.RDat	AC091132.1	17	43530210	43541431	0.1665	rs8072451	2.74	rs17763086	0.118523	-4.68	2.696	180	4	lasso	0.13404	1.72E-05	-2.6307	0.00852
Brain_Substantia_nigra	/Users/calliao/fusion_twas-master/GTEx.Brain_Substantia_nigra.P01/Brain_Substantia_nigra/Brain_Substantia_nigra.ENSG00000264070.1.wgt.RDat	DND1P1	17	43663237	43664295	0.521	rs8072451	2.74	rs8072451	0.18542	4.73	2.739	119	5	lasso	0.27764	3.65E-07	2.6308	0.00852
Brain_Anterior_cingulate_cortex_BA24	/Users/calliao/fusion_twas-master/GTEx.Brain_Anterior_cingulate_cortex_BA24.P01/Brain_Anterior_cingulate_cortex_BA24/Brain_Anterior_cingulate_cortex_BA24.ENSG00000203900.2.wgt.RDat	RP11-261N11.8	20	61991340	62001924	0.403	rs3787105	3.3	rs2093107	0.007093	3.62	1.396	469	32	enet	0.11432	2.03E-04	2.6301	0.008536
Brain_Cerebellum	/Users/calliao/fusion_twas-master/GTEx.Brain_Cerebellum.P01/Brain_Cerebellum/Brain_Cerebellum.ENSG00000262539.1.wgt.RDat	RP11-259G18.3	17	44336917	44337972	0.4753	rs8072451	2.74	rs17689471	0.536066	9.52	2.701	66	32	enet	0.07384	3.15E-29	2.629608	0.00855
Brain_Cerebellar_Hemisphere	/Users/calliao/fusion_twas-master/GTEx.Brain_Cerebellar_Hemisphere.P01/Brain_Cerebellar_Hemisphere/Brain_Cerebellar_Hemisphere.ENSG00000269600.1.wgt.RDat	AC016629.3	19	59105263	59109183	0.22	rs11669345	-2.96	rs3794966	2.38E-01	-5.52	-2.944	228	2	lasso	0.23641	6.21E-09	2.62942	0.00855
Brain_Cerebellum	/Users/calliao/fusion_twas-master/GTEx.Brain_Cerebellum.P01/Brain_Cerebellum/Brain_Cerebellum.ENSG00000124243.13.wgt.RDat	BCAS4	20	49411431	49493714	0.52	rs761240	3.4	rs4809813	0.074519	-4.9	-2.466	495	9	lasso	0.07384	9.99E-05	2.62967	0.00855
Brain_Substantia_nigra	/Users/calliao/fusion_twas-master/GTEx.Brain_Substantia_nigra.P01/Brain_Substantia_nigra/Brain_Substantia_nigra.ENSG00000204650.9.wgt.RDat	CRHR1-IT1	17	43697694	43725582	0.446	rs8072451	2.74	rs17763086	0.24981	4.76	2.696	93	2	lasso	0.24793	1.81E-06	2.6292	0.00856
Brain_Caudate_basal_ganglia	/Users/calliao/fusion_twas-master/GTEx.Brain_Caudate_basal_ganglia.P01/Brain_Caudate_basal_ganglia/Brain_Caudate_basal_ganglia.ENSG00000164008.9.wgt.RDat	C1orf50	1	4.32E+07	4.33E+07	0.3953	rs1570433	-3.26	rs17386017	2.44E-01	-6.95	1.921	417	6	lasso	0.391104	4.14E-17	-2.62872	8.57E-03
Brain_Amygdala	/Users/calliao/fusion_twas-master/GTEx.Brain_Amygdala.P01/Brain_Amygdala/Brain_Amygdala.ENSG00000261455.1.wgt.RDat	LINC01003	7	1.52E+08	1.52E+08	0.515	rs940261	-3.52	rs3087586	5.38E-05	-3.26	-1.042	251	7	lasso	-0.00793	5.71E-01	2.6284	0.00858
Brain_Caudate_basal_ganglia	/Users/calliao/fusion_twas-master/GTEx.Brain_Caudate_basal_ganglia.P01/Brain_Caudate_basal_ganglia/Brain_Caudate_basal_ganglia.ENSG00000251504.1.wgt.RDat	RP11-162G9.1	4	1.79E+08	1.79E+08	0.2626	rs6552275	-3.09	rs585919	0.108983	4.96	2.238	347	6	lasso	0.1027	5.64E-05	2.62655	0.008626
Brain_Cortex	/Users/calliao/fusion_twas-master/GTEx.Brain_Cortex.P01/Brain_Cortex/Brain_Cortex.ENSG00000101236.12.wgt.RDat	RNF24	20	3907956	3996229	0.388	rs6076666	-3.04	rs241623	0.171295	5.84	2.38	610	5	lasso	0.2189	6.36E-09	2.6265	0.008627
Brain_Cerebellar_Hemisphere	/Users/calliao/fusion_twas-master/GTEx.Brain_Cerebellar_Hemisphere.P01/Brain_Cerebellar_Hemisphere/Brain_Cerebellar_Hemisphere.ENSG00000255495.1.wgt.RDat	FAM85A	8	1.21E+07	1.21E+07	0.145	rs6983129	2.81	rs6983129	0.10589	4.57	2.805	202	4	lasso	0.06586	2.33E-03	2.62625	0.008633
Brain_Cerebellum	/Users/calliao/fusion_twas-master/GTEx.Brain_Cerebellum.P01/Brain_Cerebellum/Brain_Cerebellum.ENSG00000133460.15.wgt.RDat	SLC2A11	22	24199604	24228496	0.389	rs915587	2.46	rs17637865	0.023342	-4.71	-1.759	435	26	enet	0.07384	1.39E-07	2.62603	0.00864
Brain_Cerebellum	/Users/calliao/fusion_twas-master/GTEx.Brain_Cerebellum.P01/Brain_Cerebellum/Brain_Cerebellum.ENSG00000083807.5.wgt.RDat	SLC27A5	19	58990879	59023432	0.211	rs159867	3.59	rs11670864	1.24E-01	5.43	-2.822	260	5	lasso	0.07384	2.17E-04	-2.63E+00	8.66E-03
Brain_Cerebellar_Hemisphere	/Users/calliao/fusion_twas-master/GTEx.Brain_Cerebellar_Hemisphere.P01/Brain_Cerebellar_Hemisphere/Brain_Cerebellar_Hemisphere.ENSG00000266918.1.wgt.RDat	RP11-798G7.8	17	43608943	43611204	0.2578	rs8072451	2.74	rs17689471	0.159238	5.62	2.701	144	8	lasso	0.16728	1.43E-06	2.6246	0.00867
Brain_Nucleus_accumbens_basal_ganglia	/Users/calliao/fusion_twas-master/GTEx.Brain_Nucleus_accumbens_basal_ganglia.P01/Brain_Nucleus_accumbens_basal_ganglia/Brain_Nucleus_accumbens_basal_ganglia.ENSG00000234719.4.wgt.RDat	RP11-166B2.1	16	12021230	12070500	0.796	rs7501241	-2.74	rs2869492	0.708103	9.52	2.686	453	6	lasso	0.7041	1.33E-35	2.6244	0.00868
Brain_Amygdala	/Users/calliao/fusion_twas-master/GTEx.Brain_Amygdala.P01/Brain_Amygdala/Brain_Amygdala.ENSG00000213433.5.wgt.RDat	RP11-54C4.1	5	1.51E+08	1.51E+08	0.25	rs9324686	3.52	rs2964574	0.19735	-4.73	-2.473	562	8	lasso	0.17315	3.63E-05	2.6235	8.70E-03
Brain_Hippocampus	/Users/calliao/fusion_twas-master/GTEx.Brain_Hippocampus.P01/Brain_Hippocampus/Brain_Hippocampus.ENSG00000271967.1.wgt.RDat	RP11-134K13.4	6	7.13E+07	7.13E+07	0.246	rs3806041	5.06	rs12198920	0.062106	-4.41	-2.177	497	5	lasso	0.0689	3.25E-03	2.6228	0.00872
Brain_Frontal_Cortex_BA9	/Users/calliao/fusion_twas-master/GTEx.Brain_Frontal_Cortex_BA9.P01/Brain_Frontal_Cortex_BA9/Brain_Frontal_Cortex_BA9.ENSG00000130312.2.wgt.RDat	MRPL34	19	17403641	17417652	0.528	rs7259348	3.3	rs6903	0.330675	6.5	2.72	424	5	lasso	0.341773	2.72E-12	2.6227	0.008723
Brain_Caudate_basal_ganglia	/Users/calliao/fusion_twas-master/GTEx.Brain_Caudate_basal_ganglia.P01/Brain_Caudate_basal_ganglia/Brain_Caudate_basal_ganglia.ENSG00000044459.10.wgt.RDat	CNTLN	9	1.71E+07	1.75E+07	0.3448	rs414099	-3.28	rs10962996	0.08191	4.82	1.57	546	546	blup	0.169132	2.01E-07	2.622	0.00874
Brain_Cortex	/Users/calliao/fusion_twas-master/GTEx.Brain_Cortex.P01/Brain_Cortex/Brain_Cortex.ENSG00000152778.7.wgt.RDat	IFIT5	10	9.12E+07	9.12E+07	0.495	rs303212	2.76	rs304500	0.158749	-5.91	1.363	563	63	enet	0.23749	1.23E-09	-2.621996	0.008742
Brain_Nucleus_accumbens_basal_ganglia	/Users/calliao/fusion_twas-master/GTEx.Brain_Nucleus_accumbens_basal_ganglia.P01/Brain_Nucleus_accumbens_basal_ganglia/Brain_Nucleus_accumbens_basal_ganglia.ENSG00000261575.2.wgt.RDat	RP11-259G18.1	17	44344403	44346060	0.2613	rs8072451	2.74	rs17762769	0.260754	6.48	2.703	66	5	lasso	0.34449	1.61E-13	2.6213	0.00876
Brain_Putamen_basal_ganglia	/Users/calliao/fusion_twas-master/GTEx.Brain_Putamen_basal_ganglia.P01/Brain_Putamen_basal_ganglia/Brain_Putamen_basal_ganglia.ENSG00000173230.11.wgt.RDat	GOLGB1	3	1.21E+08	1.21E+08	0.2199	rs7340674	2.61	rs2331963	0.09923	4.09	-2.212	371	4	lasso	0.12897	6.91E-05	-2.6205	8.78E-03
Brain_Caudate_basal_ganglia	/Users/calliao/fusion_twas-master/GTEx.Brain_Caudate_basal_ganglia.P01/Brain_Caudate_basal_ganglia/Brain_Caudate_basal_ganglia.ENSG00000166946.9.wgt.RDat	CCNDBP1	15	4.35E+07	4.35E+07	0.1001	rs17718539	-3.7	rs488756	0.02388	-3.26	-1.716	289	289	blup	0.01651	6.79E-02	2.61894	0.00882
NA	/Users/calliao/fusion_twas-master/CMC.BRAIN.RNASEQ_1/CMC.BRAIN.RNASEQ/CMC.CEP164.wgt.RDat	CEP164	11	1.17E+08	1.17E+08	0.056	rs12224796	3.36	rs679022	0.023501	4.59	-1.745	611	2	lasso	0.02581	3.56E-04	-2.6189	8.82E-03
Brain_Caudate_basal_ganglia	/Users/calliao/fusion_twas-master/GTEx.Brain_Caudate_basal_ganglia.P01/Brain_Caudate_basal_ganglia/Brain_Caudate_basal_ganglia.ENSG00000111275.8.wgt.RDat	ALDH2	12	1.12E+08	1.12E+08	0.0887	rs876896	4.02	rs9971942	0.032943	-3.73	2.307	219	219	blup	0.00885	1.34E-01	-2.61868	0.00883
Brain_Caudate_basal_ganglia	/Users/calliao/fusion_twas-master/GTEx.Brain_Caudate_basal_ganglia.P01/Brain_Caudate_basal_ganglia/Brain_Caudate_basal_ganglia.ENSG00000162877.8.wgt.RDat	PM20D1	1	2.06E+08	2.06E+08	0.195	rs708724	2.63	rs823105	1.72E-02	-3.63	2.372	370	370	blup	0.025753	3.09E-02	-2.61825	8.84E-03
Brain_Hippocampus	/Users/calliao/fusion_twas-master/GTEx.Brain_Hippocampus.P01/Brain_Hippocampus/Brain_Hippocampus.ENSG00000183666.12.wgt.RDat	GUSBP1	5	2.13E+07	2.16E+07	0.349	rs11953847	3.36	rs6884724	0.11027	4.29	1.992	261	261	blup	0.08428	1.22E-03	2.61816	8.84E-03
Brain_Cerebellum	/Users/calliao/fusion_twas-master/GTEx.Brain_Cerebellum.P01/Brain_Cerebellum/Brain_Cerebellum.ENSG00000261575.2.wgt.RDat	RP11-259G18.1	17	44344403	44346060	0.4203	rs8072451	2.74	rs17689471	0.549318	9.6	2.701	66	19	enet	0.07384	3.63E-32	2.617942	0.00885
Brain_Cortex	/Users/calliao/fusion_twas-master/GTEx.Brain_Cortex.P01/Brain_Cortex/Brain_Cortex.ENSG00000118004.13.wgt.RDat	COLEC11	2	3.64E+06	3.69E+06	0.5628	rs4850068	3.46	rs2071639	0.149622	5.78	0.525	559	24	enet	0.3012	3.34E-12	2.61727	0.008864
Brain_Cerebellar_Hemisphere	/Users/calliao/fusion_twas-master/GTEx.Brain_Cerebellar_Hemisphere.P01/Brain_Cerebellar_Hemisphere/Brain_Cerebellar_Hemisphere.ENSG00000131484.3.wgt.RDat	RP11-798G7.5	17	43580626	43612076	0.3843	rs8072451	2.74	rs8072451	0.26403	-6.1	2.739	156	5	lasso	0.25293	1.59E-09	-2.6169	0.00887
Brain_Cortex	/Users/calliao/fusion_twas-master/GTEx.Brain_Cortex.P01/Brain_Cortex/Brain_Cortex.ENSG00000124839.8.wgt.RDat	RAB17	2	2.38E+08	2.39E+08	0.2985	rs3790998	2.89	rs2292871	0.257316	6.03	2.494	510	4	lasso	0.2281	2.83E-09	2.61661	0.008881
Brain_Amygdala	/Users/calliao/fusion_twas-master/GTEx.Brain_Amygdala.P01/Brain_Amygdala/Brain_Amygdala.ENSG00000264589.1.wgt.RDat	MAPT-AS1	17	43921017	43972966	0.14	rs8072451	2.74	rs17689471	5.00E-02	-3.11	2.701	31	31	blup	0.04593	2.59E-02	-2.61639	0.00889
Brain_Nucleus_accumbens_basal_ganglia	/Users/calliao/fusion_twas-master/GTEx.Brain_Nucleus_accumbens_basal_ganglia.P01/Brain_Nucleus_accumbens_basal_ganglia/Brain_Nucleus_accumbens_basal_ganglia.ENSG00000168582.4.wgt.RDat	CRYGA	2	2.09E+08	2.09E+08	0.4494	rs16840403	3.97	rs13392731	2.14E-01	-5.36	1.29	377	44	enet	0.21468	1.93E-08	-2.6161	0.00889
Brain_Substantia_nigra	/Users/calliao/fusion_twas-master/GTEx.Brain_Substantia_nigra.P01/Brain_Substantia_nigra/Brain_Substantia_nigra.ENSG00000160828.13.wgt.RDat	STAG3L2	7	7.41E+07	7.43E+07	0.541	rs35005436	3.07	rs35005436	0.137167	-4.39	3.073	100	7	lasso	0.148793	2.64E-04	-2.61599	0.0089
Brain_Cerebellum	/Users/calliao/fusion_twas-master/GTEx.Brain_Cerebellum.P01/Brain_Cerebellum/Brain_Cerebellum.ENSG00000068976.9.wgt.RDat	PYGM	11	6.45E+07	6.45E+07	0.1566	rs2284301	2.71	rs496914	0.039036	-4.54	2.625	349	2	lasso	0.07384	3.76E-03	-2.61587	8.90E-03
Brain_Putamen_basal_ganglia	/Users/calliao/fusion_twas-master/GTEx.Brain_Putamen_basal_ganglia.P01/Brain_Putamen_basal_ganglia/Brain_Putamen_basal_ganglia.ENSG00000145592.9.wgt.RDat	RPL37	5	4.08E+07	4.08E+07	0.268	rs17834885	-2.49	rs11955175	0.040981	-4.36	2.407	441	6	lasso	0.029303	4.07E-02	-2.61571	0.008904
Brain_Anterior_cingulate_cortex_BA24	/Users/calliao/fusion_twas-master/GTEx.Brain_Anterior_cingulate_cortex_BA24.P01/Brain_Anterior_cingulate_cortex_BA24/Brain_Anterior_cingulate_cortex_BA24.ENSG00000249839.1.wgt.RDat	AC011330.5	15	4.40E+07	4.40E+07	0.26	rs35302555	-3.01	rs8038068	0.130336	-4.73	-2.378	263	5	lasso	0.16902	5.88E-06	2.615474	0.00891
Brain_Amygdala	/Users/calliao/fusion_twas-master/GTEx.Brain_Amygdala.P01/Brain_Amygdala/Brain_Amygdala.ENSG00000144648.10.wgt.RDat	ACKR2	3	4.28E+07	4.29E+07	0.393	rs17075415	3.6	rs2228467	0.077894	-4.57	1.812	442	22	enet	0.23125	1.45E-06	-2.61518	0.008918
Brain_Putamen_basal_ganglia	/Users/calliao/fusion_twas-master/GTEx.Brain_Putamen_basal_ganglia.P01/Brain_Putamen_basal_ganglia/Brain_Putamen_basal_ganglia.ENSG00000213943.3.wgt.RDat	KRT18P17	3	1.28E+07	1.28E+07	0.333	rs360833	4.41	rs417123	0.02875	3.73	-1.739	536	4	lasso	0.06103	5.34E-03	-2.6151	8.92E-03
Brain_Cortex	/Users/calliao/fusion_twas-master/GTEx.Brain_Cortex.P01/Brain_Cortex/Brain_Cortex.ENSG00000138688.11.wgt.RDat	KIAA1109	4	1.23E+08	1.23E+08	0.213	rs4833229	3.69	rs1127348	0.17132	-5.37	-2.615	318	1	lasso	0.1326	8.41E-06	2.615	0.00892
Brain_Cerebellar_Hemisphere	/Users/calliao/fusion_twas-master/GTEx.Brain_Cerebellar_Hemisphere.P01/Brain_Cerebellar_Hemisphere/Brain_Cerebellar_Hemisphere.ENSG00000262500.1.wgt.RDat	RP11-259G18.2	17	44320972	44322410	0.389	rs8072451	2.74	rs17763086	0.561602	8.46	2.696	59	4	lasso	0.5546	2.18E-23	2.6146	0.00893
Brain_Cerebellar_Hemisphere	/Users/calliao/fusion_twas-master/GTEx.Brain_Cerebellar_Hemisphere.P01/Brain_Cerebellar_Hemisphere/Brain_Cerebellar_Hemisphere.ENSG00000213999.11.wgt.RDat	MEF2B	19	19256377	19281098	0.387	rs2074301	3.55	rs741706	2.23E-01	-5.86	2.237	328	9	enet	0.21596	3.25E-08	-2.61377	0.00895
Brain_Cerebellar_Hemisphere	/Users/calliao/fusion_twas-master/GTEx.Brain_Cerebellar_Hemisphere.P01/Brain_Cerebellar_Hemisphere/Brain_Cerebellar_Hemisphere.ENSG00000161618.5.wgt.RDat	ALDH16A1	19	49956426	49974305	0.416	rs1578944	3.13	rs1578944	2.45E-01	6.41	3.134	370	4	lasso	0.35812	1.29E-13	2.61379	0.00895
Brain_Cerebellar_Hemisphere	/Users/calliao/fusion_twas-master/GTEx.Brain_Cerebellar_Hemisphere.P01/Brain_Cerebellar_Hemisphere/Brain_Cerebellar_Hemisphere.ENSG00000174482.6.wgt.RDat	LINGO2	9	2.79E+07	2.87E+07	0.6885	rs1418349	-3.14	rs10757796	4.28E-01	7.61	-2.636	531	531	blup	0.49023	8.73E-20	-2.61312	0.00897
Brain_Cerebellum	/Users/calliao/fusion_twas-master/GTEx.Brain_Cerebellum.P01/Brain_Cerebellum/Brain_Cerebellum.ENSG00000150403.13.wgt.RDat	TMCO3	13	1.14E+08	1.14E+08	0.2568	rs7335496	2.79	rs2259573	0.14709	4.95	2.311	378	6	lasso	0.07384	2.55E-05	2.6132	0.00897
Brain_Cerebellum	/Users/calliao/fusion_twas-master/GTEx.Brain_Cerebellum.P01/Brain_Cerebellum/Brain_Cerebellum.ENSG00000158062.16.wgt.RDat	UBXN11	1	2.66E+07	2.66E+07	0.1812	rs10794522	4.31	rs12096059	-1.42E-04	4.26	-1.092	396	396	blup	0.07384	7.57E-03	-2.61294	8.98E-03
Brain_Frontal_Cortex_BA9	/Users/calliao/fusion_twas-master/GTEx.Brain_Frontal_Cortex_BA9.P01/Brain_Frontal_Cortex_BA9/Brain_Frontal_Cortex_BA9.ENSG00000107147.7.wgt.RDat	KCNT1	9	1.39E+08	1.39E+08	0.2807	rs7043708	-3.28	rs10858173	1.60E-01	-5.1	2.283	501	3	lasso	0.16484	3.33E-06	-2.6129	0.00898
Brain_Nucleus_accumbens_basal_ganglia	/Users/calliao/fusion_twas-master/GTEx.Brain_Nucleus_accumbens_basal_ganglia.P01/Brain_Nucleus_accumbens_basal_ganglia/Brain_Nucleus_accumbens_basal_ganglia.ENSG00000196542.4.wgt.RDat	SPTSSB	3	1.61E+08	1.61E+08	0.1722	rs17421926	-3.71	rs11720263	0.040592	4.2	-1.709	379	379	blup	0.05282	5.06E-03	-2.6123	8.99E-03
Brain_Cerebellum	/Users/calliao/fusion_twas-master/GTEx.Brain_Cerebellum.P01/Brain_Cerebellum/Brain_Cerebellum.ENSG00000064012.17.wgt.RDat	CASP8	2	2.02E+08	2.02E+08	0.6115	rs1914265	2.87	rs10931936	0.37652	7.62	2.349	352	7	lasso	0.07384	3.72E-16	2.6114	9.02E-03
Brain_Caudate_basal_ganglia	/Users/calliao/fusion_twas-master/GTEx.Brain_Caudate_basal_ganglia.P01/Brain_Caudate_basal_ganglia/Brain_Caudate_basal_ganglia.ENSG00000249249.1.wgt.RDat	AC010226.4	5	1.15E+08	1.15E+08	0.273	rs6895571	2.97	rs7730919	0.008523	3.43	-1.616	528	528	blup	0.004321	2.06E-01	-2.6111	0.009026
Brain_Cerebellum	/Users/calliao/fusion_twas-master/GTEx.Brain_Cerebellum.P01/Brain_Cerebellum/Brain_Cerebellum.ENSG00000234719.4.wgt.RDat	RP11-166B2.1	16	12021230	12070500	0.7359	rs7501241	-2.74	rs2869492	0.553874	9.28	2.686	453	6	lasso	0.07384	1.11E-26	2.6108	0.009033
Brain_Caudate_basal_ganglia	/Users/calliao/fusion_twas-master/GTEx.Brain_Caudate_basal_ganglia.P01/Brain_Caudate_basal_ganglia/Brain_Caudate_basal_ganglia.ENSG00000239704.6.wgt.RDat	CDRT4	17	15339332	15406922	0.4659	rs11078308	-3.05	rs9911005	2.30E-01	-6.53	-2.525	401	19	enet	0.28986	2.44E-12	2.6104	0.00904
Brain_Frontal_Cortex_BA9	/Users/calliao/fusion_twas-master/GTEx.Brain_Frontal_Cortex_BA9.P01/Brain_Frontal_Cortex_BA9/Brain_Frontal_Cortex_BA9.ENSG00000073969.14.wgt.RDat	NSF	17	44668035	44834830	0.388	rs2074404	3.55	rs7224296	8.43E-02	3.71	2.667	148	5	lasso	0.10083	2.86E-04	2.61041	0.00904
NA	/Users/calliao/fusion_twas-master/CMC.BRAIN.RNASEQ_1/CMC.BRAIN.RNASEQ/CMC.ACTR3B.wgt.RDat	ACTR3B	7	1.52E+08	1.53E+08	0.0976	rs6464326	3.7	rs6969156	0.073891	-6.07	2.111	415	12	enet	0.09387	1.69E-11	-2.61023	0.009048
Brain_Cerebellar_Hemisphere	/Users/calliao/fusion_twas-master/GTEx.Brain_Cerebellar_Hemisphere.P01/Brain_Cerebellar_Hemisphere/Brain_Cerebellar_Hemisphere.ENSG00000071894.10.wgt.RDat	CPSF1	8	1.46E+08	1.46E+08	0.826	rs11784860	3.66	rs2977834	0.60461	-8.84	2.62	185	9	lasso	0.6052	1.34E-26	-2.60975	0.009061
NA	/Users/calliao/fusion_twas-master/CMC.BRAIN.RNASEQ_1/CMC.BRAIN.RNASEQ/CMC.CSE1L.wgt.RDat	CSE1L	20	47662782	47713497	0.0785	rs6019361	3.51	rs2075679	0.066192	6.04	1.716	503	503	bslmm	0.047668	1.66E-06	2.6096	0.009064
Brain_Frontal_Cortex_BA9	/Users/calliao/fusion_twas-master/GTEx.Brain_Frontal_Cortex_BA9.P01/Brain_Frontal_Cortex_BA9/Brain_Frontal_Cortex_BA9.ENSG00000013810.14.wgt.RDat	TACC3	4	1.72E+06	1.75E+06	0.659	rs798726	2.8	rs1374468	2.35E-01	-5.31	-0.659	271	271	blup	0.20258	2.13E-07	2.6096	9.07E-03
Brain_Putamen_basal_ganglia	/Users/calliao/fusion_twas-master/GTEx.Brain_Putamen_basal_ganglia.P01/Brain_Putamen_basal_ganglia/Brain_Putamen_basal_ganglia.ENSG00000112130.12.wgt.RDat	RNF8	6	3.73E+07	3.74E+07	0.54	rs1757188	3.92	rs2284923	0.180452	-4.97	0.747	567	10	lasso	0.19821	6.56E-07	-2.6087	0.00909
Brain_Frontal_Cortex_BA9	/Users/calliao/fusion_twas-master/GTEx.Brain_Frontal_Cortex_BA9.P01/Brain_Frontal_Cortex_BA9/Brain_Frontal_Cortex_BA9.ENSG00000205189.7.wgt.RDat	ZBTB10	8	8.14E+07	8.14E+07	0.392	rs1445564	-2.95	rs3863246	0.113507	3.94	0.708	358	358	blup	0.060886	4.23E-03	2.6083	0.009098
Brain_Putamen_basal_ganglia	/Users/calliao/fusion_twas-master/GTEx.Brain_Putamen_basal_ganglia.P01/Brain_Putamen_basal_ganglia/Brain_Putamen_basal_ganglia.ENSG00000176909.7.wgt.RDat	MAMSTR	19	49215999	49222978	0.24	rs601338	-3.02	rs281377	-3.20E-03	-4.17	2.601	440	440	blup	0.01426	1.11E-01	-2.6081	0.009106
Brain_Cerebellum	/Users/calliao/fusion_twas-master/GTEx.Brain_Cerebellum.P01/Brain_Cerebellum/Brain_Cerebellum.ENSG00000149150.4.wgt.RDat	SLC43A1	11	5.73E+07	5.73E+07	0.4737	rs11570210	3.72	rs12422015	0.238072	6.48	-0.5	370	36	enet	0.07384	4.56E-16	-2.60784	9.11E-03
Brain_Caudate_basal_ganglia	/Users/calliao/fusion_twas-master/GTEx.Brain_Caudate_basal_ganglia.P01/Brain_Caudate_basal_ganglia/Brain_Caudate_basal_ganglia.ENSG00000260539.1.wgt.RDat	RP11-252A24.7	16	74481325	74483790	0.3352	rs200281	-2.79	rs7500477	0.017754	-3.69	1.348	390	46	enet	0.081084	3.33E-04	-2.607689	0.009116
Brain_Frontal_Cortex_BA9	/Users/calliao/fusion_twas-master/GTEx.Brain_Frontal_Cortex_BA9.P01/Brain_Frontal_Cortex_BA9/Brain_Frontal_Cortex_BA9.ENSG00000267077.1.wgt.RDat	RP11-127I20.5	16	4845266	4846533	0.556	rs7200819	3.48	rs3185547	0.37463	6.87	2.684	388	9	lasso	0.40669	6.39E-15	2.6075	0.00912
Brain_Frontal_Cortex_BA9	/Users/calliao/fusion_twas-master/GTEx.Brain_Frontal_Cortex_BA9.P01/Brain_Frontal_Cortex_BA9/Brain_Frontal_Cortex_BA9.ENSG00000147813.11.wgt.RDat	NAPRT1	8	1.45E+08	1.45E+08	0.858	rs1809148	-3.21	rs10112966	0.280802	-7.35	-2.241	359	15	lasso	0.430952	5.64E-16	2.6074	0.009124
Brain_Substantia_nigra	/Users/calliao/fusion_twas-master/GTEx.Brain_Substantia_nigra.P01/Brain_Substantia_nigra/Brain_Substantia_nigra.ENSG00000163795.9.wgt.RDat	ZNF513	2	2.76E+07	2.76E+07	0.478	rs920435	-3.19	rs1371614	0.075129	-3.53	-2.979	299	299	blup	0.10857	1.76E-03	2.60689	0.00914
NA	/Users/calliao/fusion_twas-master/CMC.BRAIN.RNASEQ_1/CMC.BRAIN.RNASEQ/CMC.RPL32P3.wgt.RDat	RPL32P3	3	1.29E+08	1.29E+08	0.2265	rs6787488	3.28	rs3138360	0.183914	-9.38	2.212	277	13	enet	0.19116	9.55E-23	-2.6068	9.14E-03
Brain_Putamen_basal_ganglia	/Users/calliao/fusion_twas-master/GTEx.Brain_Putamen_basal_ganglia.P01/Brain_Putamen_basal_ganglia/Brain_Putamen_basal_ganglia.ENSG00000213777.5.wgt.RDat	CTD-2224J9.8	19	54006646	54015941	0.454	rs12609697	2.82	rs2617672	-2.49E-03	3.56	-0.316	483	483	blup	0.02041	7.33E-02	-2.6063	0.009153
Brain_Frontal_Cortex_BA9	/Users/calliao/fusion_twas-master/GTEx.Brain_Frontal_Cortex_BA9.P01/Brain_Frontal_Cortex_BA9/Brain_Frontal_Cortex_BA9.ENSG00000229186.3.wgt.RDat	ADAM1A	12	1.12E+08	1.12E+08	0.531	rs876896	4.02	rs12580246	0.092302	-4.41	-0.23	186	186	blup	0.24432	8.89E-09	2.6055	0.009174
NA	/Users/calliao/fusion_twas-master/CMC.BRAIN.RNASEQ_1/CMC.BRAIN.RNASEQ/CMC.PTBP2.wgt.RDat	PTBP2	1	9.72E+07	9.73E+07	0.0806	rs545152	4.59	rs17525106	6.27E-02	5.96	-0.925	487	10	lasso	0.080749	4.59E-10	-2.60506	9.19E-03
Brain_Putamen_basal_ganglia	/Users/calliao/fusion_twas-master/GTEx.Brain_Putamen_basal_ganglia.P01/Brain_Putamen_basal_ganglia/Brain_Putamen_basal_ganglia.ENSG00000156535.9.wgt.RDat	CD109	6	7.44E+07	7.45E+07	0.333	rs2124006	-3.63	rs7755222	0.002257	3.6	-2.477	372	372	blup	0.06817	3.40E-03	-2.60454	0.0092
Brain_Anterior_cingulate_cortex_BA24	/Users/calliao/fusion_twas-master/GTEx.Brain_Anterior_cingulate_cortex_BA24.P01/Brain_Anterior_cingulate_cortex_BA24/Brain_Anterior_cingulate_cortex_BA24.ENSG00000140623.9.wgt.RDat	12-Sep	16	4827670	4838397	0.483	rs7200819	3.48	rs7546	0.351293	6.22	2.199	390	5	lasso	3.00E-01	4.94E-10	2.6047	9.20E-03
Brain_Frontal_Cortex_BA9	/Users/calliao/fusion_twas-master/GTEx.Brain_Frontal_Cortex_BA9.P01/Brain_Frontal_Cortex_BA9/Brain_Frontal_Cortex_BA9.ENSG00000131943.13.wgt.RDat	C19orf12	19	30191721	30206364	0.248	rs12611074	-2.97	rs957166	-0.00663	3.68	-2.22	489	489	blup	0.021681	6.13E-02	-2.60447	0.009202
Brain_Amygdala	/Users/calliao/fusion_twas-master/GTEx.Brain_Amygdala.P01/Brain_Amygdala/Brain_Amygdala.ENSG00000105928.9.wgt.RDat	DFNA5	7	2.47E+07	2.48E+07	0.637	rs2721798	3.72	rs876308	3.69E-01	5.83	3.262	629	10	lasso	0.3065	1.60E-08	2.6037	0.00922
Brain_Anterior_cingulate_cortex_BA24	/Users/calliao/fusion_twas-master/GTEx.Brain_Anterior_cingulate_cortex_BA24.P01/Brain_Anterior_cingulate_cortex_BA24/Brain_Anterior_cingulate_cortex_BA24.ENSG00000116874.7.wgt.RDat	WARS2	1	1.20E+08	1.20E+08	0.615	rs10494221	3.61	rs2645303	0.337982	-6.78	-3.03	415	12	lasso	0.41343	3.77E-14	2.60366	0.009223
Brain_Nucleus_accumbens_basal_ganglia	/Users/calliao/fusion_twas-master/GTEx.Brain_Nucleus_accumbens_basal_ganglia.P01/Brain_Nucleus_accumbens_basal_ganglia/Brain_Nucleus_accumbens_basal_ganglia.ENSG00000150967.13.wgt.RDat	ABCB9	12	1.23E+08	1.23E+08	0.191	rs2154	-2.92	rs7953894	0.052283	3.85	-1.693	319	319	blup	0.039778	1.33E-02	-2.6035	0.00923
Brain_Cerebellar_Hemisphere	/Users/calliao/fusion_twas-master/GTEx.Brain_Cerebellar_Hemisphere.P01/Brain_Cerebellar_Hemisphere/Brain_Cerebellar_Hemisphere.ENSG00000174938.10.wgt.RDat	SEZ6L2	16	29882480	29910868	0.256	rs12922100	-2.92	rs10204	0.015343	-3.43	-1.355	178	178	blup	0.04361	1.14E-02	2.60E+00	0.00924
NA	/Users/calliao/fusion_twas-master/CMC.BRAIN.RNASEQ_1/CMC.BRAIN.RNASEQ/CMC.TGFA.wgt.RDat	TGFA	2	7.07E+07	7.08E+07	0.1074	rs7340146	-3.88	rs1807968	0.101612	-7.2	2.726	536	7	enet	0.11622	5.53E-14	-2.60227	9.26E-03
Brain_Putamen_basal_ganglia	/Users/calliao/fusion_twas-master/GTEx.Brain_Putamen_basal_ganglia.P01/Brain_Putamen_basal_ganglia/Brain_Putamen_basal_ganglia.ENSG00000185163.5.wgt.RDat	DDX51	12	1.33E+08	1.33E+08	0.193	rs7966178	2.58	rs7138875	0.056047	3.62	1.753	279	279	blup	0.09343	6.83E-04	2.6021	0.00927
Brain_Cerebellum	/Users/calliao/fusion_twas-master/GTEx.Brain_Cerebellum.P01/Brain_Cerebellum/Brain_Cerebellum.ENSG00000273302.1.wgt.RDat	RP11-493E12.2	2	6.14E+07	6.14E+07	0.1969	rs11125886	3.61	rs6737373	0.067552	-4.84	1.81	304	304	blup	0.07384	1.99E-04	-2.60099	9.30E-03
Brain_Cortex	/Users/calliao/fusion_twas-master/GTEx.Brain_Cortex.P01/Brain_Cortex/Brain_Cortex.ENSG00000273456.1.wgt.RDat	RP11-686O6.2	2	2.03E+08	2.03E+08	0.1465	rs6705330	-3.36	rs12467409	0.204765	5.55	2.599	335	2	lasso	0.1632	7.07E-07	2.60021	0.009317
Brain_Anterior_cingulate_cortex_BA24	/Users/calliao/fusion_twas-master/GTEx.Brain_Anterior_cingulate_cortex_BA24.P01/Brain_Anterior_cingulate_cortex_BA24/Brain_Anterior_cingulate_cortex_BA24.ENSG00000157778.4.wgt.RDat	PSMG3	7	1.61E+06	1.61E+06	0.3607	rs13234909	4.42	rs6944660	-4.46E-03	3.34	3.35	352	13	enet	0.031	3.79E-02	2.60027	9.32E-03
Brain_Cerebellum	/Users/calliao/fusion_twas-master/GTEx.Brain_Cerebellum.P01/Brain_Cerebellum/Brain_Cerebellum.ENSG00000090659.13.wgt.RDat	CD209	19	7804879	7812464	0.642	rs2303112	-3.37	rs4804802	3.23E-01	-7.04	2.197	399	16	enet	0.07384	1.33E-15	-2.60E+00	9.32E-03
Brain_Substantia_nigra	/Users/calliao/fusion_twas-master/GTEx.Brain_Substantia_nigra.P01/Brain_Substantia_nigra/Brain_Substantia_nigra.ENSG00000263503.1.wgt.RDat	RP11-707O23.5	17	43678235	43679706	0.536	rs8072451	2.74	rs8072451	0.29403	4.99	2.739	111	6	lasso	0.32065	3.22E-08	2.6002	0.00932
Brain_Cortex	/Users/calliao/fusion_twas-master/GTEx.Brain_Cortex.P01/Brain_Cortex/Brain_Cortex.ENSG00000177556.7.wgt.RDat	ATOX1	5	1.51E+08	1.51E+08	0.2412	rs9324686	3.52	rs6879158	0.016658	3.76	1.884	567	567	blup	0.11168	4.41E-05	2.59967	0.009331
Brain_Cortex	/Users/calliao/fusion_twas-master/GTEx.Brain_Cortex.P01/Brain_Cortex/Brain_Cortex.ENSG00000187650.3.wgt.RDat	VMAC	19	5904869	5910864	0.311	rs381255	-2.75	rs555836	0.02738	3.73	1.251	384	384	blup	0.06644	1.48E-03	2.60E+00	0.009333
Brain_Anterior_cingulate_cortex_BA24	/Users/calliao/fusion_twas-master/GTEx.Brain_Anterior_cingulate_cortex_BA24.P01/Brain_Anterior_cingulate_cortex_BA24/Brain_Anterior_cingulate_cortex_BA24.ENSG00000253502.1.wgt.RDat	ATP6V1G1P2	8	4.81E+07	4.81E+07	0.109	rs17061832	-3.19	rs2062457	0.06279	3.56	-2.483	151	7	lasso	0.0569	7.41E-03	-2.5991	0.009347
Brain_Cortex	/Users/calliao/fusion_twas-master/GTEx.Brain_Cortex.P01/Brain_Cortex/Brain_Cortex.ENSG00000123427.11.wgt.RDat	METTL21B	12	5.82E+07	5.82E+07	0.4228	rs1506884	3.26	rs11172344	3.83E-01	7.38	1.726	353	353	blup	0.38218	8.25E-16	2.59875	9.36E-03
Brain_Frontal_Cortex_BA9	/Users/calliao/fusion_twas-master/GTEx.Brain_Frontal_Cortex_BA9.P01/Brain_Frontal_Cortex_BA9/Brain_Frontal_Cortex_BA9.ENSG00000166887.11.wgt.RDat	VPS39	15	4.25E+07	4.25E+07	0.174	rs11632169	2.74	rs2138831	-0.0086	3.74	1.16	411	411	blup	0.00709	1.79E-01	2.59851	0.009363
Brain_Frontal_Cortex_BA9	/Users/calliao/fusion_twas-master/GTEx.Brain_Frontal_Cortex_BA9.P01/Brain_Frontal_Cortex_BA9/Brain_Frontal_Cortex_BA9.ENSG00000185294.5.wgt.RDat	SPPL2C	17	43922256	43924438	0.127	rs8072451	2.74	rs11012	1.08E-01	4.2	2.327	32	4	enet	0.09968	3.09E-04	2.59703	0.0094
Brain_Substantia_nigra	/Users/calliao/fusion_twas-master/GTEx.Brain_Substantia_nigra.P01/Brain_Substantia_nigra/Brain_Substantia_nigra.ENSG00000163431.11.wgt.RDat	LMOD1	1	2.02E+08	2.02E+08	0.393	rs10920336	3.37	rs2678209	0.000336	-3.57	-0.154	476	476	blup	0.10105	2.50E-03	-2.5971	0.009402
Brain_Substantia_nigra	/Users/calliao/fusion_twas-master/GTEx.Brain_Substantia_nigra.P01/Brain_Substantia_nigra/Brain_Substantia_nigra.ENSG00000154122.8.wgt.RDat	ANKH	5	1.47E+07	1.49E+07	0.632	rs27112	-2.95	rs2591520	-1.29E-02	3.14	-2.3644	390	390	blup	0.06322	1.44E-02	-2.5969	9.41E-03
Brain_Cortex	/Users/calliao/fusion_twas-master/GTEx.Brain_Cortex.P01/Brain_Cortex/Brain_Cortex.ENSG00000260788.1.wgt.RDat	RP11-298D21.1	16	83754724	83806541	0.4715	rs1424184	3.66	rs17699108	0.161141	4.98	-1.704	933	71	enet	0.16714	5.10E-07	-2.596678	0.009413
[truncated: 40,723 more rows]
